# Supplementary material for: Relative Entropy and Minimum-Variance Pricing Kernel in Asset Pricing Model Evaluation
Source: Entropy (Basel). 2020 Jun 30;22(7):721. doi: 10.3390/e22070721 (PMC7517259; doi:10.3390/e22070721)
Supplement: Supplementary file 1 [file entropy-22-00721-s001.zip]

Archive with 9 entries (8 files):
- Research data/
- Research data/Australia_20_Portfolios_MV_PC(VW).txt
- Research data/Australia_25_Portfolios_MV_PTBV(VW).txt
- Research data/Australia_3 Factors.txt
- Research data/Australia_5 Factors.txt
- Research data/Australia_C_Q.txt
- Research data/Australia_Portfolios_SECTOR(VW).txt
- Research data/Australia_RF_M.txt
- Research data/Data description.pdf
