# Supplementary material for: Relative Entropy and Minimum-Variance Pricing Kernel in Asset Pricing Model Evaluation
Source: Entropy (Basel). 2020 Jun 30;22(7):721. doi: 10.3390/e22070721 (PMC7517259; doi:10.3390/e22070721)
Supplement: Supplementary file 1 [file entropy-22-00721-s001.zip › Research data/Australia_20_Portfolios_MV_PC(VW).txt]

Date	11	12	13	14	15	21	22	23	24	25	31	32	33	34	35	41	42	43	44	45
1992-07-01	0.0154312521010413	0.0231448161746247	0.0370190697924866	-0.0688008982202388	-0.0259380233761085	0.0277739265864284	0.0120636738099214	-0.000961771362099102	0.0226472797078925	-0.0222645654657418	-0.00269049454253661	0.0410736136863659	0.0221853676036275	0.0167565632139137	0.0308197078339555	0.0057390639096254	-0.0225678964974306	-0.0177158575698291	-0.0188792468665873	-0.0229990407639605
1992-08-01	0.0279535265049635	0.0333821875044412	0.0110422986562509	-0.041187865890989	0.0439006980799189	0.0445165228507	0.0525993537989398	0.0127477010509093	0.00590257554272556	-0.0286633141684642	0.0803590178361174	0.00592187908623971	0.0252023940366292	0.0353093577165068	-0.00523301706382034	-0.0478351546940536	-0.00231632497393319	-0.00360171734584374	-0.0355996992641608	-0.0425204320516151
1992-09-01	-0.0178589584146629	-0.0233799203528849	-0.0145010386657842	-0.00831898839787317	-0.0377339920666013	-0.138798469352373	-0.0222807752818049	0.019358312882782	-0.0204542028518929	-0.0299246205132958	-0.0140185626171454	-0.0166270092592333	-0.0366961776694626	-0.0375781543106311	-0.0278032211462488	-0.0809181193730277	-0.0650337901337858	-0.0272891360052834	-0.0343710164627854	-0.0586892662302692
1992-10-01	0.00967172108645348	-0.0350708452585718	-0.0177068272555334	0.0101849486978629	0.0270899626570611	-0.12920812579134	0.0370622920193033	-0.0029249998194109	-0.027392805765135	-0.0604326550969368	-0.00350772972517299	-0.0299247434289364	-0.0121319354184576	0.00023244274752635	-0.0487624815494873	-0.0377519901177162	-0.0336602917412636	-0.0346111972226065	-0.0377688776287594	-0.0679649893501055
1992-11-01	-0.00167947732906664	-0.0152254896319042	0.0567029141607971	0.00629747996787679	-0.0191916552609175	-0.0448919588331628	0.0451273348256905	-0.0298286759578462	-0.00502380421775999	0.0124350871395713	0.0236994536541614	-0.0641038420785979	-0.0259014332557741	0.0465851941229208	-0.0321830419302754	-0.0430823627000635	-0.0380159279313361	-0.0212111099995901	-0.0323004112144236	-0.0504087156051216
1992-12-01	-0.0266490946531419	-0.0358759319599097	0.00686547838411024	-0.0472976957111702	0.00250811418822731	-0.00293387110737197	-0.0369591113777261	0.022191611319782	0.00352678408108439	-0.0152817359325397	0.0236705901264615	-0.0239343321281203	-0.0320712274096201	0.022911253122755	0.0148982667306589	0.0882910590207616	0.0441456060716607	0.0388664560870671	0.00218495163657145	0.0376779608947922
1993-01-01	0.00566352149417705	0.106725396423221	0.0367098483564845	0.0290509403415785	0.0394442398001297	0.107896225899973	0.0798426073291198	0.059364318327282	0.0365212955866138	0.0724908249793809	0.00252796747385506	0.0541037482223777	0.0362353283990727	0.0559481284117178	0.0354772385135849	0.0884537341491926	0.0699415546313662	0.0666032949892822	0.0869967161659122	0.080806642434904
1993-02-01	0.0276644588266737	-0.0170264205400821	0.0705824437088658	0.0577163431730867	0.0856162873838993	0.0424038909074148	-0.00608366572549882	0.0287234806248589	0.0407193303095215	-0.0508193027903322	0.0659075369642069	0.024409742154719	0.00853898601767818	0.0097496723064852	0.0126710734262742	-0.069713097221169	-0.00786721229064976	-0.0222851291353539	-0.0207370646162792	-0.00312990583455488
1993-03-01	0.0587173079620543	0.0367625053514679	0.0925878068401794	0.0128303132804194	0.0260594925546826	0.188889019434352	0.0993413902538058	0.0194431031013257	0.0548827139852531	0.0137711682783542	0.0810803461162414	0.051237257066638	0.0205766640129215	0.0574203626961271	0.0547531960174222	0.0697196400917583	0.120950751691435	0.0490363387757765	0.0956207890316024	0.065585296892845
1993-04-01	0.0534510655779869	0.17135606711769	0.108643547247908	0.0435433447431866	0.0789182083500861	0.106733958388536	0.0999185045251629	0.052582173122028	0.0658501944148372	0.0224924217515086	0.11281483725527	0.128363310925311	0.0694752194916426	0.0551101197273466	0.103926950481098	-0.0303794196272749	0.0550151670637476	-0.0107214181871528	0.0247377384826593	0.0108869562760407
1993-05-01	0.0668091532547772	0.0720807147363886	0.152306887387448	0.00184582439098644	-0.00858169887784431	0.124819857870555	0.209691588851745	0.00300471338117951	0.0177523730946792	0.00998319753905338	0.107264853174579	0.0122450595960045	-0.0135772394205525	0.0477831572619215	0.0566858113439307	0.0918592213459775	0.0135457288751045	-0.0170212788609087	-0.00829185701336621	-0.0366545849242003
1993-06-01	0.0781642082208272	0.167002548786865	0.159644524780513	0.135989668553717	0.0404230036611659	0.288261991399435	0.134390673333445	0.0361165720445624	0.0292687867175801	0.0721693568285923	0.152465317237604	0.141769819904246	0.0706240161912993	0.0674284933674293	0.151021692221345	0.122982904892548	0.0636223251006387	0.0557581720038215	0.0412902531577349	0.00814821449201344
1993-07-01	0.144674690772534	-0.00720683025537113	-0.0115540746631232	0.014251739795905	-0.0253163618697229	0.00900390095735155	0.0287899561807857	0.0289495577064028	0.0862105670646625	0.0254876445731991	0.016526370132073	0.0183346728274716	0.0584838731944578	0.0333414393874174	0.00788132980654131	0.0445260277668025	0.0263422964051698	-0.00273126186551808	0.0172605108763192	0.00245508862336612
1993-08-01	0.277925134537157	0.23613336147921	0.0571683362468819	0.146350557188258	0.0984143245556408	0.0519134681315055	0.0855301016295487	0.0419619276727427	0.0172137082085046	0.238980452656938	0.185704933923557	0.120254093840484	0.00494705399587928	0.12583910163615	0.0518689345111211	0.280725339594	0.0501590177972332	0.0531071159378836	0.0363912222824952	0.0830646837170665
1993-09-01	-0.0110039274763295	-0.0267394535005479	0.0420021536078386	0.0215419496909194	0.216513138291152	0.0939810882379311	0.0218967934730601	0.0529306053214031	0.0352156319190835	-0.0206589132066031	-0.0265990142173798	0.0071766586896019	0.121380931568456	0.0194991733891838	0.0523006745559553	-0.0188888192971027	0.0990752629379269	0.0775945517865742	0.100632600017915	0.0637571917403641
1993-10-01	0.100376722888082	-0.00972547771673842	-0.0659331008419215	0.0425965174037238	0.00419506873291925	0.0530849970228878	-0.013706271300196	0.038589264610937	0.0570739688130764	-0.0260362541723447	-0.0176310008002843	-0.0348877832968749	-0.00229928899354951	-0.0089433255322552	0.0275104680194877	-0.0403818142889112	-0.00325254672829568	-0.00345670373793252	0.0303021886841672	-0.00794617046469686
1993-11-01	0.0871978180496065	0.0105578865008788	0.0125353245898455	0.0261869416895229	0.0698314434543709	0.0725301888052872	0.177697711689976	0.0198398106628545	0.0475459941568177	0.142040856058212	0.169119056028639	0.0970602482690314	0.0360177666117331	0.0899219719342668	0.12200604289737	0.0654985061754133	0.0846804914985434	0.0946211581572842	0.0843815608894924	0.092803711911423
1993-12-01	-0.0283455752643032	0.00348226782577843	-0.0302720793926952	0.0410059732289634	-0.00188756065554282	-0.0600128118044568	-0.00725603394369222	0.0655268659856458	-0.0184521459875546	-0.0199469376209395	-0.0804093371064201	-0.0205152607414366	-0.0663664174158583	-0.0555100920335336	-0.0366611357207576	-0.0791875360166844	-0.0428428860320185	-0.0277674734713189	-0.0920732748526001	-0.0594957827935053
1994-01-01	0.118544144785848	0.11486434940677	0.264097602729273	0.0376440342959723	0.0623879799653592	0.0593170812314838	0.133091065040818	0.037496686940494	0.0795691812997194	0.123132032480682	0.174063735348413	0.150348179221437	0.0900108891170436	0.108511585629647	0.0255619983096931	0.00953551316789585	0.0656533651793043	0.0957943466368117	0.0940195589357254	0.0680920484106839
1994-02-01	0.23115263949747	0.0981629165470421	0.0820878506041589	0.199663850565597	0.138152151304345	0.116277229849056	0.059036603843683	0.106826493272668	0.0591304874746212	0.0866226906840559	0.056905312742181	0.122567994063582	0.0620911853703113	0.0501283506900937	0.0667941244579094	0.0456012950282326	0.0809654068798927	0.0534325976322735	0.0655766267379465	0.0475389264852728
1994-03-01	0.0626766948209332	-0.0686185786488738	-0.00587406361160255	0.0123570531223035	-0.00790768006623775	-0.0381471523383596	0.0467146402257855	-0.00675395829044365	-0.0229196557366029	-0.0303505224156349	-0.0934117779004689	-0.0658561625606581	0.0194364415829595	-0.0446327362727192	-0.0451058945185884	-0.0489360898950865	-0.0618431249404096	-0.0333338150069097	-0.0580060792500029	-0.0350537723251231
1994-04-01	-0.0339880283777893	0.0385765152194245	-0.0133464611031402	-0.0763675039925159	-0.0652419386236738	-0.0653058145641721	0.0238659374752488	-0.0186742791382416	-0.0159447258738929	-0.0676761470550527	-0.0325229782251456	-0.0648880866387981	-0.0488560851679601	-0.0102536536407034	-0.0466454547178805	-0.0432688297091453	-0.0582589102984058	-0.0586271025078674	-0.0550677481947668	-0.0609653241033699
1994-05-01	0.000959606771780986	-0.0192644757951608	-0.00255533424660842	-0.0688983621977322	-0.0653324904013962	0.0394496720096671	-0.0388479168947108	-0.00526332464369928	0.00333701775342165	-0.0371006332883294	-0.0367765798824599	0.0127555449900548	-0.0378689187229735	-0.0215097609983689	-0.0100321117569649	-0.015995722218273	0.0175585424157376	0.000681828638627499	0.0133348274037951	-0.0475713593557788
1994-06-01	0.0553704687251494	0.0601837303509142	-0.0682022658297208	0.0243862168102333	-0.0505157910193947	0.0147568307025885	0.128277063442918	0.0268610587980563	0.0117986376409581	0.0241452080132458	0.112836804726281	0.0395783720470931	0.060421967454527	0.0211656725330523	-0.0278552531161883	0.0408266595161554	0.0171763228142532	0.0384724103573076	0.0149841609335117	0.000577656418683329
1994-07-01	-0.0558286849593456	-0.060732727535133	-0.000281678925815821	0.0492725071173357	-0.0232216731435698	-0.0570269005048968	-0.0340792230227827	-0.0580254642517732	0.00943356643878183	-0.0671084332258523	-0.0369075640554235	-0.0769354595435217	-0.0650034164988885	-0.0382162318219315	-0.0728424024636544	-0.0676538740370385	-0.0701504735575531	-0.0582864101656779	-0.0776590908521796	-0.0679827385139591
1994-08-01	0.0286332283469472	0.0662426569680376	-0.0277728156527555	-0.0276194465313094	-0.0257177259627698	0.045352434746325	0.0337340751191155	0.0365828383015607	0.0129151501424007	0.0532239835134414	0.0608651693468978	0.0769274077040715	0.06366387621394	0.034618148004224	0.0647755235717974	0.0489323066686463	0.0702213416797441	0.0678137626712935	0.0693928026803493	0.0834032172935961
1994-09-01	0.0367740508942067	0.0333831245049495	0.000889772543799572	0.0168039664575611	0.0290607984350741	0.00223504132953173	0.0292853024942682	-0.0215871015322857	0.0322873162301079	0.0722593982194067	0.06921917998584	-0.0219760996887371	0.0311699894566513	0.02022682674636	-0.00305454632558396	-0.0404465458246245	0.00311880972868937	0.00527034120144385	0.0363543643294591	0.0234745684680969
1994-10-01	-0.078810989177587	-0.011418147404038	-0.0439071661079408	0.0351720178760182	-0.0532326881037113	-0.0236178981912419	0.0133158932318814	-0.0263234808077152	0.0390767247479043	-0.016210069581244	-0.0412358799158097	-0.0443787384865127	-0.0532256201648497	-0.0326426411966403	0.000822189518825069	-0.022356500734214	-0.01042409499163	-0.0496276192116714	-0.0365658702357081	-0.0381945719331024
1994-11-01	0.243096721360884	0.00976758443691062	-0.0378290402686284	-0.0233243970118094	-0.0043887976139891	-0.00861510927498101	-0.0235868179042521	-0.0347930241029277	-0.0360079529323487	-0.0792498061524392	-0.0148842382051417	0.0233566265047764	-0.00428538429669477	-0.0210709615251582	0.00158568016682522	0.0266155948156823	0.014035914352535	-0.0224744020263578	0.000294953965303197	0.00940265228902886
1994-12-01	-0.0871491876317735	-0.0315953354632765	-0.0708031067910542	0.021891607579904	-0.131518025595212	-0.086783338600995	-0.0802994874713658	-0.0458391512822806	-0.020737245654843	-0.0957637684129949	-0.048990709263675	-0.0824825391860669	-0.0815752454750097	-0.0365426052280035	-0.108983579387092	-0.0196788949167789	-0.0524223724387299	-0.0146268486872727	-0.0741891716010136	-0.0608049385543929
1995-01-01	-0.0224478466274257	-0.0116391227254845	-0.0249555195373354	0.0160451774000691	0.0424224714211131	0.032662975070202	0.0151628823101376	-0.0127414752502456	-0.0145733165857288	-0.0014877406005702	0.029060262020071	0.0498371833333885	0.0337759415350408	0.0448065959357443	0.0237620749673724	0.0205447861111403	0.0121301754634404	0.00846110312724473	-0.0087203283430498	0.00841127400827189
1995-02-01	-0.0166349954889296	-0.0304823746481249	0.0117928571388013	-0.0554654916079439	-0.0762004891763662	-0.0220856233150748	-0.0181345857602662	-0.0400522987960246	-0.0175077160060751	-0.193275853633758	-0.0323718839466602	-0.0127129391549137	-0.05694711063532	-0.0503842374043542	-0.0427837508215455	0.0332190098952072	-0.031444033451414	-0.0241041671727145	-0.0619465707917815	-0.0503090359006598
1995-03-01	-0.00254735682191637	-0.0427701366700944	-0.00537421608180352	0.0050914512135122	0.00276832386335075	-0.028275182222211	0.0394281137665542	0.0315943427886176	0.0385928243036588	-0.0603923560596982	0.0613508130486279	0.0901145378265779	0.00632127309556132	0.0682976584793269	-0.0299642639816531	0.0673201296449847	0.0767363369925121	0.0588234510403107	0.0705184511645864	0.0419579943269894
1995-04-01	-0.0415035684118422	0.0107087864906218	-0.00320101103886504	0.00496475182393259	-0.0442975426965398	-0.0128440159878679	-0.0141276076825165	-0.00668603900742443	-0.0143436129900769	-0.0354411205813948	0.00552585631264299	0.0363541915813867	-0.0148422925992656	0.00292565104472723	-0.0326453163032416	0.0126292958028334	-0.00394103934585426	-0.02123551813649	0.0116861015132592	0.00622046806521092
1995-05-01	0.0497750513025961	0.01168864921839	0.0390685067179047	-0.0524533051662781	0.114863149494043	0.0359356934343342	0.0466248459201354	0.0616047722793477	0.0569557687621888	0.184837003030873	0.0708046680454161	0.0473668852277811	0.109574758294046	0.0655927056385665	0.103165502160005	0.0556079591668916	0.0554765841090256	0.0869932094540942	0.090858517010076	0.052522550477265
1995-06-01	0.0178551853045895	0.0053286411367094	-0.0403807720186976	-0.00249399537518759	0.0204507044446932	0.0233924387367515	-0.0198893921149145	-0.00152445430258431	0.0110868553053459	-0.0872635895919449	0.0183093900858395	0.0274940027400682	-0.0137959874426641	-0.000508321114198051	0.010617251037909	-0.00313331356440341	-0.00670504721053638	-0.0077391501009373	0.00365471682505937	-9.40226302377687e-05
1995-07-01	-0.0453389161651875	-0.0118283475300973	-0.0283773225995685	-0.0520549170809931	0.0350952059825584	-0.00219125097316818	-0.0114774969045658	0.00859655547349236	0.0228392815655715	-0.022976749670277	-0.0292870121256459	-0.0266368842730457	-0.0213212701092469	-0.0276241695898619	-0.0344222956494162	-0.00674183779182399	0.0187558118620209	-0.00720669768336843	0.00184864765670782	-0.0302905941947696
1995-08-01	0.0927154031766341	0.0612450950482942	0.0744733647463845	-0.0480357730604968	0.0572297238031956	0.0478948198398688	0.0408798851026073	0.0807366669246039	0.059246379933646	0.0740932642934255	0.0682744410032273	0.0773055298399641	0.040384346921584	0.0284870323295273	0.0890776600466499	0.0371287975044087	0.0163136291834315	0.101629108682994	0.054785663218004	0.0303576304922461
1995-09-01	0.0720053359375544	0.0237804348605145	0.0840226929668286	0.182862066050761	0.0538102844298311	0.105165964455024	0.0508559736903948	0.0134064067899584	0.0462934389457371	0.0322755162565027	0.0921768105875981	0.0352734734244807	0.00614177307050358	0.0252488765509001	0.0210034185340085	0.0275180137599212	0.0229187143321899	-0.00474391315248193	0.0124809885688366	0.0239520626359861
1995-10-01	0.109037955293802	0.0306088089716426	0.0491185409136318	-0.000924478378320781	0.0351009331822886	0.0988133444638008	0.0433296005905863	0.0154761654073005	0.0305380024281329	0.0262663480308799	0.0474791904412093	0.0251533792402144	0.0205197219817073	0.0312756551788435	0.0100179014794934	0.0612010667019045	0.017869172020628	-0.0220036005020604	0.00724184048163313	-0.00545973057779996
1995-11-01	-0.00288978135736555	-0.035020070117506	-0.0209790163294475	0.036119575550938	-0.00800222070647258	-0.0150159362651641	-0.0150432521810955	-0.0267247676203058	-0.0124170067691011	-0.0501239795146084	-0.0373424755087909	-0.0194445063775494	-0.0267831427913997	-0.0199136963207506	-0.0243981077739924	-0.0260973249328464	-0.0480011208897549	-0.0323200406614104	-0.0460814313529048	-0.0310641499126137
1995-12-01	0.10905468905412	0.0051959205455292	0.0462944642887718	0.00328844010383739	0.0808253829119956	0.0156569099199407	0.0181661277310188	0.0303914652647733	0.0325433876101511	0.0249666755935645	0.0808370479378874	0.075378348972045	0.0607328734014184	0.0856055473663761	0.0275635411325917	0.0525988324437834	0.0775623231667574	0.0593740855640197	0.0676648891068292	0.0552287565790425
1996-01-01	0.172417519751316	0.0918935794962546	0.0498465255365862	0.0165131718000614	0.0368254443628581	0.137730630182022	0.0247902070506747	0.00250085717284827	0.0309878399115274	0.0541736786042458	0.0439492230526894	0.0625580002355786	0.0478366722191289	0.0766099738835203	0.0721334404804702	0.0648001109411672	0.0271002295625136	0.0169406273038973	0.00881589819265203	0.0184712689942705
1996-02-01	0.101979038135235	0.0880371709978442	0.00830187648001296	0.0364313311291565	0.0936145867145046	0.0944065239800619	0.0614813448513181	0.102159662884332	0.0330571304193017	0.127901255809908	0.0479399927977883	0.0527192765995968	0.107268582235757	0.126169613012801	0.0521402440950915	0.0748872655824779	0.0586135110543648	0.0102509942805333	0.0335857421359108	0.0472966081063808
1996-03-01	0.0492640629651513	-0.0133096637294037	0.0267196470805019	0.0235859479774318	0.0205618122342057	0.0255899590032141	0.0336517259170674	0.0244340130806278	-0.00453688631478413	0.0122171622644928	0.0377369901468204	0.0229261351866219	0.0160430699314289	0.0126539873744302	0.0341972566240543	0.000423813007237011	0.042959999881926	0.0149161685386982	0.0145114273318573	0.0101270259620622
1996-04-01	-0.0495414582952356	0.130220203258647	0.0167360959523802	-0.0268876671728686	-0.0189336373058812	-0.000409244299131759	-0.0111075270439529	0.0326445050048921	-0.00875102365286673	-0.0547524417939423	-0.030323249625055	-0.00465704551755375	-0.0407185400410841	-0.0489543810560226	-0.0307172624800272	-0.0474397088530911	-0.0350352697934767	-0.032188610155418	-0.0173072205696915	-0.0485200977408725
1996-05-01	0.134078821809251	0.00638313977230664	-0.0217134781503378	0.0366162813481885	0.0830123922017146	0.0619090063565787	0.0857979385404276	0.0131290984948643	0.0340312441795792	0.0356924961256772	0.00597830495891791	0.0426740655682039	0.0687446664202662	0.0723625696160304	0.0344374166478186	0.0230499256715508	0.0189143571562282	0.0686819022019032	0.031479349784372	0.0446095027693112
1996-06-01	0.194491883225608	0.0446557230054907	0.0341802503539817	0.00742416179290366	0.0216510812825919	0.208134571784982	-0.0184388197160932	0.0289656137781321	0.0118186511615739	0.0499294316419779	0.0488440704403544	0.00174445053944191	-0.0395492915929415	-0.0123761553054813	-0.0286717689119212	-0.0352724531174758	-0.0326916707483828	-0.049960704655285	-0.0264463744684631	-0.0136982588064984
1996-07-01	-0.0271550849315683	-0.0143269852685855	0.0257536107618557	0.0298761749166667	0.0312400069206884	0.039154864814456	0.0378648350379616	0.0158570066635117	0.0176983176299592	-0.0123745950590257	-0.00848465258398172	0.00116438277801	-0.0150798917336972	0.0436340119451813	-0.0509126812620034	-0.00931652785090911	0.0434087876422334	-0.0393727046329801	0.00577728747015583	0.042547210000544
1996-08-01	-0.0110381927566003	-0.0376727588667414	-0.00442305396967603	0.010218252654767	-0.0544636171733628	-0.0394508243023756	-0.0182660813635048	-0.0295485949502506	-0.0484761031478702	-0.0210937758274345	-0.196234677552699	-0.0148889336273984	0.00250248401570927	0.00540082302886571	-0.00655717252166532	0.023664320346167	0.00521773071818182	-0.0242722863848622	-0.0397075786571224	-0.0264187433498035
1996-09-01	0.121807855295835	0.0593378545064305	-0.00485440699289404	0.0561618521690908	0.0883894829206365	0.0973441353368611	0.0980876303813555	0.065644779257328	0.0739768611021477	0.0583324163957044	0.183841029620736	0.080244312983624	0.0787455556549412	0.0410255795108525	0.0987611610841008	0.0347001063286623	0.0289369621047086	0.0330246092515535	0.0263308204392712	0.0388864170025679
1996-10-01	0.0764720456423589	0.0332092377517792	0.00437517881833268	0.0557340108911469	0.0783086892639226	0.0531302636641717	0.067102304618425	0.00956246827182739	-0.000866783644376776	0.00773002963780531	-0.0442157848932946	0.0136362556946658	0.00456927125043639	0.0570531821876689	-0.00120736668266873	0.0424857754892619	0.0872407050298406	-0.0236826008010875	-0.00437272279040913	-0.00785759088226357
1996-11-01	0.149747334920159	0.0536590138330494	0.0974067364770504	0.0574897849260522	0.0914694229866483	0.0247701565828705	0.0378245063380584	0.0701128037714685	0.0379896480641083	0.0893526123517356	0.134636197203617	0.0286398061434439	0.0325870794786864	0.0412085865642153	-0.0151683715501806	0.058588142415696	0.0168162463744599	0.0457254118549202	0.0134595111299089	0.0400662909867321
1996-12-01	0.0248961492730735	0.100534039417287	0.000561362127214439	-0.0258537737451536	0.076206775901693	0.0491273722323824	0.0544728028802762	0.0378749469883627	0.0320106652148052	0.0255187663637334	0.368967873746644	0.0609753783614585	0.0061163885934901	0.0607971393642384	-0.0123393832160995	0.0152068219065879	0.0645651631943132	0.0552969141713729	0.0132332560683783	-0.0393837795532464
1997-01-01	0.0654560137055676	0.0137733472369824	0.0230773320244147	0.272285198602378	0.0161768786013258	0.0444318293173299	-0.0335453417807579	0.0211160630568274	0.00419211546698996	0.0378621179096586	0.088108888102913	0.0375431698459327	0.00440547614100023	0.00724297100565566	-0.0157449650202365	-0.00174518727549681	0.0234378548650158	0.0171484020839101	0.0353403031565281	0.0286115805471199
1997-02-01	0.126337728813931	0.0796631149192326	0.0288530367698868	0.0657047377877018	0.0483197847665609	0.0264368505152576	-0.0116502159519472	0.00046138005776245	-0.0307904173238642	-0.0273099265122236	-0.0878903052763127	0.0145732095537346	-0.0252014990149935	0.0410911053392461	-0.0302054213197173	0.0558870749290212	0.034028452430523	-0.00278858007854886	-0.0123035283258221	-0.0132822942399524
1997-03-01	0.0664771156684211	0.0323645246516524	0.154177628625634	-0.0612758584255189	0.084817480687415	0.00730934752968859	0.0874168787181301	0.0478880894294627	0.00198682309779965	0.00834309952037639	0.148165082881101	0.00251703425073917	0.0236778171369446	0.0135693179082801	0.0147168387466278	-0.022788249922678	0.00993861820072603	-0.0248958764828559	0.0117825272742374	-0.00864496954391788
1997-04-01	-0.0177104112135388	0.0175145879430248	0.0472989951448656	-0.0203313388356216	-0.0322465272961846	0.0170359440450416	-0.0251608705010059	-0.0272657068832535	-0.0064340671371867	-0.0340091620968975	-0.151856627688188	-0.0148379582537695	-0.0289651835665699	-0.00379948606218664	-0.0559137734611788	-0.0128642253299914	0.00296472867399474	-0.0167254182487889	-0.0200503558585343	-0.0465006100122357
1997-05-01	0.0756309498753092	0.0758816860766585	-0.0293059153707111	0.0382220031857457	0.0270465353660614	0.066661537942333	0.0310969283231213	0.0369910589722932	-0.0234684599416493	0.00268429026192487	0.123812386290222	0.0131627547579576	0.0418175052503178	0.0770273653030187	0.00894552542824313	0.0222799352254828	0.092550733972708	0.0843184249412572	0.0353018661114708	0.0858488452908735
1997-06-01	0.102801044545319	0.0724220865516693	0.0660770745498997	0.0262675024956407	0.166702313388581	0.0881429907995432	0.0464866544135447	0.0420485910072561	0.0446864181575837	0.048783582650112	-0.00417128065635711	0.0452302812764285	0.0449574818775915	0.0918817910177357	0.0290724420199766	0.0381771207592437	0.0675005897443413	0.0651751281007464	0.076426034576234	0.0609809703640709
1997-07-01	-0.0267846856805258	0.0939531852934168	-0.0604969702677525	0.013287197741125	-0.0456835359074129	0.00676150230180121	-0.0283265509685392	0.0340223254896778	0.0152881652114662	0.000598539452715484	-0.0488877000909364	-0.000960598390212116	0.0270241217288419	0.0294039911397977	0.0083763270919006	0.13722508018869	0.0701176386382513	0.0290777226627268	0.0301682159189516	0.0667739556941852
1997-08-01	0.125332860229517	-0.00227012343919881	-0.0372136368431615	0.0100683050120676	0.0564290283908884	-0.00554896439140434	0.0424029017390935	0.00995292671496172	0.0314769556766362	0.0504169165048145	-0.0217688361197511	0.0266560625055292	0.0579058403319935	-0.000703055286849885	0.01459731039498	-0.00796697241399618	0.0530201472102899	-0.0259370380307489	0.000361359941826062	0.0277257693621614
1997-09-01	0.0398910270231979	-0.00152824087560893	0.0372882568260884	0.0561324281959676	-0.0295687343693557	-0.0205746314149472	-0.0543445503957252	0.0011697116848018	-0.0245014624515435	-0.051471359548988	-0.0957366778700783	-0.0202849248163537	-0.0540012482140365	-0.0326168105731862	-0.0733761479910861	-0.0220186797186422	-0.0780258665009138	-0.0361809639160343	-0.0426880858359531	-0.0604234930199152
1997-10-01	0.269516321622705	0.0879399837140154	0.00635345617702124	0.172969518	0.0103705286131449	0.0260021399470534	-0.0154953232244408	0.0338132862743729	0.0380474214743184	0.0372681040824906	-0.0585194425105394	0.104536241686928	0.0613586260001946	0.0903819694314085	0.0960850533729707	-0.00792726115064546	0.129178695715913	0.0498169474073549	0.0402031430724382	0.11760204005059
1997-11-01	-0.180984287554574	-0.0172360202153708	-0.102320034408531	0.00659638653817992	-0.185452671600659	-0.13467203653886	-0.0716166044378934	-0.0850530423074287	-0.0927882767435099	-0.118557812407626	-0.0748790101827793	-0.118114809916289	-0.132981597664697	-0.120731452332753	-0.123596816557973	-0.14223173804661	-0.0764477382893593	-0.0950818467496821	-0.129492607533084	-0.0744729423865173
1997-12-01	0.00338643531766319	0.0573751162160155	-0.095136439862302	0.115216346255997	0.00183225553304225	-0.0632567649645598	-0.0115726525249112	-0.0128275183824748	-0.0208596321731697	0.00196822075278757	0.0263295800591247	-0.0678304264363294	-0.0326480145303935	0.0243770688173226	-0.0385994569472644	-0.0393243910674878	0.00787756861852426	-0.00555416761354041	-0.000872591485723334	0.0390049783034777
1998-01-01	0.0459279551824766	0.0537618789774233	0.0645544457277054	0.200047894981897	0.0576846659325261	0.0619615302949481	0.0591235908081855	0.0500314352774595	0.0637172243992871	0.0772342362954221	-0.0143346147346326	0.0469061644624068	0.063882230240837	0.0671400661628643	0.0632147820139485	0.0259877912307524	0.0163418560233426	0.0554796437056996	0.0565909164477867	0.0465279783621775
1998-02-01	0.0164269975070493	0.0575055435965654	0.130936135281232	-0.00776065	0.0908299182908079	0.0484060501275192	0.0266064821632548	0.00336724262784205	0.0419673407953109	0.0406681253341882	0.11544181674136	0.0801573128686848	0.0155142238578361	0.0516498205471424	0.0449018569013705	-0.038639709820237	0.013696663528315	0.0160593029511658	0.00302856527831264	0.051139109071023
1998-03-01	-0.00378608432031798	0.0127988878809317	-0.00605840535164796	-0.0670365192058824	-0.0215506858732806	0.0580333403724523	0.0264878442067785	0.0423454165296027	0.0370882053691823	-0.0258081365207956	0.0612815116977763	0.00793947391074121	0.0382063150483613	0.0404914878772246	0.01212325242667	0.119739227020693	-0.00396580074092858	-0.00850012213131399	-0.00412114241361553	0.0196817995473768
1998-04-01	0.00640662298106896	0.058824620598465	0.0584445119214842	-0.00488185377522737	0.0510815772470382	0.025225508552199	-0.0735565020700641	-0.048721980177453	0.0272593527010198	0.0382067803288263	0.00191728017843479	0.0183830156051123	-0.00317360291546292	0.0121090234389281	0.00963346825871041	0.00831511149850401	0.00973781038114677	0.050710564023342	0.015784832993951	0.025717413890092
1998-05-01	0.0269066307511247	-0.0265986243528149	0.0269186766429687	0.06467226	-0.0609939060922139	0.0655825437032305	0.131663528194075	0.011859236341854	-0.0266003347781501	0.11881445676178	0.0301290771940141	0.0620442061958165	0.0127374550731752	0.0111030437002493	0.0474959780211474	-0.00344957540035457	0.0441332877554637	0.00866772441459137	0.0433369546812385	0.0397208018311752
1998-06-01	0.0752433200849876	-0.0690075095744934	-0.0708852258610874	-0.00875673082329775	0.0466129170483718	-0.0462062887359608	-0.0604108906275989	-0.0206007757597505	-0.0235513999899545	-0.0285564954311066	0.00922363410754508	-0.0511925574808895	-0.0506821184873675	-0.046033581267598	-0.0786338860024981	-0.00842546322363073	-0.0113466242454646	-0.0486146554299913	-0.0290302231150321	-0.0396181768457968
1998-07-01	0.103326569052493	-0.0429575984160407	-0.0721186723260402	-0.00113957744906556	-0.151979750154995	0.102119462147211	-0.0272173770073087	-0.0259974587382396	-0.0749454788606928	-0.0316328150031817	-0.112801813198096	-0.0884237194884726	-0.0553532462062014	-0.0444371325527336	-0.0753166897855609	-0.0308754565051483	0.0785347024569636	-0.00533809402421213	-0.0330216444461998	0.063780616773319
1998-08-01	0.0716849533695882	0.128199573319052	0.0291269503044393	0.0185322217729268	0.071035369600259	0.0923081772681029	0.00473599848517133	-0.0222680832858142	0.0356403212885429	-0.0126151176012866	0.0325759960081081	0.0332499650481371	-0.0180255053549395	0.0156204719985725	0.00238029180475984	0.0349377691497329	0.0303929270242383	0.0116525063914419	-0.0102617036551986	-0.0446561439298071
1998-09-01	-0.0769840118619544	-0.0536917650312488	-0.153190623380532	-0.073580623	-0.0087086599128176	-0.0566646117124954	-0.0747007321112437	-0.0365860159799017	-0.074405487077251	-0.094644923118676	-0.102934324502488	-0.135437002914834	-0.0566217738397351	-0.0581997800667977	-0.104418207188484	-0.0815569836101407	-0.0664315014863206	-0.0517301034392269	-0.0549721942545919	-0.0994550014810282
1998-10-01	0.04575538566151	0.0487968281059468	0.03873070177665	-0.014655304	0.060240021694836	0.0272576109824704	0.149354462757366	0.0398657181824371	0.118819453742664	0.0502561408495211	0.119557441324307	0.233458342648553	0.0560560054413495	0.105360257014067	0.0656852814025362	-0.00820890300308707	0.0736495774825449	0.045613264712132	0.0645987452676276	0.0633162352337886
1998-11-01	0.0427830135640325	-0.0335362868884306	-0.0347904941495648	-0.0539399545160029	0.20727670055486	0.048617195521532	0.056952206657738	0.0404256306880337	-0.0165298512841156	0.0288399599570047	0.0401758491670955	0.0717708871770359	0.0678646317541834	0.0303655198949778	0.0847821431055717	0.057428824285231	0.244482632503482	0.055411507976977	0.0380164592759644	0.0586035901821769
1998-12-01	0.0718385369193424	0.0553526536842779	0.0637038198280475	-0.0342440866453532	0.10142631252306	0.114178710832412	0.0869895713245255	0.0385214885047648	0.0125659273591665	0.044603724601175	0.0361580685140914	-0.012559348738346	0.0154417535241199	0.00642940491281124	0.0609118780011605	0.0527926936062249	0.0379564232978876	0.0372869272572093	0.0614650683069774	-0.000976696884820989
1999-01-01	0.215442042597156	0.0345056623281653	-0.0141426546131811	0.0434772441187434	0.11587556720105	0.091263517402073	0.0990027736971393	0.00923287323186134	0.0128341027595485	0.0542821182999102	0.0938785715042673	0.0266793909429782	0.122351161658681	0.0616631882682198	0.0480923494596183	0.00757943659773305	0.0751243881904177	0.0319920593978436	0.0259184479775589	0.0213758729902379
1999-02-01	0.0747951603465629	0.0298407102902521	0.075830822207567	0.088854984	0.0825650226000253	0.113566943552599	0.0512639512198541	0.0838833988699847	-0.00722224723048379	0.0129275403010987	0.130153402857944	0.0423883153997253	0.0515877186839345	0.0348811175191605	0.0782548817467405	0.0748844931582657	0.138857625419417	0.0452357047576524	0.0288172365541335	0.0524090284104433
1999-03-01	0.0588748585199519	0.108000133432228	0.046004148772503	-0.0112412367770774	0.0103505902293104	0.114167576233301	0.074480476329077	0.0787251525083735	0.0831813388490296	0.06533115378516	0.00647623182952928	-0.0165431186125637	0.0899461299368977	0.0107159825644429	0.0208493893576678	0.0826063221568819	-0.0388320989658236	0.0308404054941991	0.0101130167317693	-0.010951894396533
1999-04-01	-0.0685669681832344	0.0182469851036439	0.103065412494885	0.0221617468335698	0.476990616334973	0.0523410697852963	0.00528029136685989	0.00897734025344276	0.0692280349778677	0.0346114653252149	0.146378740204493	-0.0371620246329018	-0.0232036234046137	0.0247004549936057	0.110603831730253	0.127197340832136	0.00934229869341275	0.0398584285535533	0.0202372455983517	0.0402248643518681
1999-05-01	0.149493386576545	0.103099117454005	-0.0317035343028217	0.112226932190664	0.759600272341436	0.0300036812937358	0.0396411702025489	0.0520093041659217	0.140431069865792	0.0254240824394682	0.037184762227658	0.066905929081976	0.0101435040462968	0.0348181766165719	0.0684408663442525	-0.0913681440373064	0.0436413276074785	0.0717680529314658	0.0241400997857907	0.0318700848882761
1999-06-01	-0.0186149370376629	0.0141056430036856	-0.00920989703557704	-0.0835042120366219	0.109247435453899	-0.0887297213464477	-0.0231771146909892	-0.0386276739539959	-0.0309966040114366	-0.0582943100889939	-0.0365135182164068	0.0772318486094525	0.00309797433524643	-0.025689170028103	0.000370693034761743	-0.0135332247096889	-0.0410630663757569	-0.0761199754058571	-0.0343072847348788	-0.0401021318812865
1999-07-01	0.152154792157889	-0.127960177407276	0.0028011053368	0.0483138494979192	-0.00817543666568915	0.0128067945192415	0.0588338475437888	0.0278864589750596	-0.0116531612214831	0.0574093150886117	0.0483130486977486	0.0507841320764199	0.0161692190134369	-0.0068854205044054	0.0326162943242084	0.0135538128033342	0.107923198620681	0.0239996214338215	0.0443355163448793	0.0735232003614689
1999-08-01	0.140475017809849	0.113998493909602	0.227108464437631	0.0586688740268303	0.0699704820203595	0.0111584341523035	0.0475301539101655	0.0351976945120832	0.122461529680839	0.13997615720752	0.0497345762746926	0.0418326815327712	0.0172468137760224	0.031664742710976	0.0152510053512814	0.00010242922543968	0.0146089763169209	0.00379583513408806	-0.0154774114300588	-0.0144723030567358
1999-09-01	0.0213890049377391	0.00648383680155409	-0.111221174039303	-0.0134759632504024	0.0312982932539411	-0.0177703783849529	0.0162455512723067	0.0328324970288364	-0.00919336940306028	-0.0154638798404508	-0.0264741666669837	0.114390182603332	0.0121229529083773	0.0303980572504262	0.0410800954806857	0.0323439889735697	0.000717292684046894	0.0234259839106976	0.0204384257886459	0.00546284493324744
1999-10-01	0.222061534667327	0.183910466721532	0.221289846778632	0.116760767265422	-0.0508184285768365	0.184980355630247	-0.0103435702465043	-0.0197869652993575	0.0127940446221781	0.168568235168551	0.103963950109962	0.128263885703817	0.0409753314016652	0.0584238885854468	-0.0329900136713489	-0.0286217889169365	-0.0237122686443249	-0.0334767559940714	0.00512534549245441	-0.0390131745433881
1999-11-01	0.161329657766996	0.0664131896792436	0.222209979495917	-0.0284591949853063	0.0924463231143545	0.0540855216451255	0.0216735349803259	0.0149313906913302	0.101416277497069	0.0866792256296082	-0.0407509385124321	-0.0310387644175738	0.0166076047028465	0.00701807964785273	-0.014882741396209	0.0862573988579848	-0.0319788049534423	0.00757806728679175	-0.0316535351631022	0.0114134926193675
1999-12-01	0.331874601691029	-0.0265284676106561	1.00939569034821	0.145191645264108	0.0425366434123464	0.126399390485072	0.0525121215040338	0.0106090193185562	0.0549500913915932	0.298337638485452	0.131479064313753	0.0851095102996201	0.0378253434094493	0.000797411108472911	0.0652609644681843	0.0328060588048682	-0.0299577898732207	0.0415694962701714	0.0449415959176987	0.0857894284127416
2000-01-01	0.215355294079576	0.0684780966384834	0.299216444268954	-0.0571763148682471	0.0517432599771843	0.0941232485253664	0.089929254168191	0.0527889807669149	0.0215477553019702	0.38797893578402	-0.0469298878322455	0.0575898465554333	-0.0262912204146588	0.0240550580396432	0.0558965258322398	0.0869900287002039	0.0296901930615701	0.041168644005247	0.0694047371011715	0.0202389775255955
2000-02-01	0.301780591174789	-0.0376733349155774	-0.0725626007802899	-0.0528402782952826	-0.0810419234173228	0.258102217587419	0.00529087834442112	-0.00614884500241376	-0.0371586013969652	-0.246063040512862	-0.030559446739119	-0.052809690341004	-0.0448577967206568	-0.00133578382616965	-0.0392428823922399	-0.0949245830846873	-0.0245821834919704	-0.0536625130087321	-0.041399266872879	0.00180442199273534
2000-03-01	0.35855230212486	0.0558855903794771	0.162288357115545	-0.105211230979711	-0.0483690605981205	0.0634288772370092	0.0576091487525781	-0.0226276263532962	0.00694810964169319	-0.09232749606386	0.0986764096622073	0.117862071267264	0.0388932416978193	0.0107841120224256	0.0376897805233681	0.0289057691878105	-0.132023392621912	-0.0173683442516746	-0.0483839802745358	0.0936663386878656
2000-04-01	0.289183781328133	0.0758639093741983	0.633752720257514	0.197506460298709	-0.0285034739233891	0.257305437616825	0.100965980898322	-0.0274390458673273	0.0307407068570749	0.0985381501480215	0.0171791727899506	-0.0646706177758166	-0.0209914017053478	-0.014935638081942	-0.0248973534168655	0.16920106493865	0.0655338610025622	0.00791329084612924	0.0344636493856671	0.00971754950420953
2000-05-01	-0.278994012644213	-0.0562677062894206	-0.508656877117405	-0.00852713709366349	-0.00409398537553774	-0.220832036514823	-0.0637404967284801	-0.0155038715357653	0.0387528593016434	-0.283032505204834	-0.192538307035702	-0.0856088586379214	0.0229051136160108	0.0127172419705974	-0.0134388700543644	0.0564331160531633	-0.0456909507595947	0.0362065360934808	0.0372657627990308	-0.0477025403007436
2000-06-01	0.0230718081698777	0.00726378082152975	0.447169742919402	-0.0112546404152489	0.000749855053625605	0.0163960643998019	0.0245808825272779	-0.0631244423881221	-0.0487406043037345	-0.0730728455403928	0.0554567484818879	0.0464142441444652	0.00491902459378864	-0.00669162232587494	0.00670795221278757	0.0030680098583348	0.0409110732420085	0.108867296456281	0.0183371268604911	-0.0478484447899907
2000-07-01	0.0813934998721279	-0.0171242568169394	-0.0717287245612875	0.00913751326342282	0.345006132257331	0.0921726163106002	0.118453864213213	0.0506626214082689	0.194967007331146	0.116207574039982	0.27867823406676	0.145509470516375	0.0624921220993505	0.0921478249929356	0.199836968931511	0.00759700102347108	0.109293083	0.106884583136204	0.0475114939086522	0.081950231050632
2000-08-01	0.189611054313663	0.163829866062678	0.0887887025690141	0.218355269657769	1.16289925947031	0.17409240935168	0.075777796931437	0.103379274856188	0.0207409009783739	0.155421051657713	0.00964906665577959	0.16469238199469	0.0825219436766813	0.0321198427784778	0.0339204931801613	-0.0222901466367156	0.061947469	0.0466291504180557	-0.0230356996127067	-0.00547480705403743
2000-09-01	0.0817924216205285	-0.0483127679137063	0.0964172862730977	0.0741601843190602	-0.190359803753547	-0.019793769719883	0.0290173316785187	0.0556559452264649	-0.0425019530228476	0.146449151099464	-0.0087723289491648	0.0254612244016881	0.0361662792918655	0.0544216261598029	0.0363923695743552	0.0266622206619981	0.063518659	0.0294759971071873	0.0302595878842793	0.00125417571044425
2000-10-01	-0.0204061490630468	-0.112360728732396	-0.0721118415883532	-0.049571841746698	-0.218304576	-0.110370434551601	-0.0486219339977798	0.0474287324527252	-0.0736268403029913	-0.0458949549826538	-0.123344778101623	0.00275916634643912	-0.00375535145511758	-0.0181379898686847	-0.0714432553154505	-0.116197117868202	0.102211287	-0.0540830016573884	0.000694136929584606	-0.00608033807873394
2000-11-01	-0.0357800250541728	-0.0394093295470698	-0.0192346685248169	0.0453663151476022	0.270197329399439	-0.0414735788548616	-0.0395295222331165	0.0516262719557723	0.0244000559187242	-0.0101665687317371	-0.0151099557197865	0.0219136447271171	0.0163801785223901	0.0283890478756593	0.020434100066135	-0.0860476529392054	-0.003869154	0.00208226276139507	0.0456057992948461	-0.00426429359302332
2000-12-01	0.154237448435923	0.0180665576224076	0.00843218956385007	0.161870911653773	-0.0645514770893617	0.0560892614468076	0.000388029798800829	0.0436787240346004	-0.041226760803052	0.226313513139699	0.0756461820836388	-0.0353192123661438	0.0471074994104183	0.0296494985774422	0.0420938078218633	-0.0951359565360417	0.022727818	0.0526674206871441	0.0603005675436508	-0.0270908053773973
2001-01-01	-0.00169376290262329	-0.0406320371986593	0.137287683528643	0.0547585339448516	-0.122310057055098	-0.00634246302024779	-0.0849841876217632	0.0250921593727629	-0.0428295391091739	0.0392025825307799	-0.0963318588650299	0.0881432870889684	0.0183516508604002	0.0166545549373271	0.00400421504128755	-0.0971877796291203	-0.044444585	0.00139580438255254	-0.0085554908733456	-0.019978375064289
2001-02-01	0.0723176348598251	0.052144246765571	0.0895476907630726	-0.0420293330667331	0.143360991405568	0.10703226521099	0.0562945840555431	0.033992747831027	0.0111128930482915	0.338549218095482	0.189484937141662	-0.0109092815743786	0.0833356700476337	0.0432447623855518	0.032673320500177	0.120343546605216	0.091361855	0.0557029625614388	0.0309311116891121	0.0991625610181877
2001-03-01	0.0134529326776034	0.0560063446788852	0.0576480894439581	0.145656125621882	-0.13730788198434	0.00932295539546443	0.0127620123609861	0.0108194882000531	0.00500779977255178	0.110364692210224	-0.0817216724105461	-0.0577119768032824	0.0471543446635873	0.0198434182866772	-0.0212751302787012	-0.174127709568247	-0.027397296	0.00963100559128597	0.0427503282944703	-0.0413265481110961
2001-04-01	-0.147371017997733	-0.0324459790119067	-0.0392426485141	-0.0426828856875	-0.655602161438475	-0.100451212641474	0.0481631506953846	0.0527772316065576	-0.0244798028907389	-0.117074937883537	-0.0822662202433878	-0.142149683186747	-0.00709595999367988	-0.00516001577909409	-0.0443804092138061	-0.105005384503491	0.107242772	-0.0254584604699074	-0.042258792305348	-0.031774687417131
2001-05-01	0.00877372277249491	0.0161690914968549	0.00954932333244954	0.0443824456475385	-0.0225900115240418	0.0522291332877821	0.194007499475716	0.0746636549477336	0.0458516327078218	-0.0189054609548266	-0.0176636671261085	0.107219918496094	0.0390575717484573	0.0495990671044214	0.0864914892652958	-0.0673289159420843	0.002932102	0.0586269127890379	0.0389099505110742	0.0505632087290955
2001-06-01	0.0345465823033458	0.0890432762486763	0.0160907592450506	0.000466144223070846	0.299530060536032	0.448540327318938	-0.0169145793427511	0.0295186509900628	-0.0229875990151942	0.0199680721853284	-0.0312924720696953	0.0112279765533756	0.077986880608364	0.0465908731730865	0.0474344792143998	-0.044073623133937	-0.019005344	0.0705208559048792	0.063070100377155	-0.00397667267306415
2001-07-01	-0.0489363290291032	-0.0694535045642276	-0.069229460009013	-0.137308880048225	0.179550325747104	0.0666367917640637	-0.0901181234819878	0.160162665920245	-0.00771301530879776	-0.0390255022648388	-0.044154816932513	-0.0316681471069202	-0.000285058901230836	0.0146641353157267	-0.016885598528431	-0.020778948826402	-0.046699248	0.0449722905248474	0.0164834415815562	-0.0180865300146779
2001-08-01	0.0158210974545705	0.13211959803542	0.100129638391204	0.04353986509536	0.848094131095274	1.04876215763124	-0.0586736893900517	0.0645151401983939	0.00781437687592042	-0.0470558302189535	-0.00692529173783454	-0.101318731021077	0.101067283995987	0.0224431844033268	0.00887292513020932	-0.128597537633502	0.0795143747794385	0.0148605836175728	-0.0133125907674483	-0.0202393178961266
2001-09-01	-0.135646918328469	-0.0664196710084726	-0.0130575778773015	-0.0512236977014513	0.0339365417833583	-0.127682377629704	-0.12498095809443	-0.00853066008932169	-0.027379461150518	0.00113668454094334	-0.0817419934370073	-0.0508547810074498	0.0016669142307867	0.0563045705370684	0.0109270699745942	-0.0480461375714915	-0.0386151209479307	-0.0193048576352742	-0.00998446700234417	-0.0290635177651281
2001-10-01	-0.0887507550496425	-0.170117430522687	-0.00826477911319762	0.0560816664579031	-0.189717413011671	0.0250714789361443	-0.0530778441390748	-0.0733031446120253	-0.0190233085842719	-0.0961338515039015	-0.0842388282307569	-0.0466876359137525	-0.0509236216136189	-0.0429795875636955	-0.0784897189572559	-0.0641702091319922	-0.227561145955326	-0.0091134619693547	-0.0373070803173703	-0.033186811682861
2001-11-01	0.174252568802292	0.170400050552992	0.289115390659387	0.253625842453619	0.00578836062559589	0.385660460712748	0.420404717635742	0.0640550954717508	0.0584427541489004	0.067002531536506	0.156470901955447	0.10612436926736	0.0933457930894557	0.111321274203636	0.0703597525562478	0.102802241921769	0.0602196058608899	0.10852807383618	0.0691725952004789	0.0331345617056045
2001-12-01	0.201337086559175	0.394803643342165	0.2743048497683	0.372158471394384	0.277860308110236	0.240229937270991	0.143036389577955	0.237216678957514	0.107693713619803	0.286183131340461	0.0828232722585353	0.0910205564134989	0.0872930926447288	0.0852170732101721	0.0758023753424102	0.10364873504734	0.0483416417645194	0.0408564341056492	0.0407685605060078	0.0368757111543731
2002-01-01	0.234046357750957	0.0572397121500968	0.021437129670553	0.299535429702085	0.0299606298741135	0.0283174453855853	-0.00536965098650554	0.048971286946827	0.0429009041937548	-0.00723819522215986	0.0249525885433604	-0.000389843080403224	0.0541229590704463	0.04882367162697	0.0352200256817784	0.0617899711635544	0.0529577033938977	0.0232849367792554	0.0363020729996499	0.0288343727128137
2002-02-01	0.142894726310821	0.216415167410972	0.0945893892779803	0.00463096340879416	0.00174901515727585	0.180340641451832	0.200457031375214	0.260813503283574	0.0788611152980924	0.0749645932447651	0.111286915064597	0.208184313319789	0.114663388316562	0.0709423490020621	0.0279512778321385	0.0179892222755805	-0.065741049783031	0.0557065329958456	0.0372293353114688	-0.00502230330862843
2002-03-01	0.0611877066433028	0.00804764014403118	0.0678734069192102	-0.0268615290745389	0.111362554555738	0.0821657467252074	0.0958276959615415	0.0353647893208287	0.108860006824347	0.0370364357829197	-0.0259184100204572	0.0569159416995215	0.0740966413172518	0.111190869024143	-0.0269660736787506	-0.0742448724853503	0.0888820219102674	0.0662286861012624	0.0253242972380964	-0.0297049283759352
2002-04-01	0.0885556513149881	0.021573938105863	0.0549339571780379	0.117488993229618	0.0273973690876957	0.0497630666247718	-0.00967101795107714	0.166522773574139	-0.042902077993198	-0.0401004603521504	0.0730769143429787	0.0294656540174017	0.102569914095587	0.0449722227516356	-0.00739806245848209	-0.0253429616977667	0.0231014758119346	0.0227521939607623	-0.00935294517088131	0.0194210697079191
2002-05-01	-0.0182276507435058	0.0226933344385697	0.05219441857941	-0.0191422639202818	-0.0927436167807057	0.023605696075806	-0.0283358053944904	0.0129839296900396	-0.0706280411404746	-0.00426098797243335	0.000972514118876548	-0.112670494984617	0.0214621977171647	0.000971183040962425	0.032652230642682	0.0436494918225179	-0.0642227954293325	-0.0120548894308828	-0.000128820584353825	-0.0292841123169317
2002-06-01	-0.00692941514246308	0.0316209375550028	0.0832269393364427	0.0586493613014257	-0.00764023187939221	0.0684721323034423	-0.0255502498164974	0.0511721442672906	-0.0216584445944267	-0.0438890284102203	0.0727829645477946	0.0897589378728252	0.0842148433625673	0.0491837288828373	0.0233271343110404	0.00642549239257392	0.0815438505879759	0.0593927100229906	0.0115790548777223	0.000191933706828009
2002-07-01	-0.0588075814585376	-0.0639947549490612	0.0331690517751692	-0.076039334163	-0.120487940615076	-0.0332091709123521	-0.0628516539103134	-0.0489227622820209	-0.00328378711886639	-0.0610642069265134	-0.0313237905234102	-0.0937681727191181	-0.0695848311550308	-0.020633877554006	-0.0180019892520019	-0.0738639208660189	-0.0159936498678234	-0.0200866582300758	-0.0146675178193053	-0.0516797864353781
2002-08-01	-0.0254704256920844	-0.0335164971683516	0.0441100593812873	-0.0266422455283251	-0.0429481063298113	-0.0619211144452239	-0.0309202915550158	0.0278000217995698	-0.00969442716557936	-0.0399982540116174	-0.0827460065401782	-0.0540328166761635	-0.0337788977516201	-0.000755243909352628	-0.0562222386141886	-0.0945824504465017	-0.11859362467007	-0.0127505495991704	-0.0270579063679976	-0.0474349784628799
2002-09-01	-0.0286305251488569	0.0669379529987922	0.163125562846364	0.222779544323323	0.0149285575873187	0.057226527710632	0.0832639492923709	0.0839321625551264	0.0446221531242366	0.10909375457709	0.0599941940897113	0.0596431785761041	0.0952035908537042	0.0514511662015348	0.0435615056254184	0.0866621891214927	-0.0328347854244051	0.0571738017783323	0.02149136035409	0.0286408350098794
2002-10-01	0.0875454436210431	-0.0307929751229978	-0.0228842931293652	0.0130303353487581	-0.0604784908773844	0.0474119604807738	-0.0654161550268092	-0.00323107548521528	-0.0339968659481066	-0.0671979004894094	-0.00201489905087699	-0.11414610314986	-0.00941877012633733	-0.00236190311814439	-0.0380179317412339	-0.0686382227277292	-0.16111512601352	-0.041036740930501	-0.0272759012214132	-0.0528313204067775
2002-11-01	-0.0348467816053318	-0.0252923301696288	0.138309325918589	0.0265298085166581	-0.0657084601490247	0.141912609038831	0.051671615520967	0.0720884802994533	0.0792434478173322	-0.0140350106300963	0.0377618956775037	-0.0483845941672907	-0.00142571006430138	0.0118198734155382	-0.00632349352507161	-0.0663633144747715	-0.0241392025661429	-0.00255934934265774	0.00438377440203501	0.0150887576886783
2002-12-01	0.132413505422966	0.0397749167560428	0.0438764273440463	0.167808724652744	-0.167397333641634	0.0209313608270491	-0.00311578451310099	0.0723442218608201	0.0712673662555572	0.0270068322302367	0.0231124145440167	0.0681174374483595	0.0592077758552352	-0.0165011497164141	0.0325494649637191	0.0114429047266165	0.0216177224820763	0.0834242158507151	0.0212931936813788	0.0281717113154889
2003-01-01	0.0465622253236853	0.11096136451463	0.069458099282594	0.0437339811804829	0.0863650042990745	0.0759820127527158	0.114056558221906	0.0229394258412113	-0.00444573342393853	0.00493636313851483	0.0828244505769749	0.00876999281211891	0.0602941025502634	0.00668847600718165	0.0662080051434397	0.18487170430687	-0.0257913526348008	0.0169452321512589	-0.0118714340754774	-0.0184642964851656
2003-02-01	0.114148892790434	0.10592163889584	0.131323047442653	0.0801981614937112	-0.0369708638969634	0.0401937800186817	0.0989060447940138	0.107144092524169	0.0115630142780592	-0.0169368240838935	0.0530986868465646	0.0420910386775184	0.0472576593349945	0.018625222308581	-0.0243673781701117	0.0160174901458908	0.0114686961294291	0.0883301356705956	-0.0143250735254714	0.000370774432692295
2003-03-01	-0.10641843074499	-0.0752529927786827	0.0173502743151328	0.00649561658215494	-0.0388602568044062	-0.0451104340741704	-0.0922118709225188	-0.0432591912169285	-0.0341927487440214	-0.0471302608908113	-0.081785126100329	-0.116847290717574	-0.0158557638775437	-0.0327694747143908	-0.0642698138207124	-0.107823891601217	-0.0479098918675656	-0.0233073409936661	-0.0256063349619344	-0.0437112725163429
2003-04-01	0.128176010224537	0.00272840333147072	0.121983004757229	0.03436483318067	-0.0396710348656123	-0.0596064077391921	-0.0566524340378963	0.00497880871531409	0.0210762748620681	-0.0431064548416936	-0.0348505980189966	-0.0229588784864749	-0.00245405126723767	0.00485858609810885	-0.00342803301604979	0.0732577325848115	-0.00482877329101761	-0.000405371269581194	0.0244314326516146	0.0313543336178889
2003-05-01	0.0987584256852035	0.0395685277583925	0.17542789995155	-0.0245583744052586	0.0272081857867684	0.0641814050980956	0.089093517506662	0.0557295559340602	0.0318021638064129	0.0971480431574588	0.0689040328055154	0.157172218215906	0.0347403944548718	0.0571007874799178	0.0501556618272866	0.0615434797028222	0.0427408573745458	0.0859473098325267	0.0306761536454446	0.0527998940842638
2003-06-01	0.122242623425205	-0.0421355721351434	0.0537074144922388	-0.00499969504190666	0.0475276051595275	0.0860039036992935	0.0719338356589139	0.0704390919031485	0.0261159405127992	0.0264596783815665	0.0527834203666673	-0.00127218602828142	0.0365055398380315	0.0456579347092199	0.0376259863597822	0.0846389119954536	-0.0359520649253745	-0.0160562236959309	0.0276561744326694	0.0302436830864434
2003-07-01	0.0297329521706938	0.061728155871389	0.382871014977668	-0.0253125994184163	7.25215317716018	0.0724898501883417	0.0628723901807087	0.127412264706153	0.0564413116681079	0.0352618446960995	0.0722076872679552	0.0454316931452444	0.074460384869802	0.0437182543384753	0.0576573699989514	0.159541166875523	0.256079478	0.0660163581979915	0.00304555351513376	0.00361489503871385
2003-08-01	0.180953264894855	0.412025614385459	0.495433215760019	0.237300274654003	0.0862282382839297	0.212266614974648	0.252152932093552	0.196641122622908	0.158677031040595	0.0843273472022229	0.165348043464638	0.262007445390068	0.233541815618378	0.116033899339128	0.159974053487154	0.25859704432075	-0.039546689	0.0789648466498637	0.0627756004962687	0.0281475999467128
2003-09-01	0.198185389166326	0.36365803047839	0.358559107265753	0.191106348411606	0.121780506741366	0.282651822588014	0.334353433832273	0.296302132958496	0.092679372224662	0.0939521919506627	0.149141989147761	0.161857015185623	0.0653145924505035	0.120576011754993	0.181235666161269	0.0989576699645358	0.273352999	0.0234464590712627	0.0415326158371736	0.0243068041620542
2003-10-01	0.307172640705788	0.209066940851498	0.0348219679384121	0.241552143994314	0.0585893878788466	0.221989002653641	0.146468221668071	0.160283556215245	0.0784598490929044	0.125189531294525	0.0702220977596009	0.0543551310908863	0.091490737332033	0.0574777281563965	0.118283456011642	0.0507302932785238	-0.082046332	0.0297672299944889	-0.0120909429923398	-0.00951149510101586
2003-11-01	0.268951995320141	0.0972617115341299	0.164827288043346	-0.150217351172881	-0.0470785089316286	0.224349643822221	0.1378401873113	0.153679314367277	0.0280115703101755	0.212434971662998	0.095999163163595	0.0364567862474502	0.147950227714758	0.0453636431292639	0.114343020847872	0.0309599625657631	-0.070031546	0.0676454492458856	0.0389125495460383	0.0365810278030803
2003-12-01	-0.0537569999006731	0.114134272863364	0.0553375096225416	-0.0920064169545278	0.154171382445368	0.0364362677344057	0.022027226912511	-0.00282640332205305	-0.00334754126870312	-0.0411069266594936	-0.0066232527155091	-0.0233445873208595	-0.0109248844652748	-0.0188577219401205	-0.0102532991856517	-0.0418639427101168	-0.096788783	-0.0374447529659417	-0.0129864272420918	-0.023489817604264
2004-01-01	0.0719030114916865	0.113990638365433	0.133089454636536	-0.164434144773064	-0.0182194248449085	0.139835431584462	0.0418285257534154	0.0443189179005032	0.101375920716729	0.0446335024671865	0.00724528996420794	0.040349206072998	0.0402162253413285	0.0179979740052966	0.0450588071620984	0.0590878367349701	0.012018027	0.0542532159902302	0.0488853835739078	0.0421941456153392
2004-02-01	0.104066592655337	0.0528678088863566	0.0617157698355042	0.049805921157814	-0.00251850307869565	0.0748836442692773	0.0645699129357734	0.103820466964947	-0.0151192599595666	0.0399756752403381	-0.0171264619019413	0.0460869767502002	0.045648633001993	0.0599359314970744	0.00450098651488833	0.0915142740252966	0.070509649	0.030280105164426	-0.00532682532048873	0.0043766995053299
2004-03-01	0.087520785164462	0.034664101597454	0.156839667632664	0.0264689525872775	0.0413032651381123	0.0177845786097399	0.0477086039898537	0.0685669331856178	0.0364114288199803	0.0103244931661587	-0.00981502491741217	0.13899751099373	0.0296361441418725	0.0435271759549562	0.0379216510231853	0.0270761159847499	0.131846545	0.0533317371440443	0.036081506886161	0.0297547717204476
2004-04-01	0.00756002737957477	0.0162262338322774	0.0884014855454028	-0.0731776015327909	-0.0603678350811711	-0.00592203376268148	0.0336220193624809	-0.016934615487431	0.037724810521752	0.0595905210488332	0.0162768303408339	-0.00264065839999832	2.93773417255413e-05	0.0313459553322216	0.0164059338124373	0.0874217927789595	-0.106789178	0.0260736200394726	0.0150797855554041	0.0196798995032715
2004-05-01	-0.110514731460996	-0.0987618773949651	-0.0509687668396002	0.0917861330809378	-0.0158682448757846	-0.0997809868117195	-0.0266066626556487	-0.0364157265387005	-0.0109074491771671	-0.0990771197322816	-0.0266278796425621	-0.0403515752909486	-0.0423507461649734	-0.0102109638323347	-0.0496016079303783	0.0370572690873826	-0.032575151	-0.0265824522473169	-0.0103422566659547	-0.0212731702159215
2004-06-01	-0.0147017385797868	-0.046347217869985	-0.0227419443895137	-0.0042957433875371	-0.0917620817403908	-0.0409713498091094	-0.0559831975265175	0.0117038127299541	-0.0343592596705136	0.0221836737157794	-0.0469979333785737	0.0021378695449752	0.00561477825875948	-0.00911691130875265	0.0147419508032141	0.0565815739274739	0.202268431	0.017837755433589	0.0110942075537257	0.0342888594916691
2004-07-01	-0.0300373789194712	0.0657999907052343	-0.0430857362110828	0.00735061910004134	0.0115111943309155	0.0182160067684308	0.00726533682484266	0.0295012771916409	0.0926605677112396	0.0374909175694144	0.0191652338430875	0.0508482939811533	0.0518802707735489	0.0372987767339154	0.0501889104411976	-0.0143629777264098	0.0926274400907262	0.0565623199405944	0.0389028278604738	0.010314338651903
2004-08-01	0.101575531191445	0.210189862140695	0.342213054377531	0.0366757019996109	0.065597436302819	0.11602554498729	0.0921488466103841	0.0871300814090546	0.166988090423975	0.0382069181405281	0.0320963463037417	-0.00422825990347567	0.0907993136834205	0.0874971965327611	0.070320735164706	-0.0228243088829969	0.180894298235357	0.0224409869077365	0.00469623269613747	0.0222028802433922
2004-09-01	0.0773872097213748	-0.0130111940812885	0.0546343240842582	-0.0370156329488605	-0.0283983046429061	-0.00307390091004473	-0.00238374333553766	0.0638039077446252	-0.00916993431728287	0.0498958633448093	-0.0137300348995846	-0.0109976800621549	0.0279304807288286	0.036976169799981	0.0462196465732663	-0.022653546218214	-0.189830990826228	0.030550829346582	0.0178660176036092	0.00400319683766877
2004-10-01	0.125427950583926	0.067898416201918	0.100635554832883	0.0674618600968337	0.0277965395320649	0.356108299253543	0.141686613697205	0.0709335475094218	0.0737643496561566	0.0620708511178306	0.0860826671553799	-0.000263421864958016	0.0544545679071032	0.0357548968184844	0.0503650596863629	0.0855444909804555	0.156153792986975	0.0472186332595037	0.0244413137943536	0.0281995717288958
2004-11-01	0.243548715763215	0.0978197890795087	0.0875229572399414	0.134308556962077	0.10747971185445	0.0412921463077262	0.0834269308137644	0.0882278735614862	0.174930999669228	0.00995968548232125	0.100421648024714	0.191507062340441	0.0840175900833205	0.0771485585397779	0.0500434505070696	0.104405630305179	-0.00729922238188667	0.067849397737963	0.03871012183687	0.0504311011724888
2004-12-01	0.147373477481979	0.207806448830205	0.0740553145409474	0.162013484768159	0.08609412807255	0.549998956065411	0.0903913974334079	0.112718982984032	0.178302908658068	0.0399240974457178	0.0760922276011204	0.294608470209495	0.0700842963833656	0.039348738644851	0.0321430195085891	0.161079754881145	-0.205177601794277	0.0301406130373993	0.0342808305435738	0.0349641364497322
2005-01-01	0.0565528105561293	0.0171213759513448	0.0104438844365222	-0.0125979926995399	0.207046812188073	-0.0809090275404802	-0.0945851749545392	-0.0137128466648227	-0.0433847651264843	-0.0398708987631998	-0.0446858580856639	-0.026086434014886	0.0164577906121314	0.0167761001954659	0.022394680428527	-0.0399583120711772	-0.0178917175262466	0.0545629230641317	0.0300426755516985	0.0439866791300506
2005-02-01	0.0482388902859732	0.0910320759346079	0.171080935861577	-0.0204345121412767	0.131167984802771	0.178656567015978	-0.0212161619200417	0.0707602054269125	0.106165873975855	0.0550804745414162	0.0985548279667337	0.122253616966818	0.0618200620562634	0.0702151491565039	0.0691715870907091	-0.040914521822096	0.0497156524306125	0.0357361808754336	0.0301369591724742	0.0188743912964164
2005-03-01	0.0336564862803248	-0.00554809224268395	0.0151856050707335	0.0456886341114331	0.120381686329406	0.0794245683133601	0.0607656703093201	0.0156504961080649	-0.0165976961979281	0.011746308258693	0.038815477367097	0.150396514927912	0.0407681938982266	-0.00258558458111553	-0.0151293978111032	0.0476234401399652	0.136016393657895	0.0107528086051522	0.0474016398075769	0.00782137766291624
2005-04-01	-0.00768153177844208	0.0443359016418043	0.0371241041267249	0.0207890212133974	0.0513757218097329	0.0249698720997512	-0.025704249810349	-0.0526311926142953	-0.0337806331110519	0.00893503012660309	-0.00263572188517172	-0.0966974182831326	-0.0108297739289086	-0.00221302735549137	-0.0331251431328045	-0.0802471999014489	-0.0338270750796419	0.00626231585892205	-0.0174002088380806	-0.00231072742391731
2005-05-01	-0.0441101090996129	-0.0795574724462266	-0.0935362749878306	-0.0177409754613256	0.0419896287238177	-0.0642714895007049	-0.088717075940549	-0.0624668686854682	-0.034232983700082	-0.0641267352176389	-0.104476161272777	-0.101296923276809	-0.082014283081305	-0.0741039149231756	-0.0844918120417685	-0.163514539697079	-0.0932968178595144	-0.0289836512090526	-0.0317549584603609	-0.0345005629320951
2005-06-01	-0.031799005109353	-0.0209843402848489	0.307319027589241	-0.0415818563410173	0.0253585386324668	-0.022517902594541	-0.0668714694283043	-0.00588725494843328	-0.0131565020848823	0.0212209915396099	0.0134318219020615	-0.089373762432251	0.0544578826063447	0.00381549091292767	0.00301970075680709	0.108779463211848	0.0459409612392502	0.0297194484749569	0.0458704715889513	0.0307640027495452
2005-07-01	-0.0732903145058812	0.0841503709916422	0.163985442683749	0.0299601809809572	0.102556775978264	0.078818198450522	0.0321456876519202	0.0441678302011907	0.0396988397393284	-0.0101534313827757	0.0559600073662356	0.0119112263598711	0.0341607490767617	0.0146440657446762	0.0611082806660515	0.108973792966217	0.0607740312657339	0.0435170174000648	0.0310048773572682	0.0465451543726935
2005-08-01	0.0729671617741445	0.172005438675419	0.107946429760938	0.200367654320431	0.122611842636448	0.1713385062156	0.0848533509084525	0.0825667315473752	0.0205775219461642	0.212999755421687	0.0600761156086362	0.116849467283581	0.0585543367622058	0.0487450581042085	0.0604783846478907	0.113067618089881	0.121685053900369	0.0653156308192602	0.0278055135195284	0.0210608891559588
2005-09-01	0.0414490909142217	0.110839859549104	0.135166808478477	0.00733007446102981	0.0320639622073658	0.076038565198043	0.058960957364831	0.0605021931646783	0.0638280348402634	0.00637562522557473	0.0668866962432287	0.031426255490842	0.065402740348437	0.0516765966373357	0.0807968861157231	0.0221257930667134	-0.0250657426125014	0.0655498782412255	0.0297067495349841	0.029302998785633
2005-10-01	0.0725460861440467	0.17631353941094	0.534815737919882	0.0238369302569862	0.101223458296757	0.159655072091314	0.166399398731412	0.0362142568798077	0.0676208208446792	0.118599314611807	0.098646689758548	0.255151578931607	0.0731378361869613	0.0342592962386864	0.0532864026381637	0.0308471045526803	0.336350680958416	0.0761824554461135	0.0364584410224777	0.020319081296492
2005-11-01	-0.0197604010210699	-0.0139242583971159	0.0473613258020038	0.00336852549930879	0.115959717225907	-0.0155462509935593	-0.00318215528399253	0.0207803339608423	-0.0204417614610804	-0.0369993040818287	0.0103380328794119	-0.00516807733396458	-0.0306277703299931	-0.0108729076977359	-0.00476415270453178	-0.0228992080134782	-0.053671647753285	-0.0383108576461587	-0.0257481231847532	-0.0298330051542473
2005-12-01	0.0698070697694572	0.179641719749292	0.0457840075308886	0.112535022548397	0.077744387575	0.0501044996859671	0.0710906164609742	0.0791536935254483	0.0309652793692886	0.0278741932313831	0.0726825757371851	-0.0198269143269453	0.0289834846105968	0.034594712889669	0.0276027576764623	0.0411507432124127	0.0280334664509719	0.0358770714959538	0.019953164514948	0.0291229200122527
2006-01-01	0.0343301858595778	0.0936758062504664	0.10269180813113	-0.00662547210824357	0.176551809057498	0.0711782616972817	0.0458214884332785	0.018625472927579	0.0325165243189764	0.0659832475968507	0.0265367960693031	-0.0230001776051661	0.0238322491555592	0.0456402748306945	0.0662681741441757	0.0302029155845211	0.0867505863353893	0.0753238772922902	0.0423131807451174	0.047954905105441
2006-02-01	0.17215360772116	0.206250623162782	0.0570020674642842	0.0225867595229192	-0.00337341541395301	0.111518107615726	0.0975735463306665	0.0790442161378984	0.0390554465867237	0.0727978161286543	0.0829862588491549	0.114368204065991	0.196315513495488	0.0294992823355876	0.0595166041124388	0.207814600486127	0.101929033966121	0.0634773598564599	0.0659037902529706	0.010199233512219
2006-03-01	0.0292077268093259	0.0721694151306714	0.0222697057008006	0.104770621194431	0.0457084770904457	-0.00132250083906436	0.0532541471265308	0.0479885740155093	0.0201475269791708	0.0422344544172638	0.066372952041078	0.0334359886567685	0.0162338619154134	0.0421597881487237	0.0114251191440775	0.00101665543965649	-0.101862578032268	-0.03983564456322	-0.0177070451308828	-0.000708033926655997
2006-04-01	0.206014679700152	0.283835951697885	0.144003951182628	0.00487878069924885	-0.0559366288111746	0.135363532116387	0.12781988884084	0.075285157126031	0.0362933436702842	0.0816595236904034	0.123819922424616	0.0273550628149084	0.107727092546278	0.0582726512556771	0.0365704142638051	0.117632647345669	0.128721350790872	0.0828215300143684	0.0827438974177229	0.0482842645174843
2006-05-01	0.07138094896745	0.085339251626692	0.0669454532363531	0.0698901651887396	0.0860006777	0.121431102826666	0.168746666302754	0.112534450648963	0.0757137094230052	0.101580425675645	0.18127196704665	0.0863159333080198	0.106545134737011	0.0363414547713858	0.0259656102756431	0.0342786142002251	0.334199194523091	0.0265281351380579	0.0374033159007003	0.0133049175149972
2006-06-01	0.0538321611236314	-0.0397284463209717	-0.0310733588653537	-0.0364412472889131	-0.0958119094026343	-0.0243614349283926	-0.0563412167760894	-0.0587371118086995	0.0131880107110076	-0.0131898655962009	-0.0930458714076352	-0.133668230005672	-0.000220066500613742	-0.0276741861717027	-0.0480728082386757	-0.0532608775883193	-0.136447567861735	-0.0192433839800811	-0.0488476870316872	-0.0256853965789818
2006-07-01	-0.0721728620508311	0.978461505798758	-0.0564647045216447	0.0691399245075157	-0.0439196714246737	-0.0630290526554344	-0.0661629402316434	-0.0150486332294738	-0.0415409689033826	0.000394010808132862	-0.0407106040355557	-0.0424006734987681	0.0252565551968508	-0.00359021250602096	-0.029686928762601	-0.0181989245157779	-0.000603622635700052	-0.00255011505518892	0.0122348489903968	0.0169348010666617
2006-08-01	0.160961679022889	0.176539850069693	0.0545364044801367	0.0850787789175779	0.0496789584160052	0.0614148385210711	0.0901236122094778	0.07323892205129	0.063521081110928	0.0329567518205367	0.0560753382790051	0.0233351846386992	0.0228328878330903	0.0223972258782243	0.0360917434322434	-0.0194950703853275	0.0167643848585893	0.0303802625235748	-0.0277834648194692	7.7511356022604e-05
2006-09-01	0.0273420107787738	0.0535524711139336	0.0958998807756781	-0.0129983293568819	-0.0201588097469696	0.105961422146854	0.233477513281421	0.077532458236124	0.077110739013045	0.0477981980073088	0.0769522117347197	0.0487697124409194	0.0599433771258552	0.0686887535296822	0.0286123080996436	0.0152080586800636	0.00403313589006268	-0.00272915822422484	0.0261312900910793	0.0297191787480448
2006-10-01	0.00448265126312551	0.075333055226705	0.0439746548064647	0.0342392635244727	0.148597684249143	0.0146982611323905	0.0809333519895382	0.0760216138571674	0.106978133328517	0.0495568217899015	-0.0330454288325291	0.011791960482326	0.0379642846411589	0.0235400846456394	0.0431511899314537	-0.0048534476082723	0.0276676183570168	0.0373288409005587	0.00681927628253411	0.0395473777486991
2006-11-01	0.355994354811899	0.201963983489208	0.71327405978861	0.137913880775064	0.228661958863422	0.232718046892222	0.264319473360695	0.126681564122057	0.124327347466369	0.103842339672377	0.109530810685865	0.201059366986358	0.183839010769024	0.080524805149817	0.0379937189943969	0.107794623199616	0.0498386819564328	0.0895095653356692	0.0555083146228198	0.0399155330446357
2006-12-01	0.157946019532307	0.117991202055263	0.118466399134998	0.279154628305544	-0.00127105782512277	0.156145925078869	0.239501488230459	0.0970805863831418	0.12737456319948	0.0932083402472622	0.093217923787938	0.0831145903497241	0.0711683663779531	0.0554107019539242	0.0595847901771059	0.105789784201612	0.00913798210167799	0.0174327630133428	-0.00940722409411541	0.0237304015273837
2007-01-01	0.146804991226636	0.19132723717916	0.153964846683019	0.036284592435668	0.0248419088861091	0.0860453643242261	0.0616418374540383	0.0433474802958244	0.0986881428299834	0.030897913353173	0.047499214044627	0.0955590894313522	0.0805303560983871	0.0525444113812864	0.0317390299843164	0.0855290276392605	0.0505732701142196	0.0656798856748779	0.0253495591091513	0.0608888967485048
2007-02-01	0.0553494561153437	0.202744378483372	0.114852137107209	0.238351537296058	0.0868029978967418	0.0833416175653811	-0.00592858144131397	0.055119593210342	0.0450013588637387	0.113124521161474	0.0345271511606707	0.109939169257933	0.116814085889862	0.0713783259988811	0.00718655239432832	0.02059020813513	0.0202435868636591	0.00806729806072693	0.0329109414340035	0.0371434203635421
2007-03-01	-0.022756977262497	-0.0637856246697757	0.0707386653131139	-0.0116968126497912	0.0193748442118893	-0.0124733232571359	0.113393581319619	0.00250078680131925	-0.00459334822569833	0.166041053164651	0.0361735676757668	-0.0204906166743306	0.0317425541874054	0.01176999982985	0.0308536529118481	-0.000513160625650125	-0.01764222212708	0.00639543757133091	0.00896273517978165	-0.00134150738369597
2007-04-01	0.0723956102577932	0.118816453704473	0.122512843979671	0.0916919519757724	0.0192439881016007	0.0642405396319615	0.0888494945717603	0.0187292287423916	0.0465400329747619	0.0863310943291429	0.0791617320242369	0.0425286828234442	0.0412798656668554	0.0431327730792118	0.020186905818515	0.0482298562794361	0.00676556682375557	0.0630181945296151	0.0316107406662076	0.00859561488174534
2007-05-01	0.101895437664841	0.0713337756232718	0.0752875473688718	-0.0262379646375728	0.0414377798360236	0.110416915663637	0.0777754828371244	0.0547374782972881	0.101137517992478	-0.000308037708588558	0.199573756567652	0.0663159518106775	0.0875370472779078	0.0246109979341478	0.0100931141048188	0.0497741219620888	0.0743094357241651	0.0500481745769886	0.043112461804074	0.0367506181735612
2007-06-01	0.22237194057455	0.195383675045732	0.214167202699352	0.11596854732422	0.494468204731781	0.115016090488211	0.137777345069231	0.111194034607284	0.0228002519712553	0.00622116586314199	0.165466207627624	0.0127114244218048	0.0679243065536767	0.0719307052473322	0.0627934666516201	0.0629449216892952	-0.0232585731401805	0.0718482120790882	0.0522215084675444	0.0315143750262521
2007-07-01	0.128695847274681	0.223117707768735	0.179959037989374	-0.0125363135565978	0.22922681124038	0.0906568131513367	0.056424443582341	0.0898860547966293	0.0136040847933588	0.0130944618800071	0.0590488728568528	0.0787290958549303	-0.005439485250919	0.00859788637694824	0.0411692792265721	0.0245044437522692	-0.00783172405214179	-0.0269645655675669	0.0312231941607408	-0.033724385337918
2007-08-01	-0.0162932391496918	-0.0479455476946101	0.091619481563262	0.0694466321403029	-0.0531628111315868	-0.00924606040368926	0.0397489445735501	0.0177840381972669	-0.0157775272873744	-0.0329192457445943	-0.0318971844996518	-0.0812316689935214	0.0160347663721138	0.000716231523742765	0.0179925908238063	-0.0375555921689837	-0.0630075774259998	-0.0363356877724394	-0.036266992818309	-0.0543253269619004
2007-09-01	-0.131390143433436	-0.000540931564837011	-0.0346131447787157	-0.0433543813586471	-0.0643994313740335	-0.0857543875352571	-0.0985568960376057	0.0470170354869619	0.0088265390256478	-0.0328906726206999	-0.105662046308469	-0.0893070856325353	-0.00574969659253818	-0.0117110837589	-0.0321943250965555	-0.051039638813922	0.0825611409650472	0.0174045277398421	0.0489418565176787	0.0691721188945021
2007-10-01	0.203461410025296	0.090980620693373	0.0576041077639269	-0.0545135418406598	0.0365391313189299	0.371574433655611	0.133712570744055	0.108358872328372	-0.0101964983587423	0.0561690161748315	0.0970163553480676	0.143533215199405	0.0964818983692816	0.0448472890252524	0.0488995223884116	0.107601045927316	0.0150188008807146	0.0393470533636541	0.0886147207736501	0.0473258409377891
2007-11-01	0.265618967575958	0.128313111093445	0.173628125083273	0.058160061753141	-0.0308141552893401	0.249928743940843	0.194443464932173	0.0677457077602425	0.0714946025251568	0.0601795155596253	0.115680099844348	0.0856221022325092	0.150162694120519	0.0760091307335413	0.0944051755872903	0.102012336298649	0.0957840933913232	0.0788960802539078	0.045728741246966	0.024972084355487
2007-12-01	0.123751454544662	0.015252196519293	0.0371922747514348	0.0416726453288447	-0.0563541292986227	-0.0811451125766941	-0.0607956330382993	-0.0484698687801184	0.0206028958423739	0.109717732761494	-0.0423456193037677	-0.0378133350157674	-0.00498035126572116	-0.0215856546375489	-0.065291215566552	-0.0283115264271105	-0.0675686859336847	-0.0342307694163054	-0.0108006942491538	-0.030900925129939
2008-01-01	-0.0537054882257805	-0.0565048380719551	0.138293641248499	-0.0187373684567145	0.0999993650240491	0.0599668045227596	-0.0318209130579984	0.0096630370629215	-0.016133246196031	0.0205228014286038	0.0143814153341607	-0.0253850800901562	0.0152700656999068	0.00669551326606457	0.0414919625624484	0.0223172413774335	-0.0157866283514907	0.0066384226985778	-0.0362140885624065	-0.0209614469035541
2008-02-01	-0.239187002824333	-0.162323528585894	-0.0590354614619675	-0.0319218010890323	0.000891125149096382	-0.158192910349153	-0.189331179688075	-0.129005481257505	-0.0736987550042618	-0.0858993252708273	-0.132570118021009	-0.190656582636435	-0.124586141379432	-0.117838105431026	-0.0794651016826206	-0.0917575253081905	-0.0975995589877699	-0.0695916244857094	-0.0482921953629103	-0.0796396708080864
2008-03-01	0.224257527378972	0.0151643760335937	0.167273675464382	-0.0253451215003175	-0.0575714662502002	-0.0419674639596185	0.03999403690617	0.126697013138309	-0.0031586686573021	0.049106886643082	0.0548197648790211	-0.023298388131771	-0.0392760552114521	-0.0395393042844608	-0.00688228042497296	0.110494278281985	-0.199980037509965	0.0228012306065848	-0.0164193015195655	-0.0373041530274859
2008-04-01	-0.0433812169501368	-0.135034330897483	0.0494805665665482	-0.0225267504736111	0.101464190060897	-0.0574167671522178	-0.089489620925216	-0.0554298504276743	-0.0357617174864057	0.0148166647755028	-0.096082767854165	-0.0858294215236755	-0.085724169750076	-0.0823677625466429	0.0082893005658398	-0.0691887073638742	0.0641936571568467	-0.0276162967429695	-0.00979190450409726	-0.00592777598120167
2008-05-01	0.136127349375272	0.154919859703759	0.0950700895439686	-0.0158532450201525	0.138286111666764	0.182696389067831	0.150416781851368	0.191954857286352	0.00534133564803835	0.255646940884387	0.0998249600068085	0.175166875682693	0.0373460226752296	0.037501827854447	0.0605314989421121	0.208850990784911	0.0469022999886483	0.0509708177683894	0.083252554069325	0.0229480046264809
2008-06-01	0.339377346452642	0.711230239427962	0.0504392354510847	0.0464053175351111	0.281450359738695	0.238139110538182	0.28578260702182	0.173284533313077	0.0123096779691132	0.175006559337714	0.16998512197255	0.142065282564362	0.0825221829789815	0.0660680002995571	0.0507806787986325	0.18214775306624	-0.0202072956618771	0.0594084009961697	0.0482599321756226	-0.00119528287382494
2008-07-01	-0.091807797778376	-0.114759262876888	-0.0214128411344517	-0.154781777333953	-0.0385418248839929	-0.0690293400121452	-0.0517023356769149	-0.0893880821018121	-0.0681488291559305	-0.117709709160152	-0.0268085358156913	-0.0388869142587783	-0.0815993119511901	-0.105715292314542	-0.115277182799829	-0.0681743077210187	-0.0628853365947049	-0.111771364063509	-0.0573227281992086	-0.0909139473149747
2008-08-01	-0.0964961846352332	-0.07913191470175	-0.0367675656060866	0.32727164623383	0.278970927037467	-0.145507524013075	-0.112405206694418	-0.0160682694470296	-0.0628725098700184	-0.055017386828155	-0.173331583924766	-0.139380815797899	-0.00687032531533507	-0.00703020677663646	-0.0304340453970151	-0.0891094147415339	-0.125977331791646	-0.0447079632656287	-0.0537837506052493	-0.0141526770735237
2008-09-01	-0.00947461582446616	-0.0453607009715518	0.0422431460928705	0.132225287719672	-0.0288844770251672	-0.0687099229245629	-0.0913347538409213	0.0590532483832816	-0.00670608530707842	-0.0219329197525807	-0.0947384183746132	-0.0378131037092075	0.036326115317953	0.07770350854099	0.0636304572008921	-0.0345325605537328	0.0994046505782268	0.0365557773443579	0.0570071800543038	0.0801380694891808
2008-10-01	-0.15601857320229	-0.107322207870502	-0.174090990444756	-0.0138620761728986	-0.0318273862065886	-0.126582018960932	-0.12413835298219	-0.0718143507629753	-0.0139765208021193	-0.101283635140167	-0.20762474063947	-0.138782946434542	-0.0757833064358978	-0.0728974183807576	-0.0758204801734066	-0.121315221826084	-0.231292070568541	0.000974550139236495	-0.073046929809005	-0.0170880588220293
2008-11-01	-0.174454197520421	-0.217254322698843	-0.166575478774216	-0.183665787259606	0.0943124919805638	-0.252237748416812	-0.21521532320992	-0.171688803411541	-0.0938511323655727	-0.171439907255761	-0.244540675918074	-0.239539838736849	-0.160103898210838	-0.168212928890496	-0.200392667151155	0.0397107816429602	-0.349100263511763	-0.0578059269585788	-0.0941604514034537	-0.127387823814592
2008-12-01	-0.00620980219943229	-0.0691907402346689	-0.128665627893545	-0.0292664189668863	0.146211289501913	-0.0375657362951425	-0.133305362892776	-0.0688042712427872	-0.013494727493404	-0.0798830489068149	-0.179944995682907	-0.0233480347558492	-0.0537505290544767	-0.122927676125218	-0.102969807111567	-0.187167583737347	-0.109779185764027	-0.16150490074379	-0.083926942884619	-0.107631755656096
2009-01-01	0.18131078429645	-0.00226930432479811	0.36141070600165	-0.0788729898313772	-0.0857853497539593	0.768660316567367	0.182485512268692	0.0805772201636706	-0.0674406586395646	0.344283736178907	0.174249459549029	0.161061976017574	0.100300326948544	-0.00718678528122832	0.142029055179667	0.0907104892927103	0.108150704424748	0.0605920433671617	0.0402146751126171	-0.00949814757349227
2009-02-01	0.0309349881679284	0.0844566711376241	-0.00385184561772685	-0.0640587381632819	-0.0270676499551768	0.0323407361871559	0.035974607479681	0.0129290141372495	-0.0440003237240935	0.0607967459848609	0.0471619205759534	0.0596906534391081	0.11086468446611	-0.0261724007895411	0.0184603223366737	0.00100741401551254	-0.0275077030588458	-0.0775192064077888	-0.0361057786913055	-0.0421696721251048
2009-03-01	0.0726601147168317	0.0218447199859911	-0.00504232200587158	0.0546366415756183	-0.0358858417081075	0.348377608111032	0.0187807175897139	-0.029704294360612	-0.0299699759459258	0.0651254927545348	0.0111244206865524	0.155690182787731	0.0871278744428319	-0.0166543286390331	0.0272266041720821	-0.00061899230530398	-0.0285272034285773	-0.0749147043109924	-0.0564807570348227	-0.0424905658978642
2009-04-01	0.27898442369496	0.254242565826805	0.173205686196776	0.126643182300836	0.18573822449767	0.180134178355398	0.165471388946412	0.164803844601793	0.0760332899548187	0.16771070808725	0.28587609198746	0.510709146396321	0.118741729812423	0.103372828810795	0.187220257265615	0.182830285541549	0.127975297499834	0.19528511689768	0.111841053727672	0.120649056492334
2009-05-01	0.270787961536005	0.263056676448945	0.308468745128688	0.184580758764065	0.0481468082757371	0.165713618882947	0.317422959815677	0.185272544222577	0.159651454460233	0.0192525057924096	0.264617098074024	0.095545810979852	0.108767817377892	0.087616499134778	0.0867524377200493	0.223541821973855	0.110339052378747	0.0615662803826383	0.0743710222996505	0.0835775812550603
2009-06-01	0.41700230356744	0.64128877278758	0.178539679725306	-0.0307804361066398	0.0699671497008629	0.289326232367376	0.166800000667613	0.125445587631925	0.0676366339423855	0.22367882447276	0.272200085115202	0.160308597221631	0.157591533684836	0.0955874043640788	0.153186838672229	0.147618850701054	0.26224825220119	0.0736457178005588	0.0555791682671174	0.0692965188628603
2009-07-01	-0.0558568605213068	0.152125041779378	0.160096073070813	0.0669921550156488	0.241765573827206	0.0399559690761133	0.0571814050196386	0.0316588069509391	-0.034697970705032	-0.0418928939457284	0.0183929401791702	0.0270708080104012	0.00399174583419735	0.0474979037994768	0.0436543276250545	-0.0251463691966861	0.0134561928224534	0.0423521850593499	0.0246664816773487	0.00554432557990615
2009-08-01	0.328496080459184	0.239955962342191	0.234950623915462	0.140021922532126	0.279165074190487	0.180761781477774	0.147533080128036	0.225256753292032	0.149363742197475	0.164824783337229	0.176705112046955	0.103540739211228	0.237538841038472	0.133453572103181	0.0963712634752568	0.184154357161885	0.0979837858654059	0.260994366604208	0.153458976832618	0.0875231586621471
2009-09-01	0.222849379661693	0.266374238494418	0.248767121372519	0.476931975834357	0.192813614893551	0.125073470229335	0.298713171414742	0.0594676290780897	0.279158219059314	0.118810945905352	0.091131031502267	0.0778824650736728	0.231237678346097	0.235893296824072	0.168230813217257	0.0956421220097061	0.0790334816746078	0.148954716230503	0.104059851873522	0.0703089250734194
2009-10-01	0.432358695997994	0.62595759991117	0.438895270621849	0.230688373485344	0.259270568906773	0.301036153090586	0.242847041298887	0.33071857917507	0.173339919747992	0.254013620256182	0.146731334766597	0.190053496431354	0.2515247337972	0.141115482831237	0.0772395006843237	0.0283836836400977	0.19796366451528	0.144133481138784	0.058571316798598	0.0668446215152257
2009-11-01	0.00844374067939081	0.18709637598617	0.09726619320161	0.0302333998165358	0.136558498730266	-0.0141157482719619	0.129070226936947	0.0401877316885387	0.10470455819471	0.101701862858858	-0.0169235378758264	-0.0641398799355138	0.00140910770371959	0.0217678653638291	0.0192864584328246	-0.0346657998583401	-0.0289629922054803	0.000120416736576437	-0.0264785608520424	-0.0317318217463395
2009-12-01	-0.0499741796072577	0.0463940512048533	0.166905244194398	0.0818240832994899	-0.0941062855859937	0.0591961796080584	0.0678159227661489	0.0967473627045294	0.189025317911831	0.0774639307979608	0.11960460192794	0.040378720172705	0.101850235701813	0.0309388615529571	0.108490908219442	0.0178728801994675	0.0761236919421464	0.120301040374619	0.0234159757426146	0.0413703439967467
2010-01-01	-0.0408773101126844	0.262712174794099	0.00344047429431467	0.0933283705878226	-0.0461410063906331	0.00339519610094909	-0.0161045560665191	-0.008710438470629	0.0573514422488975	0.0309439578135867	0.00779332975293316	0.0206781252572384	0.012566236139641	0.0160220266025202	0.0420799376171827	0.0764271317489189	0.0697923837123336	0.041464029991727	0.0325135586939603	0.031961757956138
2010-02-01	0.173573399537904	-0.0376277006740815	0.0796326270327193	0.131387471070538	-0.104201348754535	-0.0168529455705704	0.00971259270880064	0.00981564142494581	-0.023009784871079	-0.0665731304801252	-0.0640832105495641	0.0067640917465378	-0.0737546960885178	-0.0379775891262638	-0.0246402503798031	-0.124555505111035	-0.0304283715989522	-0.0810403028144165	-0.0567444255865546	-0.0478753693120555
2010-03-01	-0.020169308839332	0.122450611975147	0.0344075960265112	0.12748264238777	-0.137040010290432	0.00969474266187869	-0.0157597915931886	-0.0117374662185338	-0.0517887689124617	0.0961146513859489	0.0336962576488809	-0.0330816667005928	0.0192702229976597	0.0033341639096988	-0.00464972098206812	0.0926826818472748	0.0267040135630496	0.0501673549809413	0.04125908621422	0.0383730650937184
2010-04-01	0.109741800050008	0.161997806181261	0.125238075057218	0.233957799854123	0.0921842662346418	0.145926998051199	0.124218005938306	0.112928254302878	0.0384208884097489	0.0278150685872534	0.0712074665109659	0.191259648580173	0.0836239061956688	0.0381563677349253	0.0762729753025964	0.0906568140334897	0.113706777688416	0.178213064090444	0.0686264222192084	0.0493379627030971
2010-05-01	0.116473355578809	0.178987917002244	0.00706285112204804	0.0775498859720977	-0.0743185401238683	0.0353317185569869	0.0757816579348232	1.40967606560206e-05	0.0471617523306097	0.0214830155155071	-0.012177067213138	-0.0693514947204898	-0.0184584788069925	0.00807410040642717	0.00563993026944146	-0.0103465267737176	-0.0703088704730733	-0.0250429476022972	-0.0101917537789841	0.0139831347697343
2010-06-01	-0.135269861799875	-0.0571595973191921	-0.144982333612338	-0.0830187228349523	-0.000727715611992541	-0.130850526994195	-0.119520260066992	-0.10011445642258	-0.039606070574482	-0.0981809266957921	-0.13182250221214	-0.100280439125319	-0.0639247768923526	-0.0615522097002569	-0.0522692268535206	-0.0969257422748671	-0.128857865755917	-0.0684966674704502	-0.105548318061163	-0.0620244076981022
2010-07-01	-0.140690132550989	-0.0772887554466779	-0.0549129960782686	-0.0555692575791489	0.0845150387485903	-0.0536490380419699	0.0624153275721939	-0.0398531276458378	-0.047116347295539	-0.0540327965342052	-0.0656756479625321	-0.0487558685246101	-0.0489667722721455	-0.0229155681489756	-0.0647932498641315	-0.052287218945662	-0.106816485173751	-0.0882274143087367	-0.0475587644848332	-0.0454627580356746
2010-08-01	-0.0353270337786386	0.141024603032423	0.279614059349458	0.329706111977432	-0.0275222541494253	0.246017555812239	0.105868008073541	0.0847843296644964	0.0764578525024807	0.102410929088092	0.0820552330558937	0.142974681498811	0.0308720391494614	0.118960340714766	0.102745384570543	0.173852058360213	0.123143759311653	0.0543374004993145	0.0738664847195619	0.0966418172903764
2010-09-01	0.16543494243629	-0.00256428169353263	0.267515490518833	0.00712572144753112	0.0310203725387544	0.0752650354367741	0.0082508706679923	0.0583107391994958	0.0455301372961927	-0.0671595638840072	0.0173326186645217	-0.0213291602348581	0.124032008645586	0.0547266184381568	0.0178337689750114	0.093585277454789	-0.0305558678803088	-0.00268411513263799	0.0252902158253897	-0.00790372381402376
2010-10-01	0.288147915867952	0.3505002316918	0.393949971457394	0.0611614060363426	0.405922784837157	0.515437162545794	0.445578147688008	0.234875637135916	0.0900359522508372	0.0361465202671586	0.174843372020109	0.158710052505001	0.316177513367946	0.0781272741414125	0.12232542356727	0.0822552544692171	0.198979349674015	0.0391174796171695	0.0473050256958198	0.0100631303555978
2010-11-01	0.160133952615089	0.601331842702091	0.280179587129844	0.398533438315634	0.155640266678021	0.27809757131026	0.227260273857311	0.294950668650771	0.0865946461385694	0.142747022268504	0.111719432100685	0.0398085043752056	0.217383054528412	0.057611118212749	0.0110772353281858	0.084917671556946	0.151346333622605	0.0503710495213247	0.0570551349098811	0.0233266135268257
2010-12-01	0.298484885563834	0.289197972628016	0.120661746586011	0.135963003061349	0.0739619676334817	0.0845546387371344	0.0811949276799415	0.0504297120489066	0.00952070663265809	-0.0549437007503306	0.032343381473286	0.104630685906151	-0.00964669015050666	0.0320203469684747	-0.00499555528865123	0.0944137195364912	0.13236954244054	0.0260486269035226	0.0132252646628957	-0.0349296552467007
2011-01-01	0.301888206261989	0.285607324459803	0.301716698470138	0.2343069893958	0.0277185706578891	0.130764653194239	0.298076887313499	0.0867018177084008	0.138973076442292	0.0233651645295322	0.187481605536227	0.0937871959434547	0.199578037464728	0.055176807534907	0.0662490347396003	0.129812429542924	0.210702955241824	0.355685970009049	0.0572372624656857	0.0374634312814357
2011-02-01	0.108656848306217	0.0835247341753434	0.0468121000542218	0.130484855044414	0.0607616236044497	0.0039033982800819	0.0897147389896737	0.190902533279223	0.015218790693795	0.0583763792215651	0.00425393493310907	0.0721148039659638	0.0269335247942801	0.0075200192189085	0.0267747389260833	-0.0325501499593583	0.134643105770428	0.0329457979760603	0.00552989493877366	0.0249930110262108
2011-03-01	0.0615126820895464	0.0541455438337588	0.198421918834366	0.149977374916294	0.0580872708282488	0.0651200772937344	0.166608718529023	0.121780620987348	0.0152890459392118	0.0659377135049643	0.071521999939805	0.0291118197332865	0.00984662276953663	-0.00652198373679984	0.0755450682645605	0.0021675716058529	-0.00811968763940756	-0.017882929787731	0.021151223907766	0.0155494364254151
2011-04-01	-0.0848313963856213	-0.0715630284570471	0.0278153606655754	-0.0606861774776286	-0.0480755200238239	0.0894978856669332	-0.102723045203944	-0.0898815295851059	-0.00245842180397699	-0.0670091074648444	-0.0268150490139774	0.0874569641443692	0.146628513980785	-0.0229233643947466	0.0371670342811903	0.0272824841830154	0.141730638780901	-0.012673885033495	0.0163092088358133	0.00794379624128129
2011-05-01	-0.139857724067486	0.0321026580375278	0.019587774478286	-0.0616447076588974	0.202718231229515	-0.0844998414389214	-0.033798169347366	0.047835026100372	-0.0259945329186481	0.0544522153531474	0.0107663385584881	-0.0405676616962948	0.00553447134854694	0.0179759656053273	0.0109030271632118	-0.0594390506247642	0.0291562981135979	-0.0521503432806338	-0.0181427491200652	0.00383889860395573
2011-06-01	0.00492406304369264	-0.0223049065609993	0.0464244219101999	0.0596727569111822	0.183429063285841	0.0250650598791471	-0.0691131084873516	0.00399010310108444	-0.00947705553031125	-0.0336608765879139	-0.0811449119469541	-0.0784708427720771	-0.0782073745031264	-0.00613949458022654	-0.021750375238814	0.0119698252634285	-0.0551697918071973	-0.113812592513814	0.00916837531444526	-0.0458555464058449
2011-07-01	-0.180244807415684	-0.140112800129503	-0.0758305048919755	-0.103250214753774	0.602857453320847	0.0328657933077955	-0.164346062665898	-0.110298002475768	-0.00389321214552076	-0.0733899354334584	-0.0570175694530627	-0.12456405398609	-0.118971638986364	-0.00206376409989586	0.100350733217474	-0.0613393556493459	-0.10976224201553	-0.0298838632260254	-0.00204459615752596	-0.0110145435636781
2011-08-01	0.107495081897739	0.122932130419722	-0.0330660230813324	0.158095579305003	-0.155752679797201	0.174285918226669	0.176541093613529	0.0411605000314728	0.180390708680578	0.0961161281566885	0.142624350415577	0.117176540334707	0.115029826386099	-0.00166605239381824	0.0241143889569725	0.0491499000476137	0.210524354382089	-0.0176225204492485	-0.025965684112164	-0.0198479314028068
2011-09-01	-0.121644652791309	0.0583771847093843	-0.00302962864440602	-0.130793006986139	0.00050895736730173	-0.127241515792198	-0.00134387620914467	-0.0342519680791757	0.0229163036262134	-0.0527924069872923	-0.0906815877821961	-0.0592912626065395	-0.0089116079206987	-0.000624991290278455	-0.0551140875318834	-0.0589314269751646	-0.0523577788632364	-0.0877781063490729	-0.0260000028387012	-0.0101155671496354
2011-10-01	-0.120761638055854	-0.107878677919691	-0.0889233510705188	-0.0517627470814999	-0.00417952675077559	-0.0800288242217283	-0.0923143349342695	-0.113803044896157	-0.0811889577236552	-0.00252356614725724	-0.152489164433901	-0.111509884435523	-0.125806221739532	-0.0647372509806364	-0.0298372528226009	-0.157894066108581	-0.174113654359339	-0.216617679080293	-0.093667614590412	-0.0719890919972473
2011-11-01	0.150512063982529	0.0168873006675689	0.214358165216986	0.00589733429086399	5.31561662397582	0.169523720391264	0.0427180915307809	0.0547956980808649	0.017836564604316	0.0539004764415416	0.107400326455959	0.0739470915579242	0.0934559319375249	0.11126522376046	0.0684466255560526	0.0945414786843431	0.0770299089801008	0.149652634693757	0.14567163665105	0.0922995983889404
2011-12-01	0.0381486849545797	-0.0480117908013303	0.107017897311249	0.0309230640561186	0.333907939170963	0.0023188816032485	0.00767944688398355	-0.00696032464048505	-0.0221105695015935	-0.0131558504652009	0.00927169453709284	-0.0754963790169654	-0.0692211142944327	0.0335220201861626	0.113304675267256	0.0300083161771973	-0.117090323187225	0.107934553494263	-0.0213450662722951	0.00902108768303809
2012-01-01	-0.0724818709355532	0.000669228069964747	-0.0480217285644594	-0.0393164020542195	-0.174493563495458	-0.000257676264945813	-0.0818224492326765	-0.034842865167796	0.00184809099178038	0.0139885819715507	0.00297755555539059	-0.0611011648792226	-0.0700010378762121	0.11250854309164	0.00613585610742827	-0.0648595238809778	-0.0423397350786029	-0.0864391166353705	-0.0439702630883132	-0.0139469243196205
2012-02-01	0.0802067915455798	0.106806100456045	0.169501362332828	0.0565204523457591	0.125862854394671	0.306705678220685	0.0948950904602114	0.054656365181719	0.110641810864447	0.14098086551298	0.092713010378941	0.0754870765090992	0.119984752768263	0.133713221016793	0.190049806470249	0.0865901030373419	0.0930489217484646	0.0776203841911567	0.0606030743879732	0.0460634659068926
2012-03-01	0.248955157274137	0.0390270615409275	0.0761745943612182	0.120536164333453	-0.0184007611263752	0.0562546168863757	0.0387022238329525	0.153060712563723	0.0568906536113728	0.0228915888140972	0.165461146171666	0.142355767271343	0.175915362549884	0.248563187838035	0.118981706658391	0.0143265073026417	0.0242764279793387	0.197641397865046	0.00224774679746351	0.0219454131640901
2012-04-01	-0.0151702024404943	0.0515333684889506	0.189262507998269	0.0958917121159813	-0.0604569033883025	0.0381445706079168	0.249564864321448	0.0462872130905692	0.126340005536036	0.0404006691474264	-0.0177252279357261	0.0541079587750729	-0.0209443899065306	0.176972419000782	0.307444952325901	-0.0115215584968419	-0.0163535111157062	0.0338532974224646	0.0412374714611951	0.0339495145028811
2012-05-01	0.147197219216046	-0.00857316824875233	-0.042402290464758	-0.0387093262394341	0.156587337937802	-0.074630433664159	-0.0948309089897761	-0.0839967106642255	0.0074306163686862	0.0497774330661582	-0.0284863334651362	-0.0756226763295606	0.0185585258759769	0.0458575018849617	0.0868506295617898	-0.0305042591523712	-0.0410933714821519	-0.0908388415800074	0.02806838561519	0.0449678543951976
2012-06-01	-0.160922470942889	0.0654881496318686	-0.133998863665335	-0.0990343051188524	-0.0652735567753698	-0.118952024776018	-0.145651405831942	-0.124060808839605	-0.0545201879477133	0.105942246446207	-0.130348673331082	-0.124134986415041	-0.169014979457651	-0.0270182117420563	-0.118018873313146	-0.179324182101705	-0.166859796115154	-0.099413209639271	-0.110175308364099	-0.0596810997769133
2012-07-01	-0.174413301673981	0.0296046690636569	-0.0655215571751277	-0.0554726501487342	-0.028236259296488	-0.0771909368789684	-0.048426035918406	-0.115222087796927	-0.0211661286598783	0.00657810146742946	-0.0370079493692852	-0.0799550460976003	-0.0961250381597684	-0.0169281190381196	0.00875802700719465	-0.0240847935340419	-0.00245069212529044	-0.0083339324566806	0.0523370387864747	0.0436738041852366
2012-08-01	-0.0798923912881615	0.0226734377940004	0.0798998935538996	0.186207205197183	0.011961605445637	-0.0206901211220112	-0.00256920266897252	-0.0174114452482853	0.0215722897345182	0.0339860570005613	-0.04188803176147	-0.00128854004302965	-0.0685873502305667	0.0179003769630965	0.0663210898515751	-0.0438990336903114	-0.0449444780616786	-0.0426441116397328	0.048147577728086	0.0452143194514764
2012-09-01	-0.0323322181443328	0.0704245666971317	0.197254994772304	0.07227920333163	0.0843913887796879	0.128832753296309	0.0488622172820644	-0.00481944308448863	0.0988494976438388	0.0771565096660574	0.170809065401559	0.0673505405604703	0.145687045408081	0.0879928360869037	0.0562556294045315	0.0212607703148288	0.10725921426777	-0.0541918435039144	0.0508804757055279	0.0156489409665515
2012-10-01	-0.0857450673064045	0.0268662328990212	0.19844585773996	0.107655512326087	0.0910959395394416	0.105056333901875	0.139214003192592	0.1292300442025	0.0316134020755462	0.117535670756516	0.0724238534580011	0.0412591315992543	0.00645463935739601	0.0458710434188574	0.022572460723889	0.12826749199861	0.00230722323389587	0.0748213562801811	0.0122644821686049	0.0181174485267969
2012-11-01	0.784475687554655	0.0622774095388523	0.0848328934703339	0.0391513457365418	-0.123952889990743	0.0848964793763329	0.0440484370611925	0.21265207658838	0.0771773605066964	0.0606065861457488	0.0816703884606589	0.111321242584763	0.13660195189884	0.0963814356880353	0.0358706207414436	-0.0241680638064891	-0.0602018146406543	-0.0167691491868007	0.0155831343967383	0.0287946118391938
2012-12-01	-0.123458785868426	0.0145293946888807	-0.0235776896930182	0.0680280323466181	-0.101973166755051	-0.0970027803503151	-0.0162973812407628	-0.0167438196840041	0.0791204432428563	-0.0503020600004716	0.000304855952704027	-0.0793412149475158	0.033263109688674	0.0138538899640013	-0.0224699481186607	-0.00434787938118669	0.0648757637881207	-0.0965261662480087	-0.00854511119164986	0.0270958426368401
2013-01-01	-0.00293881451449028	0.0207657156826949	0.0246014729059943	0.0157934273852293	0.0607158495085862	0.00719885837749317	0.00951569601476282	-0.0400934784559926	-0.000730706692772581	-0.0345562071736253	0.0248979829485406	0.0112578322520669	0.0618494979203342	0.0559419753094948	-0.0662381214862086	-0.00273894103022757	0.167979629952402	0.223164817689301	0.0361705457908957	0.0328485014043184
2013-02-01	0.136096805522497	-0.00745970824769366	0.149959557868058	0.236181766718788	0.081893648312737	0.0485234334626706	0.122121477184143	0.0257032672616978	0.134828380789414	0.0593827325596986	0.0728258552819851	0.131556842248079	0.0789262374324126	0.0491166020917761	-0.0135142463915389	0.0382508049565555	0.31452739548033	0.166591163236791	0.0934106908998257	0.0646550213388712
2013-03-01	-0.0476809900514891	0.0239649078124321	0.098277180933728	-0.101426919128462	0.0259968855246674	0.0310057610490025	-0.0404217373132738	0.0239050493833487	-0.041709109341067	0.0627435245207024	-0.0384056140172361	-0.0254674773718265	-0.0389074007985922	0.0207271955994546	-0.00285934900805458	-0.0546023983491343	0.0433690341114267	0.0523248348759489	0.0682506169674212	0.04172138948712
2013-04-01	0.219416117732951	-0.0927932788239674	0.138915683402657	0.102691219673048	-0.153217517618516	0.00691098509688283	0.099710742273874	-0.043023508386751	0.0855946358177915	0.065203722030998	0.00565978826662756	-0.0279364708107275	-0.0727562705675055	0.0390349697832066	-0.00436410741994326	-0.029082021325507	-0.0273122067862422	-0.128694218889378	0.0147899193528	-0.0140794498592717
2013-05-01	0.15195711245887	-0.0424453978035753	-0.0185840204096855	-0.124667889433842	-0.108289824631795	-0.135817711854317	-0.129392253736157	-0.186026344438532	-0.117703478532262	0.0795578497285486	-0.105993703470546	-0.132784759012025	-0.119696113515203	0.0348665918405118	-0.0243545664183639	-0.0924918829576665	-0.018798421492619	-0.00487635349549233	0.1000583389301	0.0651331938739595
2013-06-01	-0.127415904981954	-0.0841731845693695	-0.0629821911281897	0.0019015106869727	0.214937249314676	-0.048911917924554	-0.0768247793326108	-0.120299865430765	-0.0545034321194944	-0.00321158417413882	-0.134548211421339	-0.063881907400801	-0.11455745337467	-0.032854500672228	-0.0769899492610829	0.0294736439576757	-0.0823262427985712	0.0391656911120874	-0.0955623256192274	-0.0626275756179809
2013-07-01	-0.102385812798978	-0.143598605867901	-0.113850043778888	-0.0213344838321645	-0.218563846403092	0.00170301813540042	-0.154291572416682	-0.127086044474005	0.0221466227506558	-0.0601502893541808	-0.114462482331315	-0.0679170827596559	-0.0620575510338632	-0.0209761005959048	-0.0335625166523072	-0.0592242849595591	-0.168781882068208	-0.210465082611782	-0.0193884266161093	-0.014770083320663
2013-08-01	0.158369084772072	0.289107272316926	0.0451878684169943	0.419072935650795	0.172681845191339	0.149137669541173	0.249990637272163	0.257369058885962	0.306003092523287	0.254047473812537	0.268043021223478	0.182774275437053	0.148863117070096	0.13029997414366	0.100283561688736	0.187080533411482	0.231594828905142	-0.0359944139320378	0.0827843735555891	0.0643228385603129
2013-09-01	0.145209631374644	0.347367128660448	0.143996888135374	0.228090449812692	0.10539964313462	0.200729928880981	0.128415912402221	0.122148612037228	0.116187847362657	0.06928452459419	0.0803175339509236	0.0488632595753502	0.0988462000715994	0.0973993532946952	0.0724652410505613	0.0234304116395919	-0.00821213713482597	0.0914891445004316	0.0452999003001392	0.0267287357538077
2013-10-01	0.190607330843962	0.0781937879801646	0.0420220864461184	0.0360938087610753	1.03548926394514	0.00670564510045448	0.127097458221774	0.0999432871410021	0.265218009271616	0.144098650259868	0.0810417683032528	0.0386907469184176	0.072626366351891	0.0740365344899877	0.0429818975860407	0.00863398293782737	-0.00167079180669337	-0.0766790108405365	0.0322899509168118	-0.00240412728443736
2013-11-01	0.0272848140013711	0.0286275628861586	0.350883388124945	0.138994415624133	0.37443516591856	-0.0328896751596872	-0.0162470260063411	0.139766632484674	0.131047363185032	0.0183589658245517	0.0519745115090818	0.0293057680193124	0.0831161064858359	0.0489899061936387	0.050112886197834	0.0198859338120188	-0.0793531585099855	-0.00731604179991062	0.061594477914674	0.0396625685835165
2013-12-01	-0.156944177630083	0.0637735167918281	-0.0379968503454685	0.161656745706657	0.0431000022693523	-0.0267625955507194	0.181129312472692	-0.00976612204481457	0.00316930037452333	0.00388770668647058	-0.0315074755150335	0.0337856333502305	-0.124277053326727	-0.0187398684257248	0.0210787787147802	-0.0610059519207315	-0.0953817799259929	-0.0125595545889676	-0.042748607417164	-0.0207957077566482
2014-01-01	-0.0619868789693075	-0.0535680453882209	0.045080526489718	-0.00324126883169052	-0.0217404710750195	0.0722313246285039	0.0710971320946235	-0.0357459625706842	-0.0330454006928161	0.0733811452980929	0.0640785283507143	-0.0202321958332409	0.117866565115436	0.00505460589178515	-0.00693990009382208	0.0457131776149458	-0.00422842978248216	0.22257425129394	0.0187705793433963	0.0173289207473848
2014-02-01	0.0309407356720926	0.171079936745529	0.2014874078369	-0.0121679468708729	0.0203313474038462	-0.044622640074115	0.308424845456649	-0.0175539361137675	0.0188098260569658	0.0652803245883643	0.0824815844030606	0.0375878382651569	0.0584087065684841	0.00751216914254653	0.0896677240746517	0.0230590095957045	0.0366826926160075	-0.031291153140587	-0.0449535919868704	-0.0114825604600894
2014-03-01	0.151803043315879	0.107105779388609	0.0580181156155473	0.180102166064895	0.309067465573252	0.0551466023610225	0.00405766769016857	0.082580428801466	0.0735997529188234	-0.013086922048037	0.0138878669309835	0.0289625538216547	0.00552833157552943	0.041790764469723	0.0305490414629103	0.0444265934603148	0.070132419964661	-0.000187630670746642	0.0622623876851092	0.0378585582577131
2014-04-01	-0.0778109997962326	-0.00377027036271748	0.26599465603353	0.100985021344842	0.00395927879174312	0.114290945512893	0.0459135731331228	-0.00465147686494731	0.0274918275572938	0.134278639123156	0.0150038339489714	-0.0294280961644875	-0.0222673814207497	0.0743688402997436	0.0257290526165802	-0.0798847994750508	-0.0924894484239604	-0.00953698628894394	0.032434947749507	0.00634344372466367
2014-05-01	-0.0535669161262944	0.00594005754911591	0.149260553009707	0.144784333248111	-0.0184464911389584	-0.0130182833545484	0.0610932592198733	-0.0660145815059474	0.00593534290910193	-0.0876728502633147	0.10753510748798	-0.0542277046994083	-0.044559863344665	0.00381987931020615	0.0027872978843615	-0.0546567056960827	-0.0334137192147774	0.038043478	0.0156498341209226	0.01800504996665
2014-06-01	-0.115448848220761	0.173424134753288	-0.0187701803003522	0.0236978116268475	-0.101976992961195	0.195757708670631	0.279398661717207	0.0535812873833136	0.135294327202871	-0.0358930375860752	0.0135899448498328	0.0483980729774335	0.0134920068733613	-0.0198290567702548	0.049296975075925	0.0849186625746887	0.0739936905505943	0.017801047	0.00687672899081358	0.0307648016407861
2014-07-01	-0.0529134643158988	0.15028284694742	0.334130888986289	1.05845242941612	0.321877993491716	0.047807220136561	0.182948431569876	0.091826205210785	0.0100956830282267	-0.0125472286105995	0.0161782660976394	0.0117333630665373	0.0813759407432285	0.047778637793158	0.0277873467074303	-0.0355671197729461	-0.0143679736290147	-0.00255503316576812	-0.0146771394277155	-0.0221897206741001
2014-08-01	0.158328680374757	0.458958756030847	0.348954273282611	0.0869621517862785	0.29215866342187	0.151484969183285	0.284357976346017	0.13127674414011	0.120391866162367	0.291020606570088	0.054380204383887	0.134162121031774	0.0344870610474142	0.0578044690164795	0.0819542853191447	0.080274598104528	0.00561431077099832	-0.00430027867346152	0.0335693410615668	0.0313632933087117
2014-09-01	0.0440239026711433	0.0367029481486815	0.144351553238694	-0.00215468872675811	0.0219667327650545	0.0382423910689636	0.0626037807431667	0.0867428833060321	0.0655080383997696	0.0749687460441143	0.0732378092254328	0.0735904591810372	0.0142245235224248	0.148234950743574	0.0638842121226243	0.0168652144497414	0.000580563701688154	0.0050648891937604	0.0262511365787165	0.0317002562758325
2014-10-01	0.00272643350383985	0.0800767515307589	-0.0183846657096892	-0.0799725817642148	-0.0500682714322294	-0.0350309594270778	-0.0710435682382631	0.169693297361651	-0.0596112730027068	-0.0180711366476507	-0.0450619320413264	0.0241627463191538	-0.0815099869306935	-0.0412486754696734	-0.0403412553353763	-0.0664394495809418	-0.0325906139810755	-0.0185037313127039	-0.0527737028253451	-0.0443140920076347
2014-11-01	0.0483566403856152	0.0222344880616097	0.101621682141533	0.329552555957241	0.0139918086296004	-0.0456601615488617	-0.0557724720993951	-0.0424825587851456	0.0205588692151985	-0.0935285548861573	-0.0545230122929237	0.0638680426402317	-0.0727534595797154	-0.0332834883333327	-0.0185274237846469	0.0578737095051439	-0.00137561842349324	0.0442264340435868	0.0265330459116831	0.0513409247003784
2014-12-01	-0.0634423309213467	0.0112379295158214	0.0627533305769186	-0.0677422613979843	-0.054062658852	-0.0867675531851173	-0.0922598517395018	-0.0837970529096432	-0.0565909430357327	-0.0391379510325112	-0.0609499505362059	-0.0840734335894638	-0.0479910609968127	-0.0507517950572484	-0.0249091029219261	-0.071006096156115	0.0391521227368282	-0.038173602618079	-0.0586623782417111	-0.018415355734058
2015-01-01	0.0163625924432669	-0.0106315974955899	0.0456556019742744	0.0504765297727163	-0.138942029790439	-0.167421334555287	0.017867918133194	-0.0300914072255583	0.0165736165498303	-0.0041063237069835	0.0201382000493285	0.0513072701165795	0.0837558111646432	0.0172164170074053	0.0645959474516942	0.0538488992322586	0.0383140797534021	0.0243668679612132	0.0592138202945339	0.0441014560698182
2015-02-01	0.0715705703947413	0.1531678608729	0.0509680133279644	-0.198000009573085	-0.151070584225446	0.145117290807434	-0.00347459545385181	0.112453437808702	0.0374883234320946	0.00870132200391717	0.0205075536769606	0.0491575870163862	0.235426847923128	0.08749598772267	0.0674216066931126	0.0576657605188911	-0.000362303574643987	0.0972130411495296	0.0336575684475351	0.0532658346585448
2015-03-01	0.170610187695525	0.853040861494187	0.230761477333048	0.0836254525585014	0.314765602682491	0.221231191501469	0.1116642897261	0.124661963089053	0.0452926323124555	0.125963445951846	0.119886016645416	0.0819492063633717	0.0799268778294213	0.0412534849423031	0.0486870602966898	0.0792740333453991	0.0762244125290386	0.17905344053674	0.0726150608171269	0.0549343614071596
2015-04-01	-0.145384702782836	0.323711454332619	0.245021263698487	0.182325225603833	0.145309279598659	-0.00272067376979203	0.504042181779663	-0.0209905679849804	0.0114847546911432	-0.00104998521875853	-0.0111139189200198	0.123830564679741	-0.0659760114589969	0.000582405617310624	0.0105605398846414	0.00250944519757796	0.0210918141912302	0.0374960201836727	-0.0118971367631953	0.00338181471975484
2015-05-01	0.134304504852546	0.189620392136754	0.128426691457938	0.148978805889584	0.292344735508978	0.0230356700323991	0.145378707111723	0.163005276767366	0.0119428100901969	0.0866435690683196	-0.00178111593799849	0.0873271798598569	0.193594184947298	0.0801146836228752	0.0438518547564323	-0.029526433859677	-0.0422260526042693	0.0251188408478591	0.0177708233714651	-0.0223729234897679
2015-06-01	0.414939814871242	0.205418593877249	0.200348821677042	0.0616570498282828	-0.0519666016179358	0.114514305202031	0.0986535090937452	0.193729479957195	0.0536154699256507	0.145315829240771	0.0340115367062414	-0.0125272680927635	0.430985049487391	0.0257023164469255	0.0626052603883272	-0.0456295096396591	-0.022134062130738	0.0619127909685298	-0.00749331989638966	-0.00554559941968978
2015-07-01	0.23345855557995	0.0116148165826548	-0.000294730953314085	0.783749876256868	0.175248680158392	0.103320676347092	0.0900912263756915	-0.0263873992880263	0.0353945676372696	-0.0350004765377569	-0.0445563945171766	-0.0344809052996996	-0.0161207208249634	-0.0272879435483279	-0.0140670416162794	-0.0334715850499115	-0.0128040042735052	-0.135701405317344	-0.0309983393871374	-0.0299598485945081
2015-08-01	0.0467399765236257	0.174547499743735	0.214263518342218	-0.0146585210553411	0.084017211786125	0.120128309719563	0.0414637705086003	0.0374031671484945	0.158321858550403	0.192908805515808	0.064843098945731	-0.0119968420868984	-0.102347524497006	0.0186371586166708	0.0478272361689001	-0.0065106377173541	0.038847263625717	-0.0757004929147285	0.012669620502526	0.0505861704273769
2015-09-01	0.205361274405815	-0.00827585450109687	-0.00261280261270988	0.0573522512946616	-0.0230631558385565	-0.0792724744507679	-0.0640120226504017	0.0652834904564395	-0.0274909704112273	-0.0402213236946653	0.00658430503884894	0.000611741283464183	-0.0686741746924329	0.00365557482002235	-0.0419988340531031	-0.12035677112544	-0.115074205122806	0.0443698580542901	-0.093700439986199	-0.0824457522278225
2015-10-01	0.048809701927656	0.463386859756834	0.351450285701719	-0.140665436286356	0.0131666588239757	0.0033977352683421	0.0705720704507636	0.140839302751816	0.101659858447279	0.0369814221502465	0.0498058242175388	0.0273434596208139	0.254602848689105	0.0372999436549574	0.0720451320634351	-0.0352546019088439	0.0099519904710247	0.0671797759496053	0.0217090485160369	0.021287875613347
2015-11-01	0.167224363846743	0.66147807636121	0.20527001938957	0.215878790996783	-0.0415284889881122	0.194976449136579	0.101080911822098	0.121459955470644	0.15452823109613	0.0356125565710708	0.0348400247828582	0.131631435188058	0.180996195254143	0.0907514049218332	0.112357500059199	0.0890648398253396	-0.0219579954528778	0.132053826094956	0.0182186387242449	0.0256530507646281
2015-12-01	0.0278871533961253	0.287034142508697	0.107964451926246	0.260170632836909	0.288384742463785	-0.0792145760921911	-0.0177447270046335	0.0172336070996438	-0.00502978763858463	0.0667499577182509	-0.00711837965245186	-0.0461684525076649	-0.14345323545431	-0.00286128462859586	0.0161228504930125	-0.0549359588487292	0.0224367398734929	-0.0233805069659241	0.0159239745896319	0.0534352410302635
2016-01-01	0.028023179769344	-0.030383424602777	0.123680143070331	0.258481819447356	0.0824944080099894	0.194041266503995	0.092767286432073	0.0119478710892296	-0.034379815474695	0.0536052902179125	0.0521699923319935	0.00901399286654913	0.148414107628527	0.0220940319509202	0.0228986382605681	0.0408978266296392	0.0142859561615308	-0.0206547188500496	0.00141750580553251	0.02809128600218
2016-02-01	0.139921818526021	0.0752231108450541	0.0752530722068755	0.232886309065861	0.0313144429282609	0.0438089826331553	0.117532320804017	0.063109912529282	0.0207782544862002	0.0102165978626454	-0.0530457235099098	-0.0967705259812417	0.0582263074128231	-0.0260355706071436	-0.0357191253173383	-0.0551417791107137	-0.0736793438562728	0.0514629813177282	-0.0481016399169553	-0.0257242095990455
2016-03-01	0.199856767281579	-0.0420667053389635	0.163389075403051	-0.00625308766723201	-0.0974150751628797	0.202031148851022	0.0941371999687776	0.299503891342754	0.0414321794856729	-0.0173859017230181	0.0224148508149693	0.0958901702122775	0.235116888694793	0.138910310016618	-0.023710751045834	0.0277395516156775	-0.0748666401002094	0.371419081787672	0.0241394911565727	-0.0206300108499889
2016-04-01	-0.0115847774237717	0.617385069849617	0.168415208066948	-0.0868071159551909	0.093030210462291	0.131983664191391	0.123442736147707	0.00161515098510457	0.0543810996906576	0.0174711566498669	-0.023185709273788	0.168111746683301	0.205721969023145	0.0293570020631447	0.0942288334968111	0.0579154030375666	0.04805163876767	-0.0062929600080967	0.0273359970207396	0.0155879785560694
2016-05-01	0.397439447904418	0.0798435108084968	0.289687365971575	0.116857053359821	-0.073950183062921	0.25897070729187	0.176330581559544	0.271454851891109	0.0524649244230537	0.0651390539577543	0.0820493079820022	0.129849117208456	0.216669366274378	0.11282642272092	0.0348511735222495	0.0636878032641944	0.0399955488949581	0.309285395223501	0.0732388787819135	0.032967695422107
2016-06-01	0.10882705342738	0.338020673665094	0.384314958621632	-0.161735703317107	0.0962355396953714	0.0877777092676548	0.323410022402182	0.0626187957906996	-0.0212319087897035	0.0671822159083414	0.0477809576097753	0.0738636647205884	0.0967895295367178	0.0201869698082591	0.0366165942443893	0.109885587088719	0.0101926179604628	0.00176040961296528	0.0153035570222225	0.0357274965107153
2016-07-01	0.18578765495271	0.0470105447748255	0.211768384892066	0.177666585094266	0.0929237020757465	0.0874999729511753	0.226491041485612	0.0931118061955128	-0.0219053490601256	-0.0113940752807469	0.000864182745291619	0.00528266661975064	0.292666076577225	0.0518461843267911	0.00301638930593463	0.00346468963135244	-0.145536027790367	0.154799056462127	0.0120677826167049	-0.0120494166576641
2016-08-01	0.0307453293582114	0.335095453559499	0.422521813092588	0.161311004500643	0.166656047449502	0.101229148798009	0.215737502770126	0.32155451394334	0.195718710946609	0.141972116209159	0.0497153572213817	0.0599937913715417	0.483832203112134	0.115072846478447	0.0870494665885402	0.065982713374487	0.0111302672724408	-0.0860664438930419	0.0733112214806533	0.063960717511505
2016-09-01	0.336895645176149	-0.0464691823419942	0.134733076576774	0.0577890006838248	0.103274786661012	-0.0102017643298959	0.0204499445175657	0.161140576769775	0.0333098561106442	0.0228689327831303	-0.0059898176131416	-0.0140306135374299	-0.0840762087910395	0.0444004741090551	0.0314295588732818	-0.0553656118170826	0.0563701205151115	-0.015819098901008	-0.00271828125879265	-0.0296099774384173
2016-10-01	0.0174205859609602	0.744899309186136	0.0637665739756648	-0.0725257564647114	0.25790348187978	0.183808513799882	0.300261006978908	0.156287601482191	-0.0214461979955342	0.0338742400790362	0.0421929935750368	0.0843058625464344	0.13213132376022	0.0615802880789852	0.0398506287058667	-0.0390642907623863	-0.0533054529950293	0.117626958443434	0.0255958505871796	0.00525752096107984
2016-11-01	-0.00885633894756959	0.0596324314888082	0.062130647053931	-0.206002351819787	0.136927187148614	0.0550764428436943	0.0419673806373879	-0.0156549354153012	0.401000942378411	0.00373790570308342	0.0359696706481609	0.0208405861159245	-0.130687484152603	0.0401939183671617	0.0163273467961541	-0.0545345633628136	0.111615955959252	-0.138150278321933	-0.0148007760079312	-0.0422894744886254
2016-12-01	0.0513789409211013	-0.00492845764996809	0.11584409395051	0.106244653349392	-0.113812768250211	-0.0256592877348076	-0.00505381723229651	-0.0228255779294722	0.146438397567618	0.0240744836537128	-0.044870173646168	0.0104747909342541	-0.0757611535790971	-0.00559473882979524	-0.0303870981535272	0.0276840268544887	0.0656019653520392	0.0337848549386712	0.0489515328509361	0.0308255560582385
2017-01-01	-0.0629560438092635	0.0338725000518845	0.0409943387060888	0.0138498498138738	0.45800543741221	-0.0062934349166164	0.016546037184035	-0.00452604067867132	-0.0175175683519262	0.0344102253424291	-0.00966927769232894	0.018984229216239	-0.0155193962345039	0.0480401954529423	0.0165657569965854	0.0201862559412629	0.0413044138759417	0.0585705581040365	0.0359184912413665	0.0372347768776713
2017-02-01	0.204764098036937	0.122683203631009	0.111711949081979	0.285219086827382	2.34694224301981	0.118735421552344	0.152139048850348	0.165260525899441	0.00646176989052128	0.0331375780296787	0.052563777891437	0.0546313437526323	0.11090771028935	0.0903440089019128	0.0177498741043344	-0.0172062697854208	0.00351440932884881	0.188460347089749	0.0103429994532058	-0.00731605171170658
2017-03-01	0.338670633950565	0.0776215133542558	0.220962864567035	-0.0176537692538226	-0.0415837322793984	0.0251164878644791	0.0397134076210238	0.0197430060237838	-0.0783429230403837	0.346971933983257	0.0225685521635295	-0.0507827734448617	0.0244950836401927	0.00622371279647063	-0.046479693855484	-0.0393200117200025	0.0555801842192708	-0.139834261396103	0.0111279814921833	0.0346160046155226
2017-04-01	0.00568120727230221	0.13821867941911	0.0334767362600455	0.102266625906428	0.171066874217199	0.110091932069796	0.0934622414737009	0.02140117540931	-0.0285720670146154	0.110093137828583	0.0421479228278567	0.0906090320878364	-0.0139896244543198	0.0338805828132248	0.0192570840202789	0.0264305298386507	0.133190568296847	-0.0194170193943761	0.0286519835817865	0.0435260510648224
2017-05-01	0.0545207026424986	-0.0526097286427617	-0.0560534092029413	-0.0744491389957265	0.00851297510603473	-0.0623737824160344	-0.0329110466175671	-0.0640617242903048	0.00713418050871587	-0.0155694529067492	-0.0438209222707862	-0.00795636528811962	-0.0670600408642001	0.000731592690916161	-0.0270728076098893	0.01315103797216	0.142418053539235	0.00854581586351883	0.010290138073433	0.0196133650811511
2017-06-01	-0.0674894092375157	0.0240312627785331	-0.015195825683517	0.0328203572751572	-0.101973153581317	-0.0442865277386612	0.0524271981198961	0.0131643270187429	0.351760664565202	-0.0562893518538448	-0.0190203884520485	-0.0975163011662599	-0.00510314397061197	-0.0153548378276067	-0.00677018145896227	0.048049431257973	-0.0776081127391629	-0.129757048823602	-0.0231854590883119	-0.0379701768052194
2017-07-01	-0.0451425175074911	0.00872329876264507	0.0443838403975967	-0.0428689826917706	-0.00218626663666354	0.0401942887122821	-0.0315450741001143	-0.00282109054134339	0.126053891769995	0.0440387200777265	0.0136417733116817	0.00763562779751032	-0.0271834023669805	0.0378334735838474	0.0487248231557318	0.0234684665864176	0.0105603702233531	0.08904573098839	0.00167318308361793	-0.0060966747840163
2017-08-01	0.131654461595843	0.118607128839627	0.072763601848331	0.0723198460937716	-0.0388903854836957	0.104053478554224	0.0800876557237799	0.144646916300354	0.172659437053375	0.0218802477772873	0.0409837564085184	0.0110953934829318	0.107488373793813	0.0792449199632082	0.0177970498882844	-0.0150261308246691	0.0211422873614605	-0.120015722834217	0.0239323727708962	0.00838471262415439
2017-09-01	0.208772884932793	0.31955701491866	0.196427399373211	0.329380021894633	0.317746600723873	0.0443322390926063	0.168336536862909	0.163698234036008	-0.00670443093043551	0.0853430456643614	0.0568837730476978	0.0509041724337461	0.107458072153168	0.0789503721838984	-0.00392951458372666	0.0661643601569598	-0.0612389903540857	-0.119785087084943	-0.00465773816874792	0.0123338097861263
2017-10-01	0.0237205822474359	0.191776786284162	0.30964517956908	-0.0424720734193902	0.304987663752969	0.186470798864815	0.162821209983173	0.0102803207589836	0.102190774171378	0.0115518244152343	0.0691525859472864	-8.87696972470691e-06	0.0422945097681212	0.021106649672857	0.0286810873351255	0.147259995759597	-0.0836046751242455	-0.0133027277574021	0.00967221002492472	0.0109099051923645
2017-11-01	-0.00836670924158451	0.293107637595662	0.334844406281347	0.0167895524522071	-0.0121674314407555	0.179555491695331	0.830543340253675	0.109505661204727	0.490338137990695	0.240637061756368	0.097478733272039	0.0818422898002083	0.0339549190905092	0.0565615588267599	0.0482089563225305	0.122089327447324	0.0508477652839576	-0.0275964935794601	0.0402415165196643	0.047146454401652
2017-12-01	0.249735325245936	0.475279150841506	0.752675894547334	0.116824037760037	-0.00441232935181362	0.190744793021793	0.217689471655151	0.390017979062123	0.144339567747108	0.0468565965576122	0.0791216926383704	0.0452899321113386	0.0613173578617383	0.0119730939208878	0.0180698424183303	0.0828435891663601	0.0379691598287475	0.03077690786112	0.00492872789260996	0.0265527287325084
2018-01-01	0.220171796703673	0.164440627637777	0.150995004454092	0.0177945780155048	0.0128595612133809	0.0734233498043669	0.111598593253968	0.148168641160793	-0.0458366451438978	0.0304464653101428	0.09640349675133	0.0578826261276947	0.107829749045907	0.0703377096814611	0.0420633022672958	0.0406837470618086	0.00578488427340613	0.0341239821285454	0.0225694641766944	0.010287255781941
2018-02-01	0.526595577967737	0.0460028153589735	0.0338237126215492	0.00278143074638699	0.070282675982274	0.0162135473206583	0.185566015576679	0.16920773796284	0.0205386126580218	0.0015456206314313	0.058732270582504	0.0776826150161863	0.129615625592145	0.0318800512214693	0.0419840429878697	-0.0145276761562545	0.10055861802169	-0.0102203596709255	0.00422013729965839	0.0166700093171951
2018-03-01	-0.0494218613948376	0.00301243188903271	0.0207231841969569	0.0420890489578927	-0.029566675259097	-0.0838399153171755	-0.096715188109654	0.171685747758476	0.0661182804166261	-0.0413093776596604	-0.0169649525946723	-0.0427409506966601	0.312843774408104	0.0147833910938479	-0.0415308532420519	-0.00657056437062115	-0.0706989923971369	0.114999338198687	-0.0235693092214765	-0.00055788143152093
2018-04-01	0.280953786369205	0.203149812629393	0.0132736088303288	0.00968996136570972	0.0103390410732119	-0.0175287439473584	-0.0301553106542864	-0.0485085777580719	0.00896374086276593	0.043191009040832	-4.55279330436362e-05	0.000869606040364129	0.105879899066014	0.0223134038042358	0.0100668732785991	-0.0522889164528921	0.00115139046298134	-0.0883844485351769	-0.0323793396684839	-0.0218418089792114
2018-05-01	-0.034496264374208	0.0145802155688521	-0.0167087951268162	0.0201943022423512	0.118377555195395	-0.0227711838062804	-0.0390327940884355	0.115527986137352	-0.0543686245273538	0.0226108705628336	0.0145707777590004	0.006814427941222	-0.0802408674732564	-0.00966684395100325	0.285910745201695	0.00962903219033726	0.0438350103446864	0.0471112277932264	0.0467249987523867	0.0440245264743681
2018-06-01	-9.32883317621958e-05	0.0608316544423095	0.00226760338894456	-0.0413011005884897	-0.0715539917511971	0.0374683562588858	0.0461037729395945	0.037119586203226	0.0190091346240529	-0.0380779406588684	0.0259091371068667	0.0483096163695956	0.0613053715957149	0.0655247173038133	0.034059027024024	0.00830003718232081	0.0414783002085196	-0.00680283297879734	-0.0205608952273902	0.0360527275280467
