# Supplementary material for: Relative Entropy and Minimum-Variance Pricing Kernel in Asset Pricing Model Evaluation
Source: Entropy (Basel). 2020 Jun 30;22(7):721. doi: 10.3390/e22070721 (PMC7517259; doi:10.3390/e22070721)
Supplement: Supplementary file 1 [file entropy-22-00721-s001.zip › Research data/Australia_25_Portfolios_MV_PTBV(VW).txt]

Date	11	12	13	14	15	21	22	23	24	25	31	32	33	34	35	41	42	43	44	45	51	52	53	54	55
1992-07-01	-0.0532083927547485	-0.00081932013300619	0.00616308709303591	0.00339151429791378	0.0127175037665338	-0.0283838520507369	0.0391098733744222	-0.00642121956402851	0.0379492963698868	0.0126085983529259	0.0201783699897195	0.00813597561818203	-0.0071287064596445	-0.00549822807950132	-0.0349837920097767	0.0221639989802928	0.0211516072686214	-0.0319297367299188	0.0343781189249444	-0.0170552336681488	-0.036795719107556	-0.00421738119829106	-0.0196242685386975	-0.0034256595821861	-0.032296055065362
1992-08-01	0.0579531189635422	-0.00497530328094802	0.0740890084423881	0.0173387749422987	0.0296570396187094	-0.0273383443511609	0.046683211012689	0.0467269614086001	0.00834308808288406	-0.0157315759710893	0.0269960572893678	0.0583546526825826	0.0269844961557761	0.00832500158760103	-0.00545117606168956	0.0152952273717498	-0.00286679613326188	0.00813786781004797	0.0316977790413727	0.0507099489310257	-0.0325714744832642	-0.0386171742887651	-0.00411464239221265	-0.0403475011088783	0.0799388368485228
1992-09-01	-0.0277299861079849	-0.0221212799193734	-0.0164863503830696	-0.0357943962777123	-0.0194229883901428	-0.0735103636693813	-0.0489127350943183	-0.0260904519723145	0.00809756229126495	-0.0300783440999626	-0.0426298318761724	-0.0122806983269127	-0.0134062000529292	0.0169560391147678	-0.0500753424376573	-0.0119928033377664	-0.0302326607322365	-0.0562468231950004	-0.0207715293875542	0.00606891084927688	-0.0553089564104881	-0.0467597835650377	-0.0543750147936156	-0.0641835148873781	0.0497908173523362
1992-10-01	0.276841554852551	0.00502733799876467	-0.0578846787806556	-0.0282623561622403	-0.054182551923402	-0.0482744626705309	0.00785772430724554	-0.0609640371315257	0.00127251261446753	-0.010244512520191	-0.0246960712943875	0.0119930076595278	0.0121493758880756	-0.00253594429220992	0.0161652580373354	-0.0140171481482614	-0.0194604476394526	-0.0883864660004974	-0.0370418507714303	-0.00212546432893477	-0.0557844276160033	-0.0407939769091207	-0.0299002677774514	-0.0392541616428683	-0.0150775902094936
1992-11-01	0.00483087989649765	-0.0449984370487266	0.00191963221775926	-0.0666845634783475	0.0223550403460347	-0.0768192209206391	-0.0124753416479916	-0.00378078131449154	-0.0193682192357997	0.121341260625406	0.00687440648539526	-0.0436626121137486	-0.0461476108430823	0.0599528157583403	-0.045819838837859	0.0434409592138581	-0.069760828744482	-0.0241070439548273	-0.00394833955686016	-0.0399572750029271	-0.0353320824788532	-0.0575867202475978	-0.0434421856902869	-0.0586515556037701	0.0840666830218929
1992-12-01	-0.00393453048569356	0.00438312286160277	-0.0469108761186228	0.0138907709514376	-0.0414961091389111	0.0504950693403399	-0.00778000051776635	-0.0580143006546761	0.0237414856203103	-0.00235841435052705	0.011650959550843	0.0175549923641534	0.0130800039913761	-0.0326443643128409	-0.0598457162153952	0.0216765014232889	-0.0247948993937793	-0.00545218791249929	0.00975610586388686	0.0309948986970332	0.0173892284459164	-0.00196511555858832	0.0518354849931185	0.0267967342258772	0.126693797909275
1993-01-01	0.0472080982568761	0.0131159559348402	0.00984204668735453	0.0858323693747741	-0.0209221056824807	0.126277083528827	0.100590180060765	0.0320200405423682	0.0547991005252834	0.0565241686615192	0.0866411470283985	0.0150011658445448	0.00675491491258042	0.0592041061067121	0.0425323718947863	0.0519561081299358	0.0416984613870245	0.0939864213069881	0.0302113570931691	0.0357412664439004	0.0695568666151565	0.110783882683126	0.0816637390348666	0.0594227911159856	0.00813920925435627
1993-02-01	0.101970070897426	0.0798765720574924	0.0642693688805441	0.00966856839886861	0.0619498318950783	0.0507285497242154	0.0306124711168347	0.0382921973949461	0.0198676221080018	-0.0634403108424291	0.0462965129811029	-0.0192987594031225	0.0111326233140758	0.0116408216055753	-0.00749187712117438	0.016601430998479	0.024832379766864	-0.00231640277632117	0.033584761079394	0.0393106921120266	-0.00844313388318585	-0.0221244216445636	-0.0227191897946461	-0.0429389118543594	-0.0177848535259479
1993-03-01	-0.0768178024106202	0.0341627071190189	0.0824259428377617	0.0388543837258691	0.0702403527214185	0.0498522854854816	0.0235472461815475	0.0287110405152219	0.0623425645888847	0.0392988916374947	0.101983838558114	0.106954038166853	0.0625511320416916	0.069806633733501	0.0558187246926887	0.0237599308682605	0.0604012092991831	0.0375409059214388	0.0624359245643275	0.0492708854143127	0.0438918680998872	0.110750087099004	0.102622345780925	0.0987873414631149	0.0248588441656743
1993-04-01	0.124028720619798	0.0815657273108309	0.115810726903519	-0.00770174797967419	0.114383925680502	0.0875815108927549	0.0710875478880868	0.113422254061823	0.0186509503231216	0.0369945835825882	0.0289841764190014	0.128406096526531	0.0543944013329822	0.0796589464798703	0.0902227335325859	0.0485366047002974	0.119546022828453	0.0793972313394019	0.130818979564908	0.0574133256947372	-0.0144033801455903	0.0276205892808054	0.0178059593000449	0.0242903408406344	-0.0119407575067264
1993-05-01	-0.0183987753289359	0.074748480776721	0.0535975827578531	0.102300148460735	0.0627530049595106	0.114461139755131	0.00634338036345955	0.113095308550353	0.0917144022598777	-0.0317075743598198	0.12102692925749	0.0187299655474041	0.0028390260059341	0.149724716239578	0.0677455906950329	0.0182164344870379	0.035222345686107	0.03765549325838	0.0248966710190897	0.0228017615588237	-0.0112198104841176	-0.0336114797097839	0.0168017544565698	0.0238166145078439	-0.00282093173040807
1993-06-01	0.0566486174342619	0.217003594475403	0.125677403499414	0.0249143580102522	0.0279970691983245	0.0018058181212702	0.0920269896076688	0.349346709831085	0.0864527350604247	0.0529700720332002	0.184364099038192	0.0242791459013569	0.0825221600908863	0.11881536545323	0.0804170097931215	0.0926528287839973	0.137652356384893	0.0570079110017615	0.0896804464728213	0.00362867084304476	0.0715996889149242	0.0408489185205561	0.0571738820135212	0.0726068288071991	0.023070752423939
1993-07-01	0.319111273478751	0.132047789	-0.0283042295504816	0.0276562426775282	0.0982809289468205	0.0556096401876004	-0.00565777536551592	0.032310324667426	0.0327832199098383	0.0179300802555482	0.0522975210907977	-0.011800969352866	-0.015743256666731	0.00736591319007389	0.0032208712057529	0.0540490797326955	0.0197524107885543	0.0193751189520514	0.0013506321665192	-0.0148326883573436	-0.0106079552205562	0.0289213715177876	0.00403819668309315	0.0217771983639999	0.0399164524488209
1993-08-01	0.860713395860219	0.299944455	0.136720192368203	0.222954664563865	0.0967742212371777	0.0349437304665616	0.150825449227641	0.0487725769687201	0.0117206688062973	0.08288009621139	0.207401835958319	0.0270269870119934	0.0249964387606742	0.0924632542810023	0.168971733245565	0.173192134237441	0.1830878266436	0.107276158507331	0.149499604632943	0.042290049721861	0.00100997981365143	0.0513864940026421	0.0589387049587278	0.0691141099689825	0.0469333127435766
1993-09-01	-0.0723500519874841	-0.012818687	0.16114915087103	0.120868917564086	0.0779136029618071	0.0879193615091925	-0.0555581742294398	0.0741498253446181	0.0647634911668484	0.104337502322631	-0.00361260356376136	0.0723789263979599	0.112908717733055	0.0625179989765197	0.0191773729820677	4.17439439544031e-05	0.00401390938112488	0.0399395060973504	-0.0141164164766226	0.0536437181836899	0.0885938216655486	0.0887306972612217	-0.00617497986139104	0.142548236383379	0.0887092862119835
1993-10-01	0.319630442602697	0.090895975	-0.104402403862537	0.0308762889984315	0.0119514690720002	0.0913258007757865	0.0443311344988466	-0.00929834685962943	0.0259602369058932	0.0324971399781596	-0.0494897832070554	0.0155676691441653	0.00443073148231858	-0.0184638602834665	-0.00129136635176084	-0.0250922830793227	-0.0438777800166281	0.0230103602990377	0.0053900819362296	-0.0234589718327833	0.0141058271368952	-0.00171438915989039	-0.0425512383519919	0.0428315535004314	-0.0519745698598104
1993-11-01	0.0682260021114064	-0.035709562	0.173820101054135	-0.026555316293744	0.0655361161704986	0.0549425393435918	0.0390673385950878	0.0508532436240785	0.0429840325180003	0.162683183674461	0.0811038173620724	0.0695676451700044	0.12200462468742	0.0632749435430015	0.0211255327245348	0.126527645030203	0.0911107479015302	0.13873176598874	0.111890935020988	0.0801253477043676	0.0904724941907901	0.0976309935195522	0.101791612046158	0.0663106104924862	0.0719874327259261
1993-12-01	-0.104566844452096	0.111233027	0.0244817808183771	0.0081255695251395	0.00228699367672879	-0.0609466650624702	0.0394977697017706	-0.00546669438580156	0.0352873435265733	0.0151420860358157	-0.00635714382563608	-0.0547606968413022	-0.0267622313352309	-0.0316551480668594	-0.0808925114058028	-0.0632295033108178	-0.0724074866958821	-0.0496523855824605	-0.0883979719160016	0.0379501287581362	-0.0923366901586959	-0.0449218775342712	-0.000220237660417511	-0.0956296087099218	0.056760184212362
1994-01-01	0.191868295477854	0.044433473	0.046298747359333	0.0889639088450287	0.082525715252102	0.0589521141160882	0.117720124812915	0.0664367277774131	-0.00315521135515128	0.168132403468649	0.0761197215762517	0.0856351695450357	0.142676323679183	0.0833858140770635	0.195436979345545	0.119391259186002	0.0167691216768925	0.120059406569606	0.153942726016194	0.151948083509729	0.113260671600078	0.0909110227796195	0.123405762032144	0.0474552442119093	0.0526351329544032
1994-02-01	0.377463560515895	0.297801938	0.311468146571882	0.12768395607332	0.124641000174559	0.0931254496930061	0.0567596701215833	0.0680225133013926	0.145989942961824	0.154389935355752	0.0838388109511006	0.090931837510491	0.0971308521409836	0.0661118883042787	0.134138385537711	0.0297331347600206	0.0356271171347803	0.121582380957154	0.0329803207408461	0.0634476943803121	0.0291783082633811	0.0703432631321315	0.0872178204880192	0.0603843055790473	0.0851123524993717
1994-03-01	0.10086577532962	0.008195229	-0.0044484908908502	0.0055026746958993	0.042744110540796	-0.0380511747482537	0.0174893549024546	-0.0495203110164661	0.0119629570105134	-0.0202097004026724	-0.0102642218576858	0.0114624048725863	-0.0345808177810021	-0.0317159659189534	-0.048587903722445	-0.10382072255605	-0.0404130547774145	-0.0367160705046052	-0.124341585639411	-0.0281811417793296	-0.0490840627985002	-0.0652630785630094	-0.0555453154965077	-0.0379136907010421	-0.0285386159824004
1994-04-01	0.104569253646311	-0.065028902	-0.131443048036776	-0.0573424625244344	-0.0321792313531941	-0.0396737722785524	0.00401762756391089	-0.0459535680039218	-0.0183091963810011	-0.0855103338675508	-0.0313547848482403	-0.0532024223097812	-0.0255479691489372	-0.0283435613989344	-0.0905287224327665	0.00865495281207802	-0.0357147834287574	-0.0726667990365968	-0.0521028101270908	-0.0891406464085055	-0.0476418258778493	-0.039982809591696	-0.0442978604161923	-0.0774085730067664	-0.0772530904990473
1994-05-01	0.00609189016406157	-0.043469861	-0.0310116061818764	-0.0954656807460782	0.00843877797158088	0.060289180836949	-0.0131389200320703	-0.0429111210982271	-0.0249291662873987	-0.0109430227338627	-0.0633145241340073	-0.0136798283846875	0.0230604742654388	0.0162543722162284	-0.0312394024904107	-0.0274003459953079	-0.0447972322816915	-0.00478896267112065	-0.00349498204638039	-0.023496131065868	0.00511028984449422	-0.00818141592145846	-0.0161804478413063	0.042202612405359	-0.0243069938320569
1994-06-01	0.0385098219835991	0.009089073	-0.0389101176122965	0.0342162804143293	0.0432102718191361	0.0086657434005063	-0.00561074138538309	-0.01990669811318	0.00891734683841254	0.0273598503646144	0.0330438488052714	0.0264330273859571	0.0457795882280115	-0.0110404117779211	0.18451288510816	0.0242466094345589	-0.00493345398251758	0.036761621084167	0.0767058038095062	0.0707369847841869	0.00421184523945644	0.0506531693889414	0.0692075347884747	-0.00169294843355532	-0.0592066538705186
1994-07-01	-0.0885678315782402	-0.045016940041826	-0.0534009603795851	-0.0406494724801301	-0.0201468436576003	-0.0590564842393858	-0.0665410113717378	-0.0220673148631334	-0.0501872771132642	-0.0278291706326675	-0.0435997342578754	-0.0202859397214146	-0.0666008999983669	-0.0447980147585544	-0.0392091803620949	-0.0513812339780746	-0.0806175804187649	-0.0725394402180062	-0.076492524874298	-0.00809262388920792	-0.066564797589552	-0.0629891888651952	-0.074733008142251	-0.080052195119584	-0.0373709736642341
1994-08-01	0.0142550465437355	0.368460389	-0.0362706794117376	0.0132744898027846	0.0292062893000494	0.00902955255785684	0.0143721990481432	0.0600598420179838	0.0240267341276763	0.0377106621112248	0.0369191145284638	0.017342796448107	0.0131118920885092	0.0774531743185597	0.113689636813124	0.0518577361271505	0.0615775011898127	0.107334054803007	0.0630408979420936	0.0704034365044593	0.107957336209117	0.0615777252850315	0.0531930773113668	0.0680358627801855	0.0520146876254418
1994-09-01	0.0320949176033481	0.03639603	0.0449344962296611	0.000174191148464524	0.0358241354161841	-0.0133444269522089	-0.00960108042509332	0.0222784576062421	0.0546666219052527	-0.0365137761525245	0.0438756926122595	0.00374907912422605	-0.0201283327804177	0.0547197606547581	0.0721379266084429	-0.00193564317945027	0.0289454351270851	0.0338934253329527	0.00802541205615848	0.00257886199589855	0.00728942609011419	0.0315985445440482	-0.000851835927240492	-0.00158840531944933	-0.0470465197118114
1994-10-01	-0.14959396363714	-0.0255440576594837	-0.0569473929457988	-0.0218772004909304	-0.0543838699951176	-0.0222813031609092	-0.041168380316568	0.0380128631090431	-0.0306339580136514	0.00902268332799049	0.0159919216626138	-0.00899875612540824	-0.0033450874261271	-0.0669313344735068	0.0169252633118233	-0.00575139671700534	-0.00890851904824813	-0.0409156415407818	-0.0286336104410855	-0.0782122236350338	0.0476677548972515	-0.0507534466641563	-0.0227108956647513	-0.038933135418818	-0.0600201124069865
1994-11-01	0.057142147175688	-0.0520482531886105	0.235974680308907	-0.0315250270122421	0.18459240120351	-0.0190648631853737	-0.0447999240191432	-0.0181727423045439	-0.0386336432043545	-0.0190806635225326	-0.0518709143675766	-0.0248903758471281	-0.0413723918690536	0.00713079657546924	0.0168546351223131	-0.00725371954689479	-0.0267577551842512	0.00458650416698004	-0.00454648913183883	0.00544269523434332	-0.0371751727606345	0.00201092628284006	0.0129334572376109	-0.00812589499942781	0.0782502583800453
1994-12-01	-0.0966279773841188	-0.040805174	-0.219706590967464	-0.097786521061786	-0.0492990245669804	-0.145205184361013	-0.0426928533603605	-0.0210564504839965	-0.0781465676767601	0.00943403916204951	-0.0859642285984578	-0.0895040388604479	-0.117440934357278	-0.114718982190291	-0.085845872256841	-0.0577480116406065	-0.0845267856381915	-0.0643007677955882	-0.0607791793210992	0.0205744946512618	-0.0774250437665902	-0.0409379141162425	-0.0408698170049132	-0.0403046853694	-0.0590227222736647
1995-01-01	-0.0362384722120157	0.120148616472051	0.0824066542420971	-0.0663909473104766	-0.0159547041487661	-0.0484854691859199	-0.00882124930940742	0.0112932133438754	0.0286078953401784	0.0131698526738805	-0.0148161189861044	0.0242539353361653	0.0344966149902676	0.0634924477883053	0.0716106587707629	0.0384398289599807	-0.0202650835189379	0.0116723730103629	0.0402780974349513	-0.00644637611363549	0.00245450595217311	0.00639553934162222	-0.00819543157459996	0.0200933621562869	0.0335536835953326
1995-02-01	0.0641119891276952	-0.142507457059068	-0.135148554301176	-0.0498798455853111	-0.00194538428226483	-0.035959292454248	-0.060514331368825	-0.0292715625153567	-0.0470521190341196	-0.0298744934566778	-0.0377226390557732	-0.0841890423578277	-0.0358484910224918	-0.0990381477280548	-0.0707254980238334	-0.0516488248773019	-0.030017963021093	-0.0737139556914543	-0.00477339738827364	-0.00263941158925996	-0.0832004568946076	-0.0654159130152782	-0.0141512711878661	0.0170787654797732	0.0486039061107131
1995-03-01	0.000141147067835241	-0.0310999174248927	0.0503502166239677	-0.0294429902917928	-0.014037736573262	-0.0236168182133089	0.00144030394991219	0.00724718269497065	-0.00167192306419353	0.0238876766625754	-0.0104868999121688	0.0109897671351812	0.0925709835824004	0.0582249750378888	-0.042395623354674	0.0184568338346854	-0.0144709800542506	0.0199727380868776	0.0976671695419232	0.0583139235016882	0.0444345980287774	0.0621880461010549	0.0567753548806997	0.0969288983879099	0.0832002047890489
1995-04-01	-0.0367309036752726	-0.148955890211011	-0.0940883367191171	0.0225475369242946	-0.0142020271059741	0.00183901149485221	-0.0647004009748778	0.00308731549001693	-0.011162949289128	-0.0188051184475297	0.0147837796079876	-0.0436944249523747	0.00200159335463044	-0.0247858383518995	-0.00529027206412796	0.019638296753467	0.0137834130581256	-0.041980453653394	0.00567444852111551	-0.00833881794696889	0.0390357307393965	-0.00466985325637019	-0.00411489579322904	0.0200399047032937	-0.0201846095063793
1995-05-01	0.00274216606852989	0.203281616989931	0.163566710114178	0.0325094563477836	0.0271812272959014	0.0630825457983795	0.0622161889672941	0.035889160437504	0.0820950355093746	0.0349151237100937	0.0773357850909146	0.0701104946357638	0.0243621347016075	0.102206395561595	0.0420066786640543	0.0903297641267605	0.0979285609934454	0.0949342502900701	0.040369882980389	0.12952715407954	0.0653142610998471	0.0913886472789187	0.0646665524219918	0.0551086660894286	0.0440875491905177
1995-06-01	0.0110269365272901	0.0374013364681212	0.0778714056385713	-0.0167037269132255	-0.00623650868272635	-0.0353514728369389	0.0190722814555663	0.0242004456303496	-0.0366388025037599	-0.0255651598504279	-0.00528655219004741	-0.020370678309462	-0.0332761183673072	0.0305899879042272	0.0309430123129177	-0.0253004884261666	-0.0130203644688212	0.00181756780700809	0.0131484205028704	0.0159119317441702	-0.0409791209709174	-0.0145313011412938	-0.00285160424269656	0.0248882997691241	0.0187735001905962
1995-07-01	-0.0400686423003831	0.0227438888548354	0.0558716017861805	-0.0600786543856028	-0.0322857637747089	0.10503251245856	-0.0210148466810656	-0.0393365400641053	-0.0251789688305595	0.0209911989385059	-0.0115294890502212	-0.00516271104471816	0.0146415515045719	-0.059157288912426	-0.0262523104831209	-0.0208989330765544	-0.0153195143356928	-0.019960226269201	-0.011567205112761	-0.0535645557814096	-0.0133413819745144	0.0127888785706747	-0.0208981663908878	-0.000901366840130545	0.0435618812279823
1995-08-01	0.0255867513464532	0.0780185107191586	-0.0728946323770744	0.026195302984518	0.0821943680360421	0.0321467168427692	0.0540302464946701	0.108505490978478	0.0955254233694001	0.0778896378241662	0.0758678981938742	0.000284454857896898	0.0421886943119767	-0.0011233989290692	0.0448232147728516	0.0534811661865526	0.0504271907733808	0.0581500047460595	0.0883403445516546	0.0448844248782237	0.11580516223881	0.0816063712441044	0.0259471842592821	0.0178297066981251	-0.00590732119289719
1995-09-01	0.0561954160027223	0.0361081600378347	0.0371702578222062	0.111248180200027	0.0899275322894579	0.121529432441879	0.0554416351814216	0.0687824570386592	0.0353060032269958	0.0609896980681785	-0.0247244277524498	0.031902378855634	0.0290989956415155	0.0703669927344757	0.0524369086539568	0.0179298241466977	0.0453580087187173	0.0112785301829051	0.0500815911792879	0.0550380056119871	-0.00784414509273189	0.0158417165893429	0.0141161537957768	0.0413760851836831	-0.03160631001421
1995-10-01	0.0776099399101537	0.00578470962315021	-0.132058024117916	0.0400010877781845	0.118949504427544	0.0373927514538831	0.0206912460162141	0.0462458967669031	0.0643195851939898	0.0220326814965466	0.046735230302709	0.0584240061557407	0.0126161952276691	0.0453499157164453	0.0180176122888143	0.0225791950183254	0.018985066946602	0.0344844877288552	0.0174590635957931	0.00228290311840367	-0.0301615030539344	0.0064121735520774	0.0146449553261426	0.0502488696737458	-0.0303922456437765
1995-11-01	0.0218482288587591	-0.00666401273599274	0.0586515739643457	-0.00817309708693672	0.0313560715592773	-0.0389449118249228	-0.0425857088393095	-0.0495534107207208	-0.0198854215040483	0.0303302356779327	-0.0117788577321568	-0.0339385791112241	-0.0150275245675786	-0.014044209833846	-0.0138206432217625	-0.0545506623781439	-0.0408363994040258	-0.0222299058973774	0.021150887508859	-0.00170597174791536	-0.052361999209205	-0.0176339532032463	-0.0441219462532305	-0.0234458534533377	-0.0844378318386414
1995-12-01	0.0275359137151692	0.198936865141138	-0.120403709200521	0.121426105789341	0.0840635497028287	0.0295664828160982	0.0141442543565123	0.0740697402950129	0.0158005524146007	-0.00695014990331287	0.0668499986109773	0.0388535995477051	0.0848715857290813	-0.00638084807109991	0.0272227785222245	0.0948990030543112	0.0823445012142251	0.0249336678445297	0.0574644567251217	0.0178403859579714	0.0809141556279338	0.0484821543509766	0.0561373033162115	0.0687038920144725	0.0757212771116847
1996-01-01	0.0727624242401571	0.084970275918972	-0.012539875	0.118904120176724	0.0429938953568204	0.159241923698645	0.191991552423337	0.0478017290674679	0.043717759864167	0.0310406103585977	0.031179903158712	0.0731249396595728	0.0432213667298541	0.0458129526805725	0.0850709324960669	0.0472287519143477	0.0842014045236592	0.0346817031989014	0.0147216674760291	0.0895740913861508	0.020656681757783	-0.00213203798502543	0.0309874794518816	0.0444485721513156	0.00598707015038939
1996-02-01	0.0372203906944508	0.241289112451646	0.409603372259624	0.0179749133152911	0.072457422962273	0.106539700204188	0.0863899941269205	0.0663366798898754	0.0520180825556079	0.100091865840592	0.126733672039107	0.0239139554403638	0.0838221869131926	0.0582563631163173	0.0391124145705274	0.0982499934131652	0.100858763662781	0.0701618054667093	0.0865062230891622	0.00851790115492074	0.011711123492763	0.0315105122007003	0.0474584946828767	0.0610169142481317	0.0121525394725686
1996-03-01	0.0694178009022285	0.0420033905992489	0.193200204018018	0.0211181702619798	0.0269630299505141	0.0156994548469113	0.0236651061463585	0.0212184384081948	0.0171908921148039	0.0439349427986132	-0.0122515769188426	0.00636705216730387	0.00510957750091946	0.0150427677794652	0.0314391747481177	0.0339261624053274	0.0324551024519314	0.0149819438424338	0.0419128991571012	0.0118755322265054	0.0224680315559382	0.018241640641606	0.00917410098218972	0.00113937628634512	0.0556460170356328
1996-04-01	0.0276874074120777	-0.0656795570308368	0.0938530671735335	-0.00668886242378577	-0.046788226404538	0.0484550712237963	-0.00375598696119468	-0.00546482996941504	-0.018231963545706	0.0476763857867823	-0.0370315195284134	-0.0491615272558123	-0.0450906406670429	-0.0134996055454454	0.0196681139645571	-0.068633221855507	-0.0243175789940011	-0.0157033795924526	0.0300292945682312	-0.0336554676570372	-0.0399928158764292	-0.00570491901023901	-0.0530259764611901	-0.0475517886054317	-0.00959456378844154
1996-05-01	0.0588550999702966	0.0617743961267048	-0.0093343160328531	0.0869771773080323	0.0178120323553886	0.119474961563968	0.168175926819181	0.0338986026252521	0.0392937782065553	0.0412564613603041	0.0593932099928379	0.060434109588126	0.0535600936616831	0.0712378543348435	0.0288598978670299	0.0476390267238856	0.0573047450335607	0.0055709986647103	0.0491379949128536	0.0290140594553128	0.0672323887401166	0.0678962737235328	0.0233273396550423	0.0226037411783217	-0.00584366989477383
1996-06-01	-0.00792136978350976	0.0743318306476269	0.173499308616404	0.00874036588327621	-0.0311936953493417	0.350875501908793	0.263059006357308	-0.0258674224956084	0.042727104168544	0.0911442295962651	-0.0247444761172068	-0.0310181247953152	-0.0068077147705494	-0.00418920951861306	-0.00908803616226222	-0.010084631826079	-0.0120326283155984	-0.0163883930202856	0.00569252330282312	-0.0415846004965019	-0.0476257614016167	-0.0343701293793275	-0.0130784570310298	-0.041412864844391	-0.0626039186908782
1996-07-01	-0.085055620479756	0.0604451228102091	-0.0486335294082762	0.000221714776903596	0.0331263289585351	0.0295185701230245	-0.0815800429128704	-0.00544564818568187	0.0244445281954637	0.0326917866714081	0.0132359435344451	0.00436382282708619	0.0318888331318394	0.0296174055687565	0.0814449296289665	-0.040199687127347	-0.025884132527982	0.00641743064182633	0.0263302608640253	-0.00293125348654855	-0.0295832158140531	0.0410664179014099	0.0275775175248763	0.0405125005117017	0.0198273808869711
1996-08-01	0.0344287530362313	-0.0637599465837739	-0.0177009447648409	-0.154112367243275	-0.0373680815617576	-0.0974197953120503	-0.0615375752546629	-0.00899093055623434	-0.0413794287447905	-0.00240324440647968	-0.0910130343834468	-0.0485086975211894	-0.0199595632022823	0.029972767946965	-0.0215498836915818	-0.00815624575585296	0.0286072406001719	-0.0163008196769215	-0.00919241632099432	0.00254897855936404	-0.0233986794564282	-0.0215171600739203	0.00655783423306604	-0.0509625423921585	-0.0227152567355755
1996-09-01	0.0469279046935475	0.0760887143852129	0.066327513592172	0.207329196960529	0.0985488415780322	0.0770900723697875	0.0974130230074186	0.0964525479287112	0.103607152121556	0.0647322666251762	0.148906349037856	0.118817116525929	0.0183428190618349	0.0900498863195947	0.0697843705974023	0.00325051754705777	0.0755718578594139	0.0842787070609396	0.0415029016551868	0.0979721573405316	0.0264035419851188	0.0289095997954036	0.0429693014743925	0.0322757369109804	0.0120852829420357
1996-10-01	0.0795844511920848	-0.0748066304344754	0.125738415440086	0.00833153687107945	0.0261505816365644	-0.0751907096898697	-0.000986870080171099	0.0281981994253899	0.0589306409061174	0.0415055006260279	-0.0366639256854285	0.0581422084332679	0.0235728863128091	0.0657193469394655	0.0746999943477698	-0.0532402933419241	0.0341522191155169	0.0688616948733274	0.0193689025541262	-0.000178433342623842	-0.0245809918702006	0.0159118654349626	0.0702877394309707	0.01834208510551	0.0139522284936738
1996-11-01	0.179274217346485	0.0110797310864619	0.0481830109024042	0.0798206591022795	0.102232947120955	0.0364046957608314	0.037100839051005	0.0650189804375276	0.0286438934500535	0.112543724042866	0.0515699167907258	0.00756060593536866	0.0425742929470278	-0.016678732790378	0.0444693186742638	0.0410939283064755	0.0517050689978364	0.0454582694713934	0.026046384404394	0.0167725935666907	0.0343056502432072	0.0330851627760766	0.0281534570068851	0.0261791989497859	-0.0138400443102567
1996-12-01	0.0321665437246441	0.0447721883293408	0.00933260037004932	0.075893370492369	0.0502903170517147	-0.00413097695409698	0.0423817470172126	0.08200378844476	0.0701914468129702	0.0110447760555902	0.272036213613545	0.0385320662450745	0.0414371713603656	0.0419612832157462	0.0168740640225842	-0.0126016808473618	0.0145334990306533	0.0414893881403346	0.0236351478309762	0.0677671658233661	0.0227153723550806	0.0219208913059325	0.0603905662182634	-0.0262615612524077	0.0540114872211716
1997-01-01	0.0244142327730439	-0.0303300713913043	0.0428156237545482	-0.0122709220546664	0.11847955557385	0.0563326819158251	0.0283117130999444	0.0140497167250693	-0.00817405642675911	-0.0160983466091338	0.0264251415425817	-0.0335774641911109	0.0370364546288305	0.0187741808889163	0.0310234085217549	0.0146353962841645	0.00956540088527356	-0.00663484757479773	0.053658627737902	0.0331346700722362	0.0120020314456802	0.0646304820556454	0.00824823534367902	0.0343831521463061	0.0396025989235453
1997-02-01	-0.0890643763181947	0.0434186464647164	0.132253738756454	0.133110886816405	0.282818149692971	0.0112084147425058	-0.0270935650636072	0.0369053621160212	0.0211409311279329	-0.0161515024999923	-0.0500109558698386	0.0276388114461805	-0.00651941771595258	-0.00501320811011614	-0.0125631042693338	-0.0704236207580128	0.0234149164282595	0.000355151814801568	-0.0127027506755283	-0.0253056874620223	-0.0203680436703574	-0.0158994273020756	0.051706935714968	0.0124770616645666	0.0462603030220244
1997-03-01	0.0635502139636388	0.0261850094985285	0.0418041188913447	0.0325097362135403	0.115498005914065	0.040624463385664	0.0455099566038918	0.0904921514674753	0.0192539194296199	0.0487116415158868	0.0840336603065431	0.0338330359925454	0.000249527553925543	0.0347414141473583	0.0127844705416644	0.0319071343256976	-0.0148809543961454	-0.000144814803293083	0.0162388658300785	0.0430594266788127	-0.0298196812040286	0.0424704568883522	-0.00530302979697286	-0.00118823122657006	0.0461362319736018
1997-04-01	-0.1033297686859	-0.065239149648702	-0.0200397426901228	-0.102138726598431	0.068780769025642	-0.00731867572420495	-0.0426911864371318	-0.0137665622423021	-0.0153151698841173	-0.04262957010785	-0.121999854521028	-0.00977135898026102	0.00523460462998507	0.0186531784752803	0.0326634976986963	-0.0500324128584275	-0.0398469616198352	-0.0168706866063351	0.00534540662633163	-0.0145900475364056	-0.0192116153985378	-0.0212221723957559	-0.00635079304319138	-0.0261121476581773	-0.0498668429243881
1997-05-01	0.0612318672691593	0.0374847019385488	0.0308280593565564	0.0381091642371605	0.0733310324821287	0.00281926824837564	-0.000837195721871235	0.0159495768306315	0.0243656388410304	0.030676920926441	0.0773992946079277	0.0227691118584075	0.05216106186883	0.0307503511791076	0.0708480032514076	0.00879440992721229	0.0773655413632608	0.072498871235076	0.0269847005843745	0.0464986169158914	0.0864659832208697	0.0767210917388706	0.0645173018187167	0.0408060440011922	0.0751400359756507
1997-06-01	0.0262751304766725	0.0459983827878276	0.192206576528065	0.0894466643221919	0.144630520144372	-0.00503979873969994	0.0860023787346467	0.067335117353842	0.00315769324666788	0.0469034465168822	0.0482013750755623	0.0631527805798103	0.0498045361902473	0.0499734534814834	0.0690809683255823	0.0680553085498321	0.0410502769125679	0.0384107010636116	0.049199416981881	0.104662458541702	0.0766049306809871	0.0612915668665915	0.0673562756061254	0.0374226105122095	0.0645934167994852
1997-07-01	-0.0282771031883808	0.0526311907965466	-0.040992510347209	-0.0392228477951611	0.0576993688040358	0.00164064758810512	0.0269023302224752	-0.0353110326179369	-0.0497030674056759	0.0269699273783981	0.0426025850702095	-0.0308899153723161	0.0235721496769715	-0.0267167363425846	0.000512742693029546	0.00011346738472189	0.00114507431492968	0.0330519616949345	0.0172338932266097	0.068342285290409	0.0718456534825677	0.0378261101568146	0.0407040576625749	0.0672459371607727	0.0999256599893955
1997-08-01	0.0189138102189629	0.0526714240268012	0.00571287979623965	-0.0187394017877226	0.0236702521912641	0.135367028371371	0.0627536458384764	-0.00544878835157882	0.0312960451894226	0.0322321350200586	0.0151295905748476	-0.0217449971322841	0.0693887383296432	0.0411508198960247	-0.0069971023603662	-0.0113964362116602	0.00454728201567023	0.0231647116065301	0.00965276503350918	0.00493808828498006	0.0220193879506221	-0.0277479126836781	0.0213879022363962	0.0673846117549495	-0.00922702523945866
1997-09-01	-0.0356700409155383	-0.0262440374559869	0.402557705194777	0.0129542492693406	0.0269289771460458	-0.00975379330258778	-0.0329263073555427	0.00362395333418116	-0.0575394928105509	0.000405997666569369	-0.0622079828588123	-0.00600223233647091	-0.0510186804393161	-0.0616053607736704	-0.0338281430373261	-0.0661155632598328	-0.0311032300944714	-0.0528578282885562	-0.0568659541489923	-0.0504202532427919	-0.0492153348842154	-0.0470123179660306	-0.0544129897381825	-0.0592448902337502	-0.0364029536363926
1997-10-01	0.0710083376705097	0.0921220862692273	0.88121861963307	-0.064885223547993	0.0883092253088708	0.0339540638846779	0.0385466693419972	-0.0134173786196924	-0.00742689565779837	0.063515909481457	-0.00531152364026161	0.016074358798076	0.074580798332168	0.0285812280262568	0.0315848738288159	0.0528320990292084	0.0750961058055229	0.0597145986513749	0.105009580574131	0.0801685100444827	0.092722848966716	0.0341670172502258	0.104058617359289	0.107738301698065	0.112514191599367
1997-11-01	-0.206789682867502	-0.0819850558869927	-0.0136308255165632	-0.133381117015754	0.00475695514944325	-0.151219226826115	-0.089620386913437	-0.0860122948699525	-0.105421557865898	-0.0559132009621713	-0.158572885215603	-0.107154443620575	-0.132902851993153	-0.112290532854155	-0.0755019905381695	-0.147409520709453	-0.133340664997248	-0.130306431920763	-0.10868100456736	-0.0785960781539178	-0.0765129663061784	-0.129619236426422	-0.097047003849905	-0.0541808397652241	-0.0156278768031239
1997-12-01	-0.0124196065775743	0.0830299312734593	0.0190584731459903	-0.115220030126958	0.0611189224719634	0.013301544467127	0.00321774584016378	-0.0388747716115695	-0.0578579787904337	0.0158480660215309	-0.0299077654049567	0.00466780324135498	-0.00761022181450573	-0.0531399752366077	-0.0286301439482462	-0.0378997211252338	-0.0171019157309895	-0.0351939293219773	-0.0441288163748454	0.0394775128128125	-0.0496127367509628	0.0037014682702914	0.000576963976178529	0.0293148555148364	0.0853923333291644
1998-01-01	0.0858764802748542	0.0824168111842139	0.0544900502569182	0.0917511158245934	0.0199317674853324	0.094132401035893	0.0388917933658171	0.0522122892431107	0.0579741548431748	0.0466122640393401	0.144824771853047	0.113885655782789	0.0883030405340117	0.0240161479771677	0.0721516301483348	-0.0130489426288177	0.0622185762056833	0.0803291640972146	0.0493495980130844	0.0327109100152405	0.0317501528261915	0.0315295375748128	0.0542898416986001	0.0325030439413522	0.0775127944404135
1998-02-01	0.0382905883330482	0.113832623406078	0.058177127548854	0.107411479968976	0.0986949126876012	0.03349560081381	0.0491171596157327	-0.00510836114652372	0.020636337016638	0.00904452647744636	0.00641140341935786	0.10356035201203	0.0151289533777406	0.0313330650477799	0.0453717683896152	0.11902833869079	0.0491110717654435	0.0103634510619165	0.0392378923975871	0.0539850202381123	-0.0428497832480404	0.074544333115776	-0.00937071480237666	0.00935385964543081	0.0276031782484602
1998-03-01	0.0836932626949133	0.00259245949542928	-0.0323964495350022	0.0191376986675373	-0.0209498380952381	0.0314948726727296	-0.0812554428589122	0.059742424104893	-0.0458218539099088	0.0614320190459809	0.0620201356886871	0.0312039562759074	0.0339959529387133	0.0462847956413163	0.013559174853978	0.0596333708416381	0.0134808783966653	0.0203184813428486	-0.0600655680178434	0.0612669800479172	0.000599007137703119	0.00045973110533389	0.0027471274276378	0.00463525624746873	0.0358053386303262
1998-04-01	-0.078763074716078	0.077492216205761	-0.0306362387209087	0.0213834910268407	0.0306128750151812	0.0256457927182948	-0.0663008793381247	0.0682112398397831	0.0117305329687019	0.026085426504996	0.0467085815922226	-0.039379298859254	-0.012340911023618	-0.0784171936432782	0.00856317235323042	0.0537833773003963	0.031174896048568	0.0144737436821991	-0.0389441579620485	0.00344490883884435	0.0280629861088751	0.0186524991768142	0.0366234231070436	0.0231360976547944	0.0598973027569328
1998-05-01	-0.0694963968263997	0.0194324582306888	-0.000977883179217164	-0.0491555303148065	-0.0376162602038771	0.0558599107367408	-0.0717119567156692	0.0066859552462388	0.125843464983568	0.0112780591921733	0.169328302248359	0.0383075160576696	0.0104777895177173	0.0602592772484491	0.115941095727905	0.0547180871624019	0.0954276457152865	0.024646300865659	-0.0266401059495101	0.0205597702020018	0.0481130437157283	0.0107185893369326	0.0384578919324509	-0.00127534661907884	0.0539284087747977
1998-06-01	0.0757430847018865	-0.0322018971636594	-0.0749569463621133	-0.0505583365548019	-0.0563668667713613	-0.0201903174471396	-0.0319124904901624	0.0666985321531969	0.0357498731501821	-0.0373425846888129	-0.0396361786724333	-0.0487830234211164	-0.0707502808656261	-0.103784828922861	-0.0239742222901201	-0.0107716483252401	-0.110519718763561	-0.0670109370136001	-0.0257827255691285	-0.0150339074032616	-0.044674021623965	-0.0607110674175058	-0.00965703117312655	-0.0232707251330481	-0.0409710082865875
1998-07-01	-0.0139044985977601	-0.104692059581045	-0.0414888507971214	-0.0898374928308802	0.146072833470072	-0.0245566331483064	0.00982810729338719	-0.069545941179576	-0.0934863256533351	-0.00285139625598901	0.0191515950827979	-0.0436123882225846	-0.0721066028375799	-0.0447511751791804	0.0349169009966047	-0.0787172585245363	-0.0755250133209358	-0.0736000592742029	-0.0368887262292029	-0.068216112827216	0.0573923177125224	-0.00498474636262376	-0.0133746789636503	0.120260177813599	-0.0235378254151608
1998-08-01	0.365536647449202	0.0465713099128262	0.46282208473782	0.126179215844855	0.00975165764681678	0.0164457307107794	-0.0108488463208489	0.0655685274609245	0.0102919270364547	-0.0280326342631943	0.0246411759544241	0.0135999985842572	0.00937036824953105	0.0196013070805429	0.0441579627078304	-0.0207244946369808	-0.0317764839028252	0.0345130508509573	-0.0215910472679143	0.000993732575281161	0.0322882971800955	0.0042193144294935	-0.0575706470990533	-0.0284385412442846	0.00876923484078126
1998-09-01	-0.100660491280971	-0.044372925669411	-0.0677107739795126	-0.151322900187544	-0.0554487032491434	-0.0635815169716494	-0.0311281978360504	-0.0445762148691356	-0.0451617029907824	-0.0703888651014735	-0.035103178509963	-0.0927700440742616	-0.10720132440683	-0.0529632074905331	-0.108320744155335	-0.105332287999607	-0.11215490031521	-0.050812053088087	-0.0628367086031455	-0.105193408248078	-0.0351330314993974	-0.0743526462197612	-0.0917067563003393	-0.0939005980883001	-0.050773048
1998-10-01	-0.0486310204043185	-0.0115352737333988	-0.0339053810169705	0.0505653096643035	0.0736437924537396	0.0853903288630582	-0.00294232794725738	0.0804265181282565	-0.0170323252145145	0.111729191183488	0.123845795036869	0.104714218835155	0.117669826713765	0.0661667318649496	0.15040704716156	0.0706384220457684	0.0873751034552433	0.0550375023568272	0.136974787603297	0.180150599040905	0.0875254169510718	0.0358406705498208	0.016908890108757	0.0880746705302052	0.0631696590278123
1998-11-01	-0.139210874096888	-0.00388565344264031	-0.0317435305441067	-0.0101324867415347	0.0528180332664953	0.0497438843065027	0.00237530597668094	-0.0201573558820479	0.0169671781543393	0.0592651228828003	0.108944616800143	0.0235412173833137	0.058159129888458	0.033193914547989	0.000139369618262594	0.0147820348010055	0.090431071926303	0.0435037669434896	0.0463289209606889	0.0785142625124629	0.252122022350197	0.0601615000460053	0.0622649686437715	0.0338850695417333	0.00996077973482979
1998-12-01	0.159665005071779	-0.0258098817838478	0.0580249658468468	0.159405563883377	0.0557259438779375	0.0349088474076704	0.0487150916056051	0.0665900103996003	0.064916880607494	0.17194385415983	0.0530452805476153	0.0393540914962032	-0.0311991197315527	0.0283252118028428	0.00618093722075977	0.0737412117702576	0.0512687431400538	0.0317619160450133	0.00993365474088063	0.00959105953003746	0.0601054557591379	0.0277651051437505	0.0139219091752119	-0.004593843671077	0.0239574333444112
1999-01-01	0.642392411893116	0.0233786004464286	-0.0330537026924437	0.159875052002937	0.0200446979535993	0.129192004951838	0.0468906100920838	0.0479666742764424	0.0114466061896498	0.0534104972497408	0.185041944592523	0.0122348659251613	0.0107569516448392	0.0451724853962083	0.0674402557054904	0.00542373855575467	0.0605705591046584	0.0203536670013385	0.0180475160830686	0.0692857867893903	0.0837091884995897	0.0327622692186429	0.0276073580228951	0.00346621844738635	-0.0186715511950647
1999-02-01	0.117414523443265	0.00454261255913106	-0.0128911910049371	0.308542288890598	0.0219623078908528	0.119976776900649	-0.0218429263894449	-0.00486204670403414	0.0394527038227802	0.084629733570041	0.0798137683077882	0.00243362651170856	-0.0140541018752417	0.0467164800348643	0.0485103428041156	0.167126487793188	0.0515716386351971	0.0169845207925476	0.0402199907486224	0.140535740554459	0.159884917890332	0.0310874334319224	0.0148430414909519	0.0353943011204167	-0.0172244388191324
1999-03-01	-0.0531624918143462	0.0776360344488604	0.0691371351488452	0.219059057412095	0.0700680012134226	0.0715453649483799	0.0485259499881216	0.0467392666791567	0.108575260898062	0.13371434488504	0.104142601562362	0.0540522474160964	0.0355176900476877	0.0328664590832037	0.0515955480969964	0.0542358036191243	0.0343230047340723	-0.0027352910894536	0.00714194084881223	0.0437891755570546	-0.0381885953922825	0.0143115652772666	0.0338716722593312	0.00778297299066231	-0.0380132167791874
1999-04-01	0.0396149710232413	0.0296061423869701	0.0318294802523213	0.0151131498114245	-0.0661468382162972	0.085466096604615	0.0343561308451878	0.0650305985916704	-0.00929202051921838	0.0674421811960945	0.0572521266496199	0.0195325483839376	0.0171892618565383	-0.0342951727720033	-0.0395462471607558	0.212293475832174	-0.0287131869386008	0.0365100705669161	0.0663689388694037	0.219325301255441	-0.00170207458656365	0.0662649378727159	-0.0223304370299005	0.00482518126471819	0.0174112441083495
1999-05-01	0.490003314742475	-0.0411368020976019	0.061729208472174	0.37441505117706	0.0725371328696619	0.0657900580372686	0.0497738806757584	0.0432386709733328	0.0419746387792471	0.0357578357311278	-0.0118640491497766	-0.0212920006500992	0.190310708246625	0.00390694307536466	0.0426349896552715	0.0163105482922364	0.00971588282023097	0.0606259995042598	0.05908431301043	0.0757411006250197	-0.0060298571139936	0.0677184434322559	0.11009452072349	0.0675927207919595	0.123926266410879
1999-06-01	0.258421601725852	0.170932825314267	-0.0421693892295847	-0.0924647411454435	-0.0248453252504207	-0.0209435775029618	-0.0607073613794231	-0.0510440631893164	-0.0522501149731919	-0.0550003440871795	0.0603827603415193	-0.0510947453172276	0.0252022443518869	-0.036929676406254	0.119948226287707	-0.0310352648615967	-0.0266484850248167	-0.0617120089092327	-0.0469128761317762	-0.0322781412985431	-0.0458959721516474	-0.0698746309201357	-0.0193631968070918	-0.015771929460897	-0.0528382753956404
1999-07-01	-0.0324160549441296	0.209366351194769	-0.0507262843836004	0.580114379256884	0.0238327336400282	0.106301079266934	0.0441106156894067	0.0435630813060612	0.00778178286324507	0.045949922668562	-0.022459881884931	0.025637113277472	-0.011926889659968	0.0188325149735279	0.00300642117212964	0.0412593612923875	0.0353770952214516	0.0361638812599371	0.0463680550639287	0.00414577173278548	0.0797886179718392	0.040980613016204	0.0259360799576372	0.0597329514205164	0.190446258105739
1999-08-01	0.144545879025469	0.155737705	0.0939726675439144	0.315054063519143	0.124354969349169	0.0698236066948191	0.11268042741442	-0.0132241886531407	0.0288349357005051	0.148495577741226	0.0371936159235652	0.027478613892932	0.0288923573017992	-0.00573808163540811	0.0476065884424324	0.0318153023375758	-0.0211292862904097	-0.0157534205390967	0.0582467720088539	0.0545895368246706	-0.028536184132191	-0.00148444280457709	0.011994623315523	-0.00277720943795375	0.0277819895227827
1999-09-01	0.0204708781250562	-0.102725518106538	-0.0101750601800275	-0.128969671160836	0.0303625593905284	0.0221909847038791	0.0327220859031294	0.0744272963668098	0.0251648371695547	-0.00702874218242745	0.0222261497163358	0.0425322739483435	-0.00916999216479505	0.146373076877979	0.018117798550131	0.0914382591045828	0.016560893149249	0.0504241596945728	-0.00614458201972508	-0.00452081438306382	0.0399931297573659	0.0083129797537284	-0.046600251965946	0.018963187638549	-0.0161250923255985
1999-10-01	0.0870158711144781	-0.116707542511364	-0.00279347671989796	-0.0165764130664648	0.250041980380602	0.0344712190600203	0.070495332653901	0.381210853042034	-0.0342773903276033	0.245985292112938	0.0158227203456399	-0.102096268223849	-0.0143483484377377	0.163187196601577	-0.00412835315366382	0.124117035540791	0.078136363158158	-0.043160849158528	0.00688071503790313	-0.0159965119910658	-0.0375754339422483	-0.0214940305232794	-0.0361798462744177	-0.00550417604235076	0.0238375916049874
1999-11-01	-0.0118141996924519	0.0496610367709487	-0.035273453965035	0.316227041002289	0.19118817749411	0.087954076616978	0.111538024328633	0.073928556822007	0.0283945122212978	0.0928456823288414	0.0776609960424039	0.0374723843090725	-0.00134138479978562	-0.0218272278388921	-0.00689396447420424	-0.0213898506776928	0.00157607716951132	-0.0268290804179651	-0.0417331340948436	-0.0340782064617665	0.00285229144786451	0.0101916988793916	0.000834143137941188	-0.0411337905590555	-0.0715457524262212
1999-12-01	0.514703498569383	0.696502573588005	0.125397604079796	1.02132759711757	0.244037388139504	0.205166115871217	0.112564458625612	-0.00546845647296581	0.0112643184530962	0.287056532455385	0.0281580442064526	0.037619368443573	0.0257310791218308	0.141899241299881	0.0156456789672136	0.107308381271177	0.00672370141687691	0.0655515901073246	0.0386410584978903	0.0462757926728083	0.0811293126028524	0.0346610048070312	0.102401880765514	0.0143387920789814	0.0242538254349716
2000-01-01	-0.0370757378012685	0.188646530068972	0.297931514404789	0.283771425354974	0.26748095565598	0.234946894985211	-0.0103392846256563	0.0304697122059002	0.0109929579776261	0.419687104506808	0.0302006223798375	0.00809134416601037	0.0132889767385687	0.021727653883682	0.0763402987792289	0.0179222779828582	-0.00861587957609902	0.0253036129088351	0.00315303868697822	0.0249630246477081	-0.0276521284292962	0.0876940808628661	0.061750362737365	0.0363087261470797	0.103498139609411
2000-02-01	0.264237027214696	0.140340967349088	0.201187948094552	0.049607559719604	0.31488090570211	0.185511778570536	-0.0142683186773411	0.0530859598293797	0.0126880594762372	-0.20886166463915	-0.0551413639215988	-0.0179052460103112	-0.0303835033113374	0.00575895233371987	-0.0184227328340761	0.0163229947374719	-0.0360396697993666	0.000641776657474043	-0.0400816359036003	-0.0701889272128564	-0.0558708249941145	-0.0479863382757824	0.099509061657683	-0.0421769504851323	-0.0507638116288911
2000-03-01	0.187923983517542	1.14070020753458	0.384030764945678	0.419704551646241	0.10496898989045	0.138742906777385	0.0066182831173275	0.0214095215221954	-0.00811070859985867	-0.103283625947725	0.0541431242050209	0.0603819400910219	0.0350123865405263	0.22483294391636	-0.0641374313725497	0.0191792420434364	0.0169202187761613	-0.0136501160989015	-0.00907349825873024	-0.0017715673911704	0.00951753505124661	0.0134127118993958	0.161320335971432	-0.0426560793737856	-0.273668837282473
2000-04-01	0.0909675306083234	0.982238173863813	0.107634415517001	0.550376653638792	0.110308803410658	0.125082528647815	-0.00496225840034848	0.305779329123121	0.107341116348466	0.11263848243902	0.0660872925659357	0.0122160766135725	0.0433949897661844	-0.0532774833131056	-0.00773626031713445	-0.0228562749366639	0.0109694774577646	-0.0401958884182218	-0.0435546275610514	0.0264504933510973	0.0131774748979198	0.0320907148801486	0.00670224548063085	0.0338668961758615	0.0277649936851672
2000-05-01	-0.201907308580178	-0.527787097862778	-0.321044607563164	-0.600434905523945	-0.194926834085324	-0.178899449111938	0.024592116548773	-0.206183193201218	-0.0630947245225542	-0.247427768521698	-0.104166187650009	-0.0450051192373761	-0.00708801149233451	-0.14909887150904	0.00127258866112374	-0.0549046049324297	0.000534767171697125	-0.00433134309369342	0.0557741079893462	-0.0180229518274213	-0.0130227140429542	-0.00305756391490999	-0.0154213306924993	0.0134063842156079	-0.182978804630193
2000-06-01	-0.0131042282271686	0.370278381289517	-0.104760738376135	0.38278992371653	-0.0375140371947821	-0.0113619233114387	-0.0482171853088478	-0.01844774354186	0.0208513283738954	-0.0795851125030841	-0.0437588195416102	-0.0397019315015885	0.0053699063787095	0.0391434247990256	-0.00211557173396677	0.0455700269300706	-0.00283513089378804	0.0227563765855855	0.00170634157573365	-0.0349889799697725	-0.00985303165689814	0.0375620200142794	-0.0571159149282476	0.0456425900650749	0.0390379449967192
2000-07-01	0.174741110897841	0.0621897482717465	0.0201589194118484	-0.000256211426700619	0.0439226427507853	0.134584969397721	0.0350061331291046	0.0668084340741334	0.0343581920425143	-0.0123515674181561	0.253069861684689	0.306266375159763	0.0998123586316077	0.0805613864548774	0.0243481190296886	0.238805400905802	0.0943276334257921	0.0376804930778114	0.0310611791129051	0.0853048805008847	0.0487882425973254	0.0923116049441316	0.0671939550897744	0.0569024289825997	0.0887339575165193
2000-08-01	0.215488674974749	0.0929159814466147	0.25389647018273	0.296915406218347	0.367723868007307	0.0738249976132244	0.0441061434239546	0.103996793086571	0.166367288633963	0.128243443019742	0.0234275081489478	0.0811261858025072	0.0957328925384659	0.117698200182896	0.109609002256496	0.0165070160267613	0.0459281183195851	0.0613993910658685	0.0838402852437592	0.0446239101986582	0.00841031854366518	-0.0216483998297019	-0.0290029855780253	0.0427429484307721	0.0388158044775092
2000-09-01	-0.136563931825036	0.0110382765499891	-0.105800762749334	-0.0128418070821513	0.000563330070066052	0.0198442886067172	0.0306393159578974	0.0506342577388088	0.049267977341498	0.0842219395652682	0.122913261734904	-0.0314782023064607	0.077008609346198	0.0420217146086962	0.0915255244190125	0.0843351520352578	0.00650985184456918	0.0760965364173241	-0.0110278530420419	0.0141616005632068	-0.0492726242942267	0.0214516888107279	0.0487520532649809	0.028307155386539	0.0415266040564981
2000-10-01	-0.118058332153873	-0.132552009810234	-0.114992161953114	-0.131326463200032	-0.0486224569643636	-0.0869475395734691	0.054883328871175	-0.0804711006848083	-0.0353540094045959	0.0132069940993882	-0.128517675987122	-0.0797290613792369	-0.00645934129698955	-0.0079311950378709	0.0239876917121713	-0.131902107783195	-0.00322800849412626	-0.000243485309746027	-0.0422394187012887	-0.00256596858923486	-0.0462242990258652	-0.017476934865968	0.0250884257060026	-0.00579961594107253	-0.03573316442354
2000-11-01	-0.0239724265626506	-0.100461851822764	-0.0642364201455478	0.0340404118281373	0.0143377572742764	-0.0755959785633011	-0.00729666918262418	-0.00785944363412347	0.120636458127548	-0.00044101710670207	-0.00772739205700287	0.0104631845980554	-0.0368939335094378	0.0837847079908752	0.0289251279577385	-0.0542425397498966	0.0482689795213372	0.0144140509900951	0.0117707645694792	-0.0150213849013694	0.035293158498104	0.0302754295092917	-0.0038482370894384	0.0117932694186985	0.00960137529859231
2000-12-01	-0.0188863584673219	0.102897080340345	0.0750689876169525	0.113190362873626	0.112661927755244	-0.00250565978869805	0.112218548273184	0.00144205376523714	0.0368087699640496	0.0302220080923314	0.160999979877375	0.0751886525203594	0.0105304773014883	-0.0574989173863007	0.216565661224764	-0.0817748732433518	-0.00085066712563963	0.0346389040251702	0.0238900859174256	0.00543429439266513	-0.0297407700635963	0.0240755394542127	0.0285136238570269	0.0556817097762866	0.0472714308089764
2001-01-01	-0.0885026727342942	0.0684507792724211	-0.114840539568791	0.0382987427254073	0.0126553319958449	-0.0189828416191232	-0.0643315717828603	-0.0428064474999186	0.0476085652154483	0.00242236644526435	-0.0411380024660351	-0.0799227408498875	0.09540746781325	0.0722781497304423	0.0630660821052161	-0.0884379454265247	0.0137237925022164	0.0157230266719197	0.0521424822990892	-0.0333418229754955	0.0167552863957296	-0.00684612520727769	-0.046460472268339	0.0206976292169247	-0.0111654024698134
2001-02-01	0.110048132486195	0.0258730148235148	0.103694598176008	-0.0854454749751983	0.13460225611034	-0.110783189113181	0.223701556644675	0.0777010859615729	0.0529379222494653	0.0597148302058814	0.28338004936556	0.062631432214978	-0.0588963083895447	0.0522579569287202	0.0694912970087402	0.119997717555386	0.0310114259177027	0.0737266640032459	0.0313414069076029	0.0442235250043912	0.108494674722941	0.0171135225050686	0.0803977819243326	0.0328070815815717	0.0113237926507455
2001-03-01	0.0941551514266491	0.0321811974779144	-0.0400646101846206	0.150218437383413	-8.19010810553141e-05	-0.128595270760344	0.197236305966128	-0.0322960572845207	0.0426032370470051	0.0269267005856326	0.0560301254944481	-0.0251618318528631	-0.00933991657892292	0.0224584692423164	0.0478527735623076	-0.121140930612043	0.0469249247568397	0.0215003490149953	-0.00283564831080974	-0.0150378409432196	-0.0851012731568874	0.046335802484821	0.0129964747800513	0.0172020836623666	0.0108194811015202
2001-04-01	-0.189096881337747	-0.0192768538897021	-0.184596909943468	-0.064069766987737	-0.113848446030583	-0.00510427317018175	-0.0767117533053795	0.0398352769959796	-0.0692053746322605	-0.033098194661472	-0.0873851557055861	0.00634782439494951	-0.0771993512939757	0.0118946266634543	-0.0331341793701382	-0.205469433677511	-0.025812298187616	-0.00684622793831959	-0.0563510279239563	-0.0493163040270481	-0.00969711583145567	-0.00778377878720263	-0.0767575268833877	0.0204860396817068	-0.0416591649709368
2001-05-01	0.0139017704918121	-0.0536784761942512	0.0414711000589484	0.0431924093927428	-0.0517034020739282	0.0814219921996035	-0.15955518802104	0.059932214919191	0.210983997262548	0.0377793572218644	0.0339726630138117	0.015217150193111	0.102598447805116	0.0411749561629506	0.0284258612247617	0.146110144504668	0.032758061317993	0.0733297351913169	0.0157480135223405	0.0403821080446317	0.0392146619372495	0.0548665207367376	0.0490712160730082	0.00964518844643013	-0.00787394471437474
2001-06-01	0.0748603495574727	0.0335508775718543	0.0926574172881184	0.0451328145345994	0.0313724417507156	-0.00727990786627435	0.973127130782897	0.134353367451702	0.123495838726789	0.0542228286767937	-0.00210458990452387	0.0387979746280662	0.0388886150183137	0.0523781559603463	0.0604245336721308	-0.0298512783214332	0.061852381668809	0.0449810861969868	0.0392178375958339	0.0243403261413368	-0.0116795483109386	0.0218680734056586	0.059970722701718	0.0230878455018068	0.0663910589483129
2001-07-01	-0.162228586567126	0.0252261950609838	0.0200166862851744	-0.00109189718278025	-0.0703307255462382	0.116975018403118	-0.144256583580163	-0.0348666409408592	-0.0487242608838823	0.144848333755126	-0.0352159443241868	-0.0616340095794426	-0.0101490650721809	0.00670561522057455	0.0328970987567435	0.00793297153751468	0.0193683600237081	0.00924094487614799	-0.00789452549948909	0.0140624151930373	-0.0848363043569743	0.0135884065549227	0.0358938538191423	0.0273389509261063	0.0348317091104044
2001-08-01	0.105680493846211	0.422825449670758	0.135807200632453	0.0648918578270284	0.0939607375515087	2.4630080609918	0.0209826875626075	0.00489924815691401	0.0292090017558444	0.0942596160045708	0.110446353216727	0.0228572400178941	-0.025591353580396	-0.000775447279488289	-0.0494535733280916	-0.0517043835444127	-0.00133755831260296	0.0423278093169709	-0.012267731491895	0.0890132895335008	-0.0371054239025318	-0.0108288379369612	-0.0219323989249072	0.0180096226697643	0.0420564771648551
2001-09-01	-0.0892626084820019	-0.121448691791872	-0.0492087498112633	-0.109917518655453	0.0010881521912556	-0.219024423647114	0.00983455476589786	-0.0513734504663306	-0.0287749114292149	-0.0780536889039224	-0.119702711899464	-0.101567307725153	-0.0465366884621027	0.0327149868368021	0.0179594993478887	-0.0462469295523864	0.00387388010261883	0.00841259228661771	0.0251226200631978	-0.0208604934254823	-0.0198673384203406	0.00556822888139434	-0.0564625728655581	0.00331386377750608	0.00221490895464845
2001-10-01	-0.255773363810932	-0.14870715070398	-0.0565861320139356	-0.122932191368627	-0.0441420480410663	0.159392896689598	-0.216065940575024	-0.149614662678095	-0.0371545905118552	-0.0563702665603229	-0.0810672678976266	-0.0204846609443575	-0.113303486985434	-0.0485646981275568	-0.003675962365511	-0.0616462216650841	-0.0859221051621945	-0.069891308493771	-0.03234843938673	-0.0430621021377022	0.0238727435217235	-0.036523776333993	-0.0767105611334943	-0.000111452827152543	-0.0508820045761105
2001-11-01	0.27773149714574	0.0409045497899841	0.284394832461481	0.175154064038844	0.180273465446604	0.94571168866063	0.210648347999452	0.362071905374146	0.104642209800587	0.105855885807405	0.146669807709065	0.190425628310561	0.123474990749174	0.0741637761814021	0.131366753479675	0.0753402702034275	0.0813398594538663	0.161647318332544	0.0386566465677078	0.11182328641635	-0.00524355630620394	0.0458607046075405	0.0985035778252047	0.0801412927639998	0.0918556249439721
2001-12-01	0.364907838446667	0.539841598813845	0.242982392091976	0.191232607774574	0.302304027411176	0.240033203763703	0.389222771484451	0.182082125010876	0.459413970046719	0.192579521563636	0.142348394017655	0.0550803946517049	0.145139006270359	0.150400669449617	0.0898547826218409	0.0205019956833938	0.0726192626669694	0.0665068096341044	0.0643627909707684	0.0788390769514195	0.0703716126227612	0.0436703748744998	0.0148424716680629	0.0295178355402805	0.0391472954541548
2002-01-01	0.34799706240583	0.00668663182428461	0.179513322905863	-0.0146046440982912	0.0590282090860791	-0.0121536619179853	0.00804120867676637	0.00990226830680199	0.145088345587625	0.0249322971630445	0.0331270725536571	0.0697191298947489	-0.0156236395026269	0.0355290126849751	-0.0138673723812608	0.0526931017942482	0.00810450740303416	0.0372188977353989	0.0496620621664378	0.0418826250315886	0.0168916253493516	0.033203645505703	0.042918120140181	0.0291307515306875	0.0255970054236492
2002-02-01	0.311970402627608	0.205487658756481	0.0674183534201711	0.118838875217611	-0.0427603628395897	0.231547871226662	0.33632450479186	0.359151085230169	0.396640251988739	0.171318077263513	0.0567678651120283	0.0137704181777075	0.0849984476527943	0.087795106897733	0.171762990651064	0.060128887620097	-0.00850028433369205	0.064072577432309	0.0616476448396799	0.127433595759716	-0.0160150916752712	0.0198523962581154	0.0313843234802585	0.0337940992359037	0.0791353791558713
2002-03-01	0.112544095886347	0.0347055231205618	-0.0653478720453011	0.0506951615429459	0.0380633769459516	0.12224766690549	0.146460458465378	0.0293393490526982	-0.0474835719163509	0.0268232010516863	0.00219929259562191	0.0402310439127754	0.0673080852135639	0.0109944268164362	0.120471894773947	-0.0191433662547934	0.0628978171650342	0.0342172404083875	0.0830472748316274	0.0652000854956583	-0.0502108401280226	0.0338528182959216	-7.52642010203031e-05	0.022702503884702	0.0253301794314138
2002-04-01	0.0319492200118327	0.0600732513479764	0.0586012505826725	0.0527787423172527	0.0779513550584594	-0.0164912041895188	0.291714703952251	0.0550348198328397	0.0521281002792333	0.124735519502433	0.0457150764470117	0.0129375900821404	0.0160243734392817	0.0231902040358083	0.0859006577553742	0.0181937240377482	-0.0236578136813134	0.0496454236774948	0.0488546898969204	0.0580681964763167	0.0291739179495053	-0.00555819944239644	-0.00355046778442241	0.0106263504775964	0.0239642544129069
2002-05-01	-0.00981906809658451	0.0463223802987	0.0908729836052066	0.0580972539141192	-0.100782748647724	-0.0580642098550804	-0.019676676726439	-0.107753475586462	-0.00175647819612454	0.0394440901987337	0.109320782388173	0.0414406777313752	-0.0386725621443636	-0.0203632022825112	-0.0279096330961492	-0.0165881125614665	-0.0351158322229825	0.00181078376526713	0.000186164494048182	0.000350842113264787	-0.05083286163871	-0.00656487511230327	-0.00331061038278094	0.0038882342422344	-0.0117343076126214
2002-06-01	-0.0250710057088451	-0.0918953626693158	0.156275951488145	0.0806237710624696	-0.011147332933592	-0.0276608741340557	-0.0559017151641961	0.0305110437300994	0.0614619386622614	0.0849473147700044	0.0847099707318477	-0.082125029212731	0.0948843180849102	0.0712255540161493	0.0744447162157209	0.0220050695796452	0.0455122050586667	0.0519622743857056	0.0471659336843784	0.0712077732123686	-0.0397193632088216	-0.00199011197543576	0.0383044671706363	0.0373019409285913	0.0262819851597173
2002-07-01	0.088166448189479	-0.097217427558354	-0.0332094857627805	0.0294209240060729	-0.0253172729094495	-0.0778232126170778	-0.127808105928252	-0.114317712191599	0.00781549474263168	-0.00973444598011965	-0.050003221850439	-0.0341858732503358	-0.0495584327703063	-0.0245520024688728	-0.0708853786416948	-0.0473742659489428	-0.0378175583241132	-0.043748436063594	-0.049448286288051	-0.00137362668469151	-0.0200383695404312	-0.0370727838099757	-0.0357448260527515	-0.0204253453212288	-0.00641128788170274
2002-08-01	-0.0635998616316904	-0.0159241453769069	-0.0523331076523741	-0.0445163840899117	0.031604712497472	0.00398152705632375	0.00398123345568719	-0.0751509319077119	-0.0335857540106891	0.0191841897284426	-0.0332656721600194	-0.0811458957779239	-0.084596677607798	-0.0381585970357442	-0.0334872634842414	-0.0561428016862091	-0.039531397258287	-0.0179311099693801	-0.0094568486985049	-0.02529353152844	-0.0291456688930504	-0.0416456316577203	-0.0431684570059304	-0.0117517124334165	-0.029100543196911
2002-09-01	0.0665645483825332	0.138730238157261	0.206917268292581	0.0504089918178284	0.109284484156996	0.098604665739602	-0.0308554010540899	0.0286797230636955	0.0847087906454721	0.0746550851779469	0.0736315640917111	0.0790772031298065	0.0398666940285259	0.101071794602833	0.082041413885634	0.0657333205071589	0.0794964474574172	0.0927331309493821	0.036792557398345	0.110693535904373	0.0020362557225997	0.0287522946191676	0.0460872026717157	0.0284697464301869	0.0480516256683081
2002-10-01	-0.0402268977138579	-0.0876563052631247	-0.0396635998646567	0.00684850613769564	0.0532889368451395	-0.0748709772067041	0.0544630303795152	-0.00841639836332276	0.0383502431498018	-0.000598467303372316	-0.0939150750835628	-0.0211129660487121	-0.041017846996358	0.0103569303460311	0.0258143406228026	-0.00258380911163829	-0.063437665338474	-0.0252250693250155	-0.00764836214088293	-0.0605584082451943	-0.0291452736165064	-0.0402683295849829	-0.0543228367296363	-0.0236033453186211	-0.0471617904064701
2002-11-01	0.00779634745521024	0.0163625805002939	-0.0234430507512516	-0.00376117261571964	0.147315804917267	0.023749417063655	-0.0459795686237863	0.0235789357946047	0.283410828861468	-0.0202870780028802	0.0602265978915414	0.011897431498412	0.0261300429435361	0.0502350734519973	0.0172872552573943	0.0604043224442696	-0.0111429447695215	-0.00302509322818592	0.01107121810698	0.016249018808495	-0.0109855385255391	0.0149075223530939	-0.01274183460298	0.0154860298512665	0.0629740420652697
2002-12-01	0.131864376395049	-0.0390091023652047	-0.00826785127194425	0.0218208519507191	0.0333131061358472	0.0142926408269231	-0.0209735205369648	0.0244175171455887	0.0131428413879749	0.0706730494684463	0.00786018881739073	0.0455338483828412	0.049103966210352	0.0494430164281228	0.0610085242949534	0.0218718869448967	-0.0182826022681423	-0.00158371326366966	0.016864888527962	0.00893091423873951	-0.00494097598940242	0.0363796161944664	0.0184466123609624	0.0234475082153706	0.187245461112163
2003-01-01	0.0431725664856073	0.198945097722947	-0.00740099833038695	0.0980302129430149	0.137643633891206	-0.014746156121602	0.0432622298297539	0.0226672589609614	0.0738103490421555	0.0572032345267857	0.00508878086986862	0.0483078829082534	0.0599606566880215	0.0106765347246001	0.0654435769381865	0.0315114663977246	0.0277667147000274	0.0920877452501513	0.0349701252383378	0.00404762482491882	-0.0118758487895825	-0.0272387039692667	0.0307919411434096	0.0135914411439992	0.00590329522891451
2003-02-01	-0.0437811206166023	0.244642502204049	0.0814000758346839	0.00728804423507109	0.110926702373273	0.11138542020012	0.0908929773747025	0.0814342085245902	0.0921673096355272	0.0809298911254984	0.0104017385186187	-0.0390110664383156	0.0136647889992031	0.064483078727061	0.0637048307829878	-0.011892398420707	0.0228231434341821	0.0370155942025805	0.0237322510138246	0.0307877855625816	0.0237413239072854	-0.0172589091088126	-0.0180974132919197	0.0131175736303096	0.0130182337251739
2003-03-01	-0.0594844933773241	0.0122303999508901	-0.108719954594221	-0.0152371555956237	0.00336221360873263	-0.106754735394745	-0.0844557385419766	-0.0634915428365687	-0.0754176330170923	-0.0455360027097272	-0.11818244131218	-0.0646766815882684	-0.0730822795353968	-0.0188200348548971	-0.00413541717207141	-0.0660547026401888	-0.0698186759610303	-0.0415140365325705	-0.0481373019158384	-0.00127429361296161	-0.0736074999557588	-0.0273312308765047	-0.00684424103237123	-0.024470539507381	-0.0154230427485555
2003-04-01	0.477437427496434	-0.0481244339579482	0.0721863969938913	-0.0445101284838591	-0.0745492546694929	-0.0726137338453857	0.0180724222168557	0.0407904980914512	-0.0613092670093346	0.0182811393877343	-0.00728863304243564	-0.0309730841323739	-0.00916502449139503	0.00473441235517777	-0.0112613611017747	-0.0120866769284938	-0.0099939878524589	-0.0017842595201511	0.0150406551464005	-0.0301652008939672	-0.0120227629487021	0.0463242338006923	0.0148330447150807	0.00601662300011097	0.00817767203238641
2003-05-01	-0.00487764079175779	0.150228294558585	-0.0108277317525938	0.0575327745332053	0.0286607983221611	0.116108826532611	0.152030089341259	0.117991098136908	0.112042856113939	0.0632174440747559	0.0824813787798165	0.0544541166336186	0.00708010767399221	0.0321679106059428	0.0529495917527786	0.0713463475589428	0.0616338094230685	0.0700405349310527	0.0601003605912563	0.0733308547246163	0.058180921437034	0.0314182306607009	0.0526571691586339	0.045954247893827	0.111979488651546
2003-06-01	-0.103035894541296	0.0606306898438622	0.0131588906455522	-0.065699941345221	0.120767506936704	-0.0112543939376087	0.0191333032075224	0.084506996276954	-0.0349690410027907	0.204154853287966	0.139909987111305	0.0779395773882934	0.00857356400748329	0.00158415571448644	0.00845306354375127	0.0980283404221956	-0.0182487307126897	0.030797686647749	0.050863637452476	0.0510003094653018	0.0464623829494362	0.0222655248131493	0.0368636125962094	0.0309557952516974	-0.0386496635043816
2003-07-01	2.94771679758938	0.158961687308031	-0.0280640522688799	0.0480544847057534	0.341348633146731	0.149711910655781	0.0646927879914726	0.0903779675352982	0.0453447677129537	0.105093007107352	-0.0397830386357609	0.100852252586687	0.109169581998753	0.00924361453629475	0.100413559866596	0.0551693183127665	0.0496349619831609	0.0635466504256915	0.0731019567836554	0.080257421893584	0.00573171887795952	0.00605097843831786	0.00559758161498481	0.00850531629127204	0.0735267837619949
2003-08-01	0.530988213592505	0.20713357076956	0.354665047431779	0.417683496496158	0.263933794254505	0.237220968774809	0.231634718667495	0.158053904633231	0.188960951660207	0.14436661546975	0.154437291081436	0.175753600372756	0.211417320622041	0.149319058197501	0.14192635335754	0.17756140059861	0.14863873296642	0.168251192549069	0.141430403912633	0.191994600461834	0.0642762741409186	0.0485327094449061	0.0354993627096902	0.0211965234225914	0.114260941470937
2003-09-01	0.268554824589578	0.43604826537866	0.35885817854544	0.189546678217004	0.356075812860767	0.449950789513909	0.277257947002273	0.319622713810106	0.32789593031139	0.160175876785907	0.313774765343911	0.129375371158898	0.134031054043897	0.122675153975068	0.120709542838261	0.201961736216981	0.0950858258461213	0.161725658314202	0.0716897411864438	0.191297600246084	0.0782889949920755	0.0169049654797444	0.0392368947244772	-0.00738606221772529	0.0787415427734857
2003-10-01	0.123092603065	0.166122500223024	0.368235607446031	0.202096478829446	0.168741046962089	0.203486345840164	0.116817163984621	0.197950895325669	0.180299795397298	0.145810510585975	0.0358219026533704	0.152718991143849	0.158433119213761	0.082404331406714	0.0758710248913063	0.0180476855119503	0.0497467753240594	0.0844088893161318	0.0687778922650278	0.0908900405998622	-0.0448438000642797	0.00178368956757942	-0.0207960783569416	0.0101478728580362	0.0552253769097956
2003-11-01	0.145431127037666	0.180975498944705	0.107620136155455	0.0782121139766528	0.168889302295953	0.262748460651097	0.163841999666857	0.141991413035435	0.173184625370436	0.103543377128665	0.0751507967960297	0.192977991041573	0.0922721522265581	0.0275824167507707	0.184207127352749	0.0354654866835156	0.0493721966410414	0.0854756361839468	0.0699680846418459	0.145190144711428	0.0278399679377826	0.044536151516207	0.0309849905914192	0.0340907753453176	0.0791338887281986
2003-12-01	-0.0417016164924949	0.333511363229101	-0.130016460617487	0.192666474971894	0.000479882966242149	-0.0980680913364254	0.0624170546695494	0.203165000888662	-0.0094960905725317	-0.0445555343206899	-0.0178548670759159	-0.000750526505059026	-0.00113483449873972	0.00872452713331187	-0.00530081253811045	-0.0365070535895766	-0.0115767774693189	-0.0150631289283331	0.0045179313804698	-0.0409767709666853	0.01836931585893	-0.0321875051095798	-0.021242173480674	-0.0065558564919091	-0.0371589960214852
2004-01-01	0.0671913813634979	0.183628572151818	0.0113659235369275	0.254216042448561	0.107563268371677	-0.01897107179038	0.0917144072539533	0.0275362902512854	0.107052438741403	0.193291118420526	0.092471339507676	0.0536863455725779	0.0608170206568053	0.059383297382358	0.0434886407162204	0.0433125959442587	0.00543199740269753	0.0216263876076171	0.0302835321333328	0.0938296904176785	0.00284076904101094	0.0598789745230923	0.0428985947060207	0.0492580326992635	0.0524217938690153
2004-02-01	-0.0155280049503215	-0.0179235196084816	0.0588183131388422	0.0416739262676038	0.183184202078531	0.0679940470313071	0.00176254653401526	0.0236020840056087	0.0956851817157326	0.123399387409531	0.0688695730215465	0.0400126739612864	0.0430776455849377	0.109440993265089	0.041548501535524	0.14923194568813	3.7520957588071e-05	0.0253708443023845	0.0401823737312953	0.0010237995851028	0.00578191809189564	-0.00840362378587596	0.0169372355480025	-0.00807099217263449	0.0156983526226248
2004-03-01	0.0716096425464235	0.122268962888075	-0.0018131522734913	0.110581074891115	0.159461489642526	-0.0235426044290619	0.0558553635441356	0.0173028375581116	0.10467098075716	0.0864495489017458	0.0166275257954401	0.0893601257329901	0.0514680704629996	0.0291971672004855	0.0483854563478605	0.0352994180213456	0.0317521236842049	0.0523226918934094	0.0396962341614265	0.0558018947251738	-0.000242378825698766	0.0408684596414504	0.0385152986230453	0.0249669711859693	0.0596881959396097
2004-04-01	-0.00722170131094794	0.0441506393630921	-0.0163919245881464	0.138415471370404	0.0732412322832657	-0.0126688735146858	0.00438933690605921	0.0197185726465087	-0.0175899019970433	0.0299276087782255	0.0652678874330002	-0.0130110325900153	0.0142740221227652	0.0520913412257462	0.0569588529541927	-0.0325325858071977	0.0203437532199688	-0.00520489036545339	0.0143811295841218	0.0377023749555255	-0.0349210097972931	0.0291643653957664	0.0240328603245182	0.0176820663987801	0.0427878920734377
2004-05-01	-0.0619415836445903	-0.0799116091381215	-0.139468976181413	-0.125560953985825	-0.077495800709313	-0.073224570157782	-0.0940475892864704	-0.0287000125035785	-0.0645625235952667	-0.0626868869826982	-0.0149925759680654	-0.0993316619982722	-0.0319729821848223	-0.0603377472906898	-0.0977006283186443	-0.017626217850468	-0.0429414160338229	-0.00923904573983155	-0.0142369261707092	-0.0321731355560935	0.0310930298497769	-0.027940604044973	-0.0131571407957494	-0.028470695033314	-0.0278081648817567
2004-06-01	-0.0368312819197994	-0.0885432675508844	-0.102973194390528	0.0525469614401318	0.0262655807135674	-0.00901877242836024	-0.0596819483969783	-0.0939665896641551	-0.0454007434168249	-0.0516170362635566	0.0240408133241447	0.00891362201401552	-0.0186929811802656	0.044610469313556	0.00252318427883673	-0.0315558718112505	-0.00706619227600731	0.00283482942346859	0.0078192744354856	0.0287473136676986	0.000438554768178454	0.0242746530710166	0.0252382236778151	0.0443764932892576	0.0450186078129374
2004-07-01	0.220112238576718	-0.0591044876236735	-0.0289525969383889	0.000546610938615796	0.0320148488356211	0.0174120039250455	-0.0407205018256716	0.0217219952187541	0.0320199034405771	0.0184456678109491	-0.0210896464218912	0.0279871203690708	0.0412231058572773	0.0729654321271433	0.0925584086367567	0.0382479333595872	0.0477964833002225	0.0302962839241415	0.0577846733485262	0.0297180979088972	0.0264140212770607	0.0487069796210284	0.0171435530595124	0.0380638703540387	0.0251805913861358
2004-08-01	0.461532117479527	0.0503000019481349	0.0469998531296361	0.156337693072188	0.353371241633917	0.0254584644048192	0.111404077449606	0.068456069616254	0.0650043127763923	0.0574276625824345	0.0446296220010058	0.0322505730262884	0.104179444636327	0.117178918510774	0.0816506703992039	0.0427364679269259	0.0543633318818771	0.0844133628343292	0.0803027272797228	0.0372680357695905	0.0305414246884213	0.0297896922139351	-0.023583790515984	0.0671277228650679	0.035526067351606
2004-09-01	-0.0315092818476384	0.0495164038895503	-0.0333744589309955	0.0345616054016749	0.0076247639570251	-0.00172909082196557	0.0161250565748622	0.0846847555277472	0.0506375103726152	0.0502935450181098	-0.0147341222312595	0.0298846816256145	0.00321200854396251	0.0278725074144966	0.0398482064267932	-0.0217676276857416	0.0243261793337309	0.0246412313015277	0.0486563487102986	0.0538808824946818	0.017508716861573	0.000267983633210936	0.0169930059128483	0.0254961770129732	0.0346731040794172
2004-10-01	0.0948663967880964	0.0794984997009269	0.039847694794456	0.14631715294114	0.116267296332156	0.0755086550831928	0.181234707434675	0.522633386543069	0.195300232727309	0.0461185125192077	0.0119381626405141	0.034818565597455	0.0617292695348829	0.0783410992266841	0.0922970558868565	0.0412654572064987	0.0527309104409723	0.0449215516520013	0.074907244710941	0.0693521869671445	0.0461758709827614	0.036060631328376	0.020224417624862	0.0405287488215353	0.0256880198257463
2004-11-01	0.386965720299293	-0.0128934632527487	0.174714386905503	0.0689903300187192	0.0630888803796449	0.0464848440375148	0.0490666178232229	0.0675720987429267	0.0776733063761764	0.195336292373722	0.0559997820514674	0.0939708859001344	0.0616688651732458	0.0818690077533223	0.105365754575719	0.151521327637391	0.0391594316962935	0.0931095168218174	0.0689750179078999	0.0356268334895764	0.0632074841393401	0.0283317862575522	0.0581713217899938	0.0646050219146785	0.0272736807520295
2004-12-01	0.128815394749739	0.506719661005136	0.14927619371875	0.109892428811662	0.0876166318426116	1.33675400169365	0.045074746032951	0.0530544326521835	0.160924957905804	0.216109308405518	0.0957142571787138	0.106621789767622	0.0452761188895773	0.0993963057846941	0.0509037988360119	0.146916962429752	0.0150720242067628	0.0463129345692288	0.0495517324428832	0.0142763936047923	0.0445030119867551	0.0632346648964733	0.0127508540312841	0.0314220405559041	0.02847155889473
2005-01-01	0.0379783035878553	0.128560266470156	-0.0809838108024647	0.00621702107352137	0.142306843588075	-0.12469126073875	-0.0398193815021725	-0.0422427126802239	-0.0604760294140209	-0.0526001246696881	-0.0278181182418623	-0.0430623180952856	-0.00577587747585818	-0.00428657196916654	-0.0266627004078054	-0.0206779000916997	0.0132891746968965	0.0276817381121082	0.00173272897633003	0.00722651659511043	0.0522484624215746	0.0175323463607069	0.0546564611799173	0.0434225099529268	0.0146219331901065
2005-02-01	0.154140423268751	0.146767135661978	0.185219035237444	0.0783765259421818	0.0448335433748432	0.00133747467434666	-0.0134926070431731	0.270974137750213	0.0413088162844157	0.0523336992193979	-0.00296436806731641	0.0319764966203991	0.0148805206477731	0.0916967732515499	0.0996154276694903	0.0630002839710335	0.0614134844885433	0.101526634872986	0.06855898340111	0.0526743444833182	0.0245690919700328	0.0456066027641496	0.0040511722452049	0.0389442785327127	0.0455025078355701
2005-03-01	0.0170076631002395	0.0942800210334301	0.0551206231603024	-0.0625849978908904	0.0362568084204189	-0.000811811948669741	0.109169616893244	0.136887413442542	0.0440230738126081	-0.0183008120720994	-0.0362692988616914	0.0137816767820921	-0.00246216126385146	-0.00336569751066573	0.0388929003844267	0.0625754546764477	-0.00761542216758008	0.0570115333608749	0.0221893203605224	-0.0055713158956576	-0.00747293801155052	0.0725726391311173	0.00842060623436762	-0.00881749618816658	0.00684266687523947
2005-04-01	0.0118255061681837	0.0359081504536707	0.0509098825751004	0.121992591582063	0.068637929307016	-0.0193197608999721	-0.0748322810594126	-0.0594182453335498	-0.0503548744608256	0.021265533620017	-0.0302343127786102	-0.00940216173498318	0.0312363773140802	-0.0225370948282475	0.0632012807892525	-0.0648465606395904	-0.020335187319197	-0.0213001536244144	0.00277381358758135	0.00425720623797257	0.00350135701555139	-0.01813266850449	-0.007139185056957	0.00189383245168531	0.00322302057767709
2005-05-01	-0.138253571082638	0.0241179059168134	-0.0935971058507225	-0.100169357587432	-0.032947712032203	-0.179426885650628	-0.0501333223221534	-0.0340456627263691	-0.0562179294304408	-0.0301045543449094	-0.121129744649147	-0.101988879541383	-0.0896582842968372	-0.0481546208075778	-0.108152337220332	-0.0886610690914642	-0.0868720913408799	-0.0966414142676099	-0.0739992410396253	-0.0503328319763655	-0.056659646620046	-0.0676213580326781	0.000957298584737159	-0.0373561183359455	-0.026458008605638
2005-06-01	0.344202516430856	0.0326576608458159	0.0115205423021519	-0.0649995476212831	0.050261967274717	-0.00268936345332812	-0.10800996979054	-0.0392665191118532	0.0321216403176242	0.000435520384497676	-0.0238446678109617	-0.00549314772816222	-0.000408700585994417	-0.0191316772330476	0.0400143970062559	-0.0549800761865082	0.00660217894562957	0.0285677900002954	0.0286267050615715	0.0643620010665735	0.0510677282955512	0.0402754914203236	0.045125350437954	0.00793748416508204	0.0480108675265708
2005-07-01	0.281667872902402	0.0826067369406928	0.0771330876652997	0.031975080067205	0.056297648346223	-0.0790977838626788	0.053071101528807	0.0327790975045716	-0.0484447500784285	0.0472865237601625	0.0917278444400133	0.0223443580441203	0.0811357157972044	0.0639414712410545	0.0377624073048366	0.0202178651352596	0.0737025797051992	0.0594904475319793	0.0330458454643563	0.0296398877039746	0.068303347991181	0.0544141247515773	0.0153019292053003	0.0454747917529194	0.0283830783880905
2005-08-01	0.113675697985347	0.229420710428002	0.172143007294252	0.183648628808155	0.198372708053602	0.0373376479770086	0.053777578329534	0.129910520959889	0.0377255190002307	0.0817742625865983	0.256176358958617	0.109608488641862	0.0625660838110706	0.0414767492746657	0.0566362420092348	0.100354909203417	0.122534945208569	0.0419748648645415	0.045105629663851	0.0435752116988334	0.0319763393040444	0.0418884610825812	0.0188240490046084	0.0309123831004974	0.0164244293837796
2005-09-01	0.0483149505560836	0.0623643128440804	0.219861939060295	0.149119721311199	0.119836030144706	0.026641408384891	-0.00748075628421119	0.0616149505365545	0.0514552994771994	0.111782305993489	0.0656523104076889	0.0458980774623324	0.0293509217115602	0.0677363213758654	0.0263040254492006	0.0623480085688657	0.0699199283103488	0.0694788319610312	0.0335956854384115	0.0421948995699422	0.029359943446198	0.0430260002743186	0.0354830765448608	0.0135250607353078	0.0243592362282567
2005-10-01	0.542054284388487	0.0837810490049471	0.517832689051343	0.03739427723421	0.293839606199443	0.179311663340601	0.0977250361856166	0.0876991643191845	0.126263190863922	0.181999959851958	0.0741200959394402	0.115097394253899	0.1424070029738	0.140761884262617	0.0556477933543631	0.0649856960143919	0.131829016962355	0.0499180972405736	0.0653708332155582	0.0521463667871128	0.0342750495827441	0.0226210126069854	0.0545668683608759	0.0233492090069259	0.0271816379581039
2005-11-01	0.0215379874193378	0.05737113921803	-0.0460759786647457	-0.00291229761145326	0.00522932348689666	-0.102991273702933	0.0288338399072204	0.0324281130837317	0.0216627149196898	-0.0124672987505933	-0.0574926386361658	-0.000705477724085479	-0.0283185444738678	0.0780560707684018	-0.0153690546421606	0.0250871997491883	-0.0318403692253678	-0.0195175884820331	-0.00578533789361432	-0.0188774544482683	-0.0517529141834661	-0.0457296968070433	-0.0173600771508936	-0.0156495454151757	-0.0329964420566898
2005-12-01	0.0916678998802394	0.0413144462852975	-0.0189174869761905	0.0564291461019952	0.134971969724893	0.171021272077714	0.0691975037827828	0.0949777530542942	0.166559752150477	0.0218011147062989	0.059510233976118	0.0864847322150829	0.0473555329302645	0.0277133315036529	0.0303093138533543	0.0466796202924931	0.0532121725521095	0.0492065042395607	-0.0370405945841837	0.00302515374455901	0.0433894243988806	0.0182306502739321	0.026588974472885	0.0202239368228541	0.0457732068389225
2006-01-01	0.168545846361005	0.119160657460122	0.111953485100188	0.00377100075112551	0.0219107508385617	0.00302306803798857	0.0690702812066809	0.0366778753995629	0.0863600218734391	0.0607232611541378	0.0133081112271627	0.067364640711592	0.0951308953674057	0.0825176502570598	0.0275512386387911	0.0153804677999164	0.0103257139648779	0.113456412062633	0.026206779747168	0.0249489612148827	0.0750688294544786	0.0482614194329536	0.0419325798946998	0.0442270020807573	0.0494487312411031
2006-02-01	0.116129968430702	0.452442979586605	0.102925220896803	0.215198211019917	0.0827989611520921	0.00786712275971101	0.0915561551460164	0.208069047175924	0.0690157377236389	0.0491502886009253	0.0541533857956705	0.058756200797168	0.165751627803813	0.131400316985387	0.0831893442359881	0.044558214583852	0.141681172644097	0.161260279296782	0.124675407361932	0.0777110591331778	0.0228572596778331	0.0720174834902435	0.0519962213748342	0.0153094015884721	0.0190936831021235
2006-03-01	-0.00729519419755849	0.0186109399713339	-0.0556760261468263	-0.00272766997915664	0.120967246786864	0.15485748205324	-0.00258144620080241	0.0450529120589639	0.0374021402091856	0.0223569670823701	-0.016222825071431	0.0580177763296088	0.0451564871730125	0.117188796776869	0.0318689638741334	0.0384466468776946	0.044724293662429	0.0206795721368848	0.0267358052382098	-0.00687818427452291	-0.0469914324662387	-0.0409659347784526	0.00562337659028893	-0.0103474482190956	-0.000212918613551747
2006-04-01	0.102871021536519	0.406449208683902	0.122774793412484	0.142741031862282	0.262090361549236	0.239524980541916	0.149770594512605	0.119596903084466	0.0757412293065225	0.187365184356411	0.222788275510359	0.0531543626858197	0.11117802071945	0.0336348660391003	0.0459966439415439	0.0797879520156929	0.141046385402127	0.0885908578729469	0.0778974350513499	0.0389760358874461	0.0869344036767254	0.107964853192529	0.0600607796632584	0.0327321538705167	0.05248601439518
2006-05-01	-0.0136698353484868	0.13508990980306	0.0817980933476396	0.326435800621489	0.0656632838777256	0.099280094489882	0.030341500567934	0.0944002664466552	0.147173659985033	0.0347766643349157	0.211192386993897	0.107399008465888	0.140699528044861	0.141181109010884	0.161444696490952	0.0302490480417909	0.00353389332849987	0.0949220857867031	0.0392758886668156	0.0294731400511736	0.0291790816383306	0.0414756933074807	0.0340421258173873	0.00966711172532806	-0.00899649634642947
2006-06-01	-0.0134501676143945	0.0219447753570459	-0.000105133541651121	0.0170299860756661	-0.0383713402727084	0.020036428544448	-0.0852229871903945	0.00117526239552551	-0.0450393547445897	0.0990897860488058	-0.0774938886748299	-0.0479500652047703	-0.0886621248236197	-0.0611665328167544	-0.0562380865958006	-0.0821462631488438	-0.0504573662896924	-0.0413873997674229	-0.0611519939180869	-0.0239916756872934	-0.0567837458746306	-0.0361753890420177	-0.0461030531849036	-0.0286610091046985	-0.0125083671458889
2006-07-01	-0.0842679735825527	-0.120346189639044	-0.0104880299189692	1.76750389000512	-0.0580265694428521	-0.0606948395190062	-0.113883900977344	-0.0320671263224048	-0.0274362814062217	-0.0226715051799041	-0.0656181528312155	-0.0607631876782464	-0.0370296512497585	0.0376065090310651	-0.000717710558900055	-0.0132844119470448	-0.0246234973579424	-0.0148280421408453	0.00676724995328314	-0.00339588921079695	0.0096105638073027	0.0115074768964267	0.0158635340270162	0.00355206904558987	0.0134100800638062
2006-08-01	0.191111120491917	0.195954331453146	0.198001915605499	0.0547155776685515	0.30820715663746	0.142870637111636	0.0953143363843894	0.0436397544484523	0.0636527463820076	0.0203633482516617	0.0323795077780688	0.00274810076782685	-0.0206173522162396	0.109905911504476	0.0923393564373343	0.0321184791586411	0.0329026339292908	0.0167143577292494	0.0226420784112571	-0.00174843264449857	-0.0261581224900844	-0.0293556564341004	-0.00299396024661928	0.0293061563674251	0.0376712585679629
2006-09-01	0.0411812551432328	0.137707555788209	0.0174809991319958	0.092304053714503	-0.00133484276801631	0.0555258396528452	0.0860550627312735	0.140575389081249	0.0456121036312293	0.0361972901446917	0.324683117780247	0.0883865755039895	0.0422209030012056	0.0643442358650928	0.167660802371008	0.0314789464818823	0.0553730944811326	0.0279814195060825	0.0564364003785048	0.051180625389654	0.00820197566082392	0.023952018431781	0.0269866986036231	0.0299181149174224	0.0276371361474562
2006-10-01	-0.00877467264970486	-0.030365866484068	0.0727974084763511	0.0481006563660134	0.135867918370477	0.117011459014275	0.0932845657228979	-0.0147379894271841	-0.0119826834916767	0.0223786874237331	0.043010614030083	0.00156075441557531	0.0114512761541777	0.0233430922552457	0.0813483656799233	0.00977749195101917	0.0362755837642037	0.0197252520361884	0.0255914581622008	0.0309431121564889	0.0193055485569637	0.00173329831824226	0.0294628472070318	0.0504977191495223	0.077467918651385
2006-11-01	0.259582565538738	0.165829313932753	0.140138787158647	0.288379579911526	0.331247963411285	0.290346470969632	0.108022154299647	0.242454518269641	0.482180453026805	0.10220649308688	0.206912401276977	0.106317937356464	0.127766500574807	0.0816034847925471	0.214695738041851	0.13754692181119	0.0964934839716215	0.126840938704538	0.0907894777126274	0.0531668083610142	0.0331638270475989	0.069716476459236	0.0534033721566395	0.0354071643667548	0.0167058804467747
2006-12-01	0.288319571590384	0.0757923804658818	0.143216734549316	0.193885269263847	0.109088066050391	0.0993122942264274	0.176709864976572	0.100904938221053	0.044157434922822	0.0918522234335486	0.228693922784576	0.113718629477404	0.116762698954033	0.116144257018424	0.0794433796621634	0.0467152511129825	0.0646032794981993	0.0711755232543208	0.0460393806716395	0.0455336478144599	0.0281433773911917	-0.0141227391694695	0.00287397128429744	0.0557101990341191	0.0208462838017718
2007-01-01	0.141759524766487	0.0486760579402953	0.130081011281745	0.192034889688158	0.220916703913974	0.0955592682654633	0.116747491782216	0.123302724300218	0.0159546255227764	0.106336962085683	0.079125798688206	0.0650406734778748	0.0274192695841017	0.150819612853641	0.0332225827133644	0.0247135873095231	0.0248377283897472	0.0428547670079354	0.0622080201340352	0.0471617358981926	0.048796372823177	0.0349274949215118	0.039071434573786	0.0733753895711732	0.0463955724989194
2007-02-01	0.354437705051543	0.200476887407563	0.160736932914682	0.0738523835143593	0.209879304045809	0.139553553732757	0.237638759373909	0.104542582651513	0.0280563234925736	0.088056126315743	0.0300082758957274	0.0735196274590525	-0.00330049527166456	0.0499707245281388	0.0402541686766424	0.0612919405295447	0.070482274929162	0.0830238183152614	0.029104585990648	0.0459033226043129	0.0107288436254253	0.0308137660931907	0.0215584421551378	0.0572575008290903	0.0368553856920369
2007-03-01	-0.00434999551483734	0.0114466729170063	-0.0556877714106131	-0.0181379991810253	-0.0215337734911633	-0.0324061340373044	0.0979736920071901	0.0119418206639298	-0.0163979576551955	0.163488928742698	0.00953095712889768	-0.00393913383367969	-0.0650714009364578	0.0623578246848745	0.0930067180294929	0.0285941688594764	0.00966254535668978	0.0210977755947462	0.0100501220155907	0.00361455659308292	0.0403735149058706	0.0130915612370796	-0.0140061926370939	-0.0113774207837938	-0.0270059236833339
2007-04-01	0.080510461700243	0.11671447496598	0.238340115228633	0.0593502760678548	0.125609802993839	0.0732471434831368	0.110919822049839	0.0884177166567718	0.129741537152331	0.0515887538396435	0.132757121737819	0.0677071484862177	0.0304376728599946	0.0345442656410503	0.0812416635002592	0.0316081116246673	0.0337759872606629	0.0154495154668025	0.0457491776648088	0.0109208648120994	0.0395883848030607	0.0391458821103934	0.0186992536580559	-0.00531504074405862	-0.0103500618593035
2007-05-01	0.04774015701222	0.128376672572052	0.112341725871864	0.0448174608825304	0.10935902912772	0.0755596435052674	0.182947213427116	0.127874811088103	0.0383426927828577	0.0483118459624579	0.123274413718138	0.293605931554142	0.0961419850100189	0.00340089817562135	0.0774471804513342	0.0647256345517628	0.0806834703194607	0.0677322639844354	0.0580377335457502	0.018225353977389	0.0333446063396011	0.046289124818375	0.0460658775656448	0.0372511320633745	0.0382129030452021
2007-06-01	0.0879558490563169	0.245772045803672	0.203525659076549	0.379583467152328	0.15100789234623	0.0845516879044109	0.0341748200432096	0.106219605664554	0.137226167797817	0.037396247519856	0.0470555940590578	0.0787689895984149	0.122007122249724	0.051782103055739	0.1109530243546	-0.00110593568861993	0.119928412947099	0.195333331405978	0.0807011479581724	0.0700303975892843	0.0359838348650062	0.0518201004119664	0.009737497964763	0.0470764037689749	0.0748018641590349
2007-07-01	0.012110793961398	0.400534565036741	0.147441273317471	0.207093114928399	0.151368398421385	-0.070819515716747	0.0858388378896168	0.164882740075982	0.162602690908332	0.0584163285935279	0.0489004983712473	0.0456835507107032	0.0654092899094137	0.0342393302154508	0.0391340068175008	0.0441217034806396	0.0178427224506899	0.0475582104208185	0.0310576661059591	0.0198498781639493	-0.00800431870943813	0.0224962186725736	-0.0168391197308681	-0.0310048582263101	-0.00578740990863509
2007-08-01	0.0478177928085826	0.0865328014885829	-0.0930460052781914	-0.0668318631074993	0.0958327359439423	0.107690733278094	0.0496794424509904	0.0296595113223531	0.0022991197591993	-0.0230679416237053	-0.0162347324936947	-0.0398226894457585	-0.0206461756216181	-0.034510098281116	0.0275246826163561	-0.00216579205921561	0.0153045786750308	0.0149704959007804	-0.0354247163749734	-0.0207114695950148	-0.0391812942392107	-0.0462648184798031	-0.058531520134214	-0.0427029858692991	-0.0277658267225793
2007-09-01	-0.113802823219264	0.0196293120428977	-0.135439640245168	-0.154298040767679	-0.0267282437946785	-0.0491730756090145	-0.0283590468040014	-0.0519191283239183	-0.019885126616957	-0.0432819868761018	-0.114075799966135	-0.0686148370094954	-0.0849952401607534	-0.022418963419472	0.0363526106705021	-0.0425506809428812	-0.0318001475211774	-0.0399456599069753	-0.0432660300835702	-0.0234178916861094	0.0794506412467319	0.0495237263890674	0.0571799055967657	0.0702795213501292	0.0427620637102393
2007-10-01	0.17110594221215	0.106513247893277	0.108178589508983	0.0686598471569296	0.0614813005747494	0.0274413962358304	0.0950390988450101	0.144575909627119	0.660985216088252	0.0158410567514158	0.0498945155355675	0.0887371389981525	0.173157967271626	0.110287510180875	0.078502117362078	0.0380561295739748	0.0879398067485517	0.0775163477805906	0.111233753905388	0.0012987224387249	0.0855759512073326	0.100494743543366	0.0291991909047006	0.028107881339923	0.0112061867795388
2007-11-01	0.2794384335865	0.122796841420712	0.199119373431104	0.106926920416233	0.124016135191661	0.0321570061907763	0.0813248118468655	0.131906056139575	0.174641820089823	0.155517550967623	0.103027579306435	0.136153058919479	0.142840529863745	0.0669093626734807	0.120822284104577	0.0584338274956443	0.0584239925670429	0.205705262029653	0.0837627747851138	0.0434558973730331	0.0424576364333007	0.054672799844136	0.0612942518887704	0.0281241527263053	0.00805363638027407
2007-12-01	-0.00465480365941321	0.236436352633258	-0.0500831736680028	-0.00229382115815131	0.103499920197705	0.0196327958224396	-0.0681067231986726	-0.0508297703111826	-0.0491482292615975	-0.049324817116578	-0.0686911088757568	-0.016962322229433	-0.027861979378891	-0.0172882434732944	0.0189699190387579	-0.0600715869834316	-0.0177534665972808	-0.00307637702999798	-0.0450609124169044	-0.0257862944359522	-0.0285081266400592	-0.00321259098497923	-0.0492714914326766	-0.0426546627254354	-0.0324041188137437
2008-01-01	-0.109315503024657	-0.100039379464097	-0.0735565687351109	0.36682476932659	0.0213537594516532	-0.0021832329408534	-0.00689217681061564	-0.0108949352174781	-0.0249934681504005	0.072994378327272	0.00889400090291716	-0.00133279093733523	0.00176487356756688	-0.0218921203833118	0.00872268214917137	-0.00132887111410481	0.027677754523009	0.0547788657327177	0.0486760049623972	-0.0221233563336604	-0.0314295504355593	-0.0268708600945035	-0.0259543151042353	-0.0147055239104655	-0.0353084694792336
2008-02-01	-0.209286101294776	-0.00610426012394426	-0.193886611939703	-0.161236812632555	-0.102932577333363	-0.0341606964526945	-0.18938457625425	-0.15654648044775	-0.170834947882188	-0.130853466271805	-0.184935994232037	-0.149524989414395	-0.163730876173895	-0.145872844941714	-0.0909420406882821	-0.140201971164531	-0.122827037567374	-0.107729513474298	-0.105335114503771	-0.0977917175559717	-0.0432748524630273	-0.063638110580724	-0.0762243669392264	-0.0546064900580882	-0.0860869113465117
2008-03-01	0.000400611521631202	0.44123037412717	0.288932731688394	-0.0150347067308089	-0.0857231801694849	0.000959804588080891	0.0768461376104599	-0.0332074252259855	0.0373860595379129	0.0581449064039976	-0.0338552467161442	-0.0302851498441535	-0.038722506210698	0.0142239208949137	0.100867526465056	-0.0473711242801234	0.0685732584324188	-0.00973982289984082	-0.0150927445230969	-0.0641301027434272	0.0439361831244936	0.0149526483588714	-0.123896607934326	-0.0718326905352234	-0.0572154734823378
2008-04-01	-0.06641697350925	-0.00730780383393839	-0.145246449707261	-0.0605099414401135	-0.013610736583671	-0.13888983452388	-0.0865723256710576	-0.00430358703870407	-0.0493998951006439	-0.0431688171540305	-0.0664489743882442	-0.0417174996034368	-0.0727401977306395	-0.0841526241864874	-0.0459120964068432	-0.107935727532284	-0.050924849405929	-0.0162242482198222	-0.00903967357601671	-0.0752830630142483	-0.0407614669967902	-0.0313981154450934	0.0436650409729751	0.00860053724489938	0.0137094380205229
2008-05-01	0.0835884022175142	0.088258361294932	0.0939501586885834	0.0653259058094517	0.172398638579275	0.126612137340626	0.071706245144288	0.114179551089564	0.156380151708653	0.14074035531784	0.0504571854447709	0.0382929893750075	0.135472279372345	0.131630928109439	0.181696526177623	0.0652149415397473	0.0584492410235217	0.0651872734840322	0.0877397827384425	0.0354892293491028	0.00342491207658572	0.0886422651378687	0.0255390160783268	0.0299307473796391	0.162146162133694
2008-06-01	0.354849754993949	0.14985200747599	0.185950952015546	0.725112790120675	0.296809048894555	0.226263141086195	0.395380505813003	0.359521270195557	0.228023051867029	0.173068533846658	0.0960002348984082	0.113633230739926	0.218973673285774	0.11631961470499	0.160273294987018	0.166709554601213	0.0963423402779853	0.16800334862885	0.101493841425448	0.0315903203741	0.0568148144612349	0.0465346914322803	0.0134519734308559	-0.0104483434571275	0.0357576627256223
2008-07-01	-0.036455122772697	0.0602382118205611	-0.0176613488487897	-0.0539127587966271	-0.093662572746333	-0.0501155947703554	0.0110877353428472	-0.0706442310452677	-0.0990327032150023	-0.0690518680270128	-0.114308161018967	-0.0757404119760566	-0.102261542333365	-0.0810655974917407	-0.0645160580000047	-0.0573751698795586	-0.0215949798544191	-0.0809417085634068	-0.0953690421972912	-0.0917073978634235	-0.0479258264064858	-0.0507803628115108	-0.117533386871852	-0.0616377644649019	-0.148478154594438
2008-08-01	0.144898630719928	-0.103857363673477	-0.0990205021637183	0.0650233697890683	-0.0817794854900463	-0.0964141798403213	-0.0945447001500932	-0.107444907170221	-0.077985820317069	-0.0363883215076517	-0.0880959642385376	-0.106966873796464	-0.135759609510448	-0.137284188386415	-0.0336083938750471	-0.0604444693576678	-0.108026469759604	-0.0623959236981036	-0.0646663465832105	-0.00616466035347393	-0.083236753004728	-0.060519958807769	-0.0323652352295108	-0.0126329389777256	0.0842914109150328
2008-09-01	-0.0198015282255054	0.0361228448619836	-0.0807557754276533	-0.02905082573844	0.0370688839185531	-0.0355192049093909	-0.063061234690694	-0.0548596471734934	0.0197631108062416	-0.0180179615111413	0.0643593077121537	-0.0535525517808565	0.0448236000898462	-0.0169810975018993	0.00156498779936052	-0.00883802190150581	-0.0192626451770168	0.00095357955607627	0.0480225512645499	0.0440778990060367	0.0800224091516221	0.0699503339579596	0.0413816093435736	0.0542860272334473	0.0687281753256862
2008-10-01	-0.180713248264338	-0.134111537930115	-0.162573091007407	-0.111746445572663	-0.122143407458339	-0.125934338921647	-0.0506871542423539	-0.0784177398875514	-0.127181004918047	-0.0349914131244598	-0.139115361979131	-0.114879177664074	-0.137673402439449	-0.129688107709569	-0.047724963551826	-0.115480592834011	-0.171060868292571	-0.11840580454275	-0.0890903568899846	-0.0544561679556083	-0.113530997188738	-0.0840051261826008	0.0138213760616829	-0.021051980838257	-0.0350219148330985
2008-11-01	-0.148891174212654	-0.234526886283605	-0.0869999739898629	-0.267048256386305	-0.089360707965228	-0.217111891935901	-0.227725938502926	-0.296736291739715	-0.182864894070979	-0.112779753754928	-0.216847973363505	-0.226905403295286	-0.194150043061896	-0.131639291071547	-0.167810346144397	-0.201710380665349	-0.208962733193356	-0.205969457832805	-0.181367997950366	-0.161467887459346	-0.123467330005945	-0.094557817130361	-0.0771505393745962	-0.112464360988243	-0.169482766232604
2008-12-01	-0.123750663463512	-0.0671911220677531	-0.0826923237392949	-0.0224803030952501	-0.139432049423793	-0.089157835245777	-0.0806858561671697	-0.0531049117869053	-0.0579566020822073	-0.0237587626403033	-0.118400697051524	-0.103338000518107	-0.0453341708826983	-0.0931865894358873	-0.115109683389495	-0.17239500223086	-0.0740351000972715	-0.101856124664498	-0.10557649820907	-0.083783602405471	-0.203082224202467	-0.0606225265360046	-0.164061539989064	-0.0636697344647839	-0.0224552177187486
2009-01-01	0.642064990162841	-0.00571826590190736	0.187582373346869	-0.0102484762380232	0.0580939590025811	0.12591008389067	0.220265749639001	0.124387192201274	0.00358345631703555	0.0580264505679065	0.0579401508967509	0.127359296439887	0.680294017999863	0.184456221322288	0.0778858433247078	0.0446993200326456	0.0990796510297654	0.170619258067006	0.0165801214335676	0.0456386482162892	0.0119656965098859	0.00983971033402668	0.0859836329265999	-0.00018363786265819	-0.0172089280697155
2009-02-01	-0.0155953233597607	0.0270577282173913	0.0115085028914027	0.108701743281062	-0.0159526023671455	-0.0135840628173647	0.104407240066011	0.0668248413825426	0.107171874367815	-0.016086352842871	0.0264854096722462	-0.00667940480398585	0.0389519760796404	-0.0251724146823812	0.0383445134037994	-0.0305892953373274	0.0344244619272397	0.0228199392663603	-0.0143777399339739	0.0109613418637185	0.0370038521920793	-0.0345551038177472	-0.0783901572492938	-0.0569182733143674	-0.0557258486134152
2009-03-01	-0.0885297597200664	-0.0173656687316723	0.110531264023078	0.0988209017711684	-0.0218230675860561	-0.0335704344326906	0.0907265530228961	0.0846308664654332	0.00683357230282792	0.0241122944804234	-0.0779848568476967	0.0169432809735287	0.331161215199701	0.0671065943617709	-0.00209263148691847	0.0377104989578903	-0.0243444723840499	0.119005294379652	-0.0445733728497279	0.0687830155305106	-0.0333370468507138	-0.0133744845345764	-0.0752100548709537	-0.115013104949695	-0.14595970384222
2009-04-01	0.142678163003946	0.5147887232383	0.138295693948979	0.229786374676889	0.263064080078598	0.251309790918906	0.224004723332291	0.211868907884813	0.164461232395833	0.103973668515104	0.233119553398046	0.223493124918603	0.074715232605439	0.223702586042852	0.375643185296751	0.163396986178305	0.191020871580958	0.277608160763696	0.0950434987160579	0.112858202139318	0.115119465129112	0.111394652392311	0.172554475593259	0.0728221644431373	0.183748687477833
2009-05-01	0.70755175162645	0.245303232741182	0.278462144360884	0.282112487355293	0.205100974233227	0.241426795671315	0.137323397318782	0.114430642555667	0.19616571354074	0.103436179551618	0.244625361850018	0.200555189786976	0.122562056117846	0.120338877769632	0.137406929894989	0.168867619109329	0.159492939147753	0.121549665554038	0.125772285283272	0.0871982173027325	0.151984984114237	0.0561665204227498	0.0780601196909878	0.062011278487771	0.102378133924801
2009-06-01	0.134717022555087	0.449986052364347	0.5740602611731	0.308380111379311	0.206027220751549	0.518806079542743	0.385460292276929	0.236478988200171	0.218918166827337	0.139590633617813	0.377639896324222	0.23237517830035	0.171234560277428	0.157325297945481	0.144033860143406	0.186183552138827	0.194052118488837	0.116939907802348	0.0778285926701161	0.0718232733298972	0.029463485153921	0.0685595114778425	0.0735776028494366	0.0630904326141389	0.0649957856622741
2009-07-01	-0.00539893692191592	0.135828402736354	0.204922469968036	0.325369558399034	0.0611276222457874	-0.024840742564171	0.112380494962127	0.0333210907915839	0.0777201814976395	0.0391587831470578	0.081243569797437	0.0706551191728696	-0.00128204395214049	0.0321898871148605	0.0792429524379656	0.070723926089898	-0.0150509389247395	0.0325658121943229	-0.00783788459810271	0.0493466191290897	0.0326752473360508	0.00373672515096507	0.00623203235712753	0.0428766867189774	0.0507284742608782
2009-08-01	0.179906468289542	0.222495913366698	0.334947500234551	0.255740740541232	0.22171961367366	0.258385543885561	0.205204386383098	0.162407375811704	0.225384847316532	0.151642413099652	0.0841139076197762	0.157638257111376	0.135554455411147	0.195754627057703	0.166223028992123	0.138790730052388	0.145058666236592	0.134076198204344	0.180580309860183	0.295145712438505	0.0739533909726044	0.111452005910997	0.152317128496848	0.18553241465485	0.191673232787517
2009-09-01	0.4295556722274	0.427701929769103	-0.0391059954791342	0.224677144296234	0.264243361008264	0.0701453241484382	0.627352679859938	0.0825317986886722	0.224550359241258	0.174833887366874	0.0276156881564915	0.125344918162846	0.0832155260540526	0.125643589400549	0.296526437106332	0.0913926001216885	0.101031930793185	0.114022308363207	0.158048009243826	0.215114006748311	0.0473600260183362	0.103360351425242	0.080763661840964	0.0820612232170657	0.187273787685579
2009-10-01	0.576106487761591	0.590833455974875	0.275051602718859	1.04961343354749	0.251075404763769	0.166888967643269	0.116034484761661	0.4860262151473	0.335497588228489	0.189165158964885	0.124266146110368	0.243967846561853	0.278356638481309	0.173568539213919	0.131687645095726	0.179760668252103	0.22206226111591	0.131202098897273	0.0964568692477288	0.161290313728477	0.0338358350500272	0.0609163777029075	0.0794531171744743	0.0932174933269189	0.111531090993846
2009-11-01	-0.010945778931883	0.0625701204682873	0.223663605601635	0.263796828846373	0.148450746061562	0.0430286960674584	0.0174197884289247	0.0300264154523794	0.0586473399011637	0.0771674790417379	-0.00742814888029059	-0.0125862963773201	0.125308366565914	-0.0195280448635051	0.0971180926924396	0.00969845248560276	0.0169788341169271	0.000179360555495957	-0.0175486928616983	-0.0121838963053914	-0.0258056152170761	-0.023960980057077	-0.0394815573743354	-0.0525604731287882	-0.030120917822765
2009-12-01	0.175956374480904	-0.0546919000566793	0.109132393116728	0.111752578495207	0.0838265813474236	0.164894017833733	0.119965013749138	0.11391242789043	0.111817469876288	0.0609899761487444	0.0494656897903437	0.0582465678526514	0.0377006844193945	0.0946158197154929	0.153177769355704	0.0436232981278485	0.090565567815217	0.108894340094302	0.0773785108045869	0.0390140744681807	0.0564781947051751	0.0211856531452623	0.0352718211813208	0.0762917560828004	-0.0964905644906024
2010-01-01	-0.0244366088960833	0.0028188442204883	0.76505309974071	0.0740460040899235	0.00753879744079346	-0.0614457584683423	-0.0457795191650438	0.0273064608628408	0.00410841846844995	0.115593523559348	0.0382982458407984	-0.000922044692989213	0.000691267982967966	0.0280514198137272	0.0233260586352181	0.0254079776958929	-0.00283681485259341	0.0257408652786802	0.00985308318891195	0.0130784245437695	0.022663776529169	0.0260642393299196	0.0475093077776396	0.071487170150888	0.0545055961950843
2010-02-01	0.226334738703056	0.147372240977728	-0.00394318427899964	0.0454361137008202	-0.041392114931501	-0.0745667050112669	0.134036940883005	-0.0391969310482197	0.00796051200272778	0.0271318636834254	-0.0855046829366102	-0.0203134178925422	-0.0173910499500653	-0.0642435430165153	-0.0216591626499456	-0.0132385084758899	-0.0514333332609759	-0.04440432351556	-0.0820053113058507	-0.068469739699826	-0.044992656506426	-0.0510699675912959	-0.0577928928157755	-0.0764194097755163	-0.0760062452572667
2010-03-01	0.127392068325737	0.0698189597309622	0.100684988936863	0.0203246015656663	0.0789493684308585	0.0292477331038548	-0.0179091584468497	0.0426440608061783	0.0252095847654002	-0.00357659793173366	-0.00794980931616773	-0.0524486146240527	0.0545857878951847	0.0955206122598223	0.0349925538479215	-0.0312842360058615	0.00999832368845306	0.0515298932254514	0.011477041216135	-0.000997483762471991	0.024478359641211	0.0435411930508585	0.0463709697904121	0.0503372543679675	0.0334403508485516
2010-04-01	0.178279603125145	0.281913230561034	0.138511139354354	0.160738421637428	0.127772884323848	0.201505015123239	0.034233763371225	0.035293972676684	0.015800456149472	0.100644200425782	0.113522168378997	-0.007240544141439	0.10527955950186	0.0632434681241347	0.181543337777156	0.0703389940903971	0.0844260804474523	0.0647131061436793	0.113767275378149	0.183488113861891	0.0468283258707016	0.0593597453944544	0.0634208802051901	0.0949464712723596	0.0346799937574142
2010-05-01	0.0474873197375276	0.194533638384282	-3.39390595442393e-05	0.0361890243522415	0.173229999269638	-0.00226219915711073	0.142246976449223	0.0109339907624753	0.107209058874646	0.0399320545522168	0.0301548178825866	-0.0237640734148072	0.0125475681546054	-0.00614794245295626	0.0260431500780213	-0.0337639547208657	-0.0463954299729208	0.0593171412219806	-0.0130280403854607	-0.019666673931212	-0.00401695388776599	0.0214178778878788	-0.0293595052194167	-0.0238272148937041	0.0769121707747606
2010-06-01	-0.128961151265236	-0.0717978139822033	-0.149868995502388	-0.107179522300041	-0.09013201150556	-0.102538403007295	-0.140564620920229	-0.123768797954871	-0.108545377887384	-0.0947267263450662	-0.0742387411312153	-0.144238708083509	-0.0881141262616987	-0.0854500156127825	-0.0213485523844317	-0.105672835826815	-0.097502849321195	-0.0682732368498512	-0.0806827652492004	-0.103441461894773	-0.0523973472267893	-0.097021245862016	-0.0727971269220233	-0.102007310937105	-0.107942018144453
2010-07-01	0.0368468509694822	-0.0985397936412337	-0.194522113937765	0.000946151761241093	-0.0960661726340841	0.0140390846068094	0.0495463476096533	0.0785128817890181	-0.0111072061895529	-0.136654250977752	-0.089693083805627	-0.0731201527534265	-0.00336948777886077	-0.0132309427651566	-0.0300648995427349	0.0221113817583605	-0.0661409115324085	-0.0673413796468994	-0.0277442343221465	-0.0274754871000372	-0.0265040294124037	-0.0538169270079096	-0.0571909938435624	-0.0159155586505373	0.0171282732442931
2010-08-01	0.417155557754472	0.341893070381449	0.0396277956612134	0.239749649732695	0.307197472740787	0.190158861144407	0.123135920863497	0.303774912766715	0.0494447833695618	0.104077476006657	0.000889050803587431	0.177559243438428	0.13110163338685	0.101374878955929	0.0823463502172537	0.0362672193353523	0.0884186896295672	0.137223719408019	0.0905186885050333	0.13392664752928	0.0478107121959684	0.113518442613173	0.0982752098874366	0.0632483976690644	0.10889758685727
2010-09-01	-0.00148751197613276	0.0367692899284576	-0.00685711473669491	0.233433782665904	0.687859706606945	-0.0369061049114084	-0.041949707546277	0.083890864810105	-0.0139985392540931	0.127716711885644	0.119242514737144	0.0729700348158032	0.0191629819927946	0.0442795751423415	-0.0132124904781526	0.0691759396422199	0.0180629149542447	0.0680265454120944	0.0144737329474086	0.034010151248754	0.00710428142391273	0.00512288751234565	-0.0136832876173821	0.0149962023593304	0.0427659344597204
2010-10-01	0.0694762490744245	0.159299671954905	0.0913565470665609	0.457954891830819	0.350360602923059	0.29293953685445	0.180425868515894	0.927993846947943	0.286256620757394	0.373074559280554	0.105410161048377	0.441988612813135	0.131078071528578	0.157600169407713	0.0805378062073384	0.152475851948918	0.188935994772262	0.180053784644026	0.111407092416341	0.0656328404388775	0.038751767108517	0.0286760509312112	0.0130197208520141	-0.00236418551219838	0.00294379226659472
2010-11-01	0.218245287575518	1.03055749870483	0.490742133281958	0.157067898377251	0.287909728831461	0.0581595362139448	0.358472971635395	0.0448411055321301	0.269535299284123	0.675151322701567	0.142111293533781	0.241934286493665	0.0718401886794627	0.139032178726503	0.0596300389670077	0.099934230818361	0.141057108244495	0.104078736816635	0.0906198798712547	0.067140535285275	0.0561138474620814	0.0176597706320804	0.0391251047473409	0.0143246162295413	0.0105574897609505
2010-12-01	0.0650623077946292	0.286850512216834	0.272255799758224	0.139576760181299	0.271716858456233	0.059923462178563	0.0968800983753987	0.0737097056632215	0.10367327893467	0.0752908148554327	0.0553075600003341	0.0461059553178855	0.0597492211954771	-0.0187025841502622	0.0450470744385327	0.077251755961085	0.074922711483582	0.0479136220269313	-0.00109607603939309	0.0187597120551843	0.00197602001410765	-0.00132534368639678	-0.053591643445849	-0.00837741648298948	0.045466920561676
2011-01-01	0.868759025673289	0.325125765507865	0.188151628685782	0.213861809758897	0.183131640552284	0.200995124163876	0.106537150721387	0.136938696110173	0.197332804696292	0.0199678344534598	0.237718064441356	0.250035855009712	0.119283577261397	0.0577146713370219	0.0796509523506706	0.0630365475117162	0.202714073880217	0.210637295888617	0.0430202757537186	0.0477469034964974	0.0776943941119005	0.0492011969597986	0.0405542460963702	0.0291697492445358	0.0472223163289413
2011-02-01	0.140558950258148	0.13468180744711	0.101540171466421	0.132941332064865	0.0335379641160288	0.00899303286140996	-0.0468849439974638	0.0864095013037913	0.0746433230591834	0.0886845457268513	-0.000233026643730012	0.080684527096608	0.068447311103758	0.0853053860224386	0.0211697449352534	0.00906984709503372	0.0658755970565968	0.0216239841019439	0.0218409552628251	0.00105156551799342	0.0115924458095955	0.0120431142212018	0.0322803418660853	0.0114553360310808	0.00795632423564459
2011-03-01	0.177154902403725	0.0686966160437593	0.309444806238107	0.278128494948792	0.027904936549383	0.0348701997145306	-0.00794091878369359	0.114105589128416	0.0240847719837408	0.070058934472179	0.033554463532325	0.27369443059918	0.052473344373531	0.0292856528380252	0.048393922845949	0.0622461093448086	0.0245510790938316	0.0158086095960719	-0.0202510732738278	0.0351291528880704	-0.0329654248838446	0.0296852502642245	0.00490126257890969	0.0355199370922532	0.0400008630852514
2011-04-01	0.0431096333038245	-0.0306658842010247	-0.0784922786296306	-0.106728488081916	0.199666469269059	-0.0857427480266152	-0.0230991817648807	-0.0386858135619416	-0.0763283437161302	-0.104911528828346	0.0551395088539497	-0.0194961616117384	-0.0350990166166667	-0.0181213662658797	0.0241626715574185	-0.0307578068068401	0.0742368105281674	-0.00218142650919409	0.0354132119498092	-0.0120874320563884	0.0405280336819963	0.00273752885622562	0.00915741484217395	0.0242943392835995	0.00624535000534272
2011-05-01	-0.0359151456378149	-0.0549066706823017	0.108421592510483	-0.0465306040062422	0.0966551029232657	-0.0496150092575326	0.0436684485722434	-0.0401446654359832	-0.0878674950719333	0.0599735336926852	0.0302539632583272	-0.0657132942699253	-0.00879800493012018	0.00940678447004341	0.0271417432346342	-0.0232776078339137	-0.04919333093448	-0.0289934433397982	-0.00123728699960982	0.0207140159081932	-0.0431120553710487	0.00245967985826573	0.00317628241515253	0.00143287643747768	0.0052585067866702
2011-06-01	-0.0453951902779683	0.123903482507533	-0.0121711946307109	0.190632276251335	-0.0629916240197356	0.00425326579913805	-0.0272793078549026	-0.101110643040945	-0.0371833259535563	0.16842307549461	-0.0266075117607789	-0.00179329144231389	-0.0976383308453266	0.00292113872098416	0.0132159709539163	-0.0238724740883872	-0.0718674896036384	-0.0173190695196681	-0.0456648117540501	-0.0195754051354157	-0.0168133729177017	-0.0359018958127048	-0.0641388803906461	0.0345250924815104	-0.00597738023386701
2011-07-01	-0.13762656500656	-0.0374537194648755	-0.113736155090312	-0.0666985747664483	-0.0768133063481249	-0.0855801177149016	-0.108427008557654	0.0978469215392885	-0.0618849309175719	-0.103696086747759	-0.0792685634868586	-0.13305639755742	-0.12738686698333	-0.0505573363290901	-0.073764416900321	-0.00715976422557129	-0.0911492074088878	-0.0787742843940704	-0.0391668463294355	0.0227693325077197	-0.0537337482410031	-0.00702512862180196	0.00955323139413286	-0.0352330616076741	-0.014028242153479
2011-08-01	0.0660954055356659	0.0424291687468492	0.0275993089778834	0.117760041529846	0.19298469693964	0.0454582749745427	0.0384703493222754	0.0390425018393862	0.232757155154413	0.204423250732404	0.0438462443425208	0.206450789440412	0.0638139327823748	0.0967880058281115	0.0638581548669946	0.0819407927157933	0.114944817984965	0.0753219424757856	0.0672271268870021	0.0199392790131596	-0.0160520747821498	0.0260035584986421	-0.0184085534323569	-0.0353504171076875	-0.0434329389234465
2011-09-01	-0.0334492898260264	-0.0287321348985578	-0.00471786544460506	0.0587381922065234	-0.0677034218345024	-0.0643119194979136	0.038781672717569	-0.0662623728668227	-0.0663745401603127	0.109569038723828	-0.0993420492385043	-0.0136687598253265	-0.0540349178679682	-0.044900981266446	-0.078327767694255	-0.0773642036103061	-0.0839118940299879	-0.0697156527163171	-0.0394915954639413	-0.0513253883543246	-0.0226975365825829	-0.0744889055861698	-0.0167168965557822	-0.0102157392022873	0.0415433046949647
2011-10-01	-0.15604485203756	0.0206712757701827	-0.0378837537842612	-0.10496194368614	-0.0680023173074865	-0.0972421198448171	-0.150778285930133	-0.0117425630834045	-0.143658983418589	-0.107158877189321	-0.0364373284345239	-0.131784195683185	-0.149743452356607	-0.0975514070736684	-0.0641540814342972	-0.142688046125303	-0.169641702404108	-0.117995185168093	-0.0767520676887963	-0.0241652489631451	-0.0996769446475562	-0.150452471813777	-0.0685501989027685	-0.0906211295223305	-0.0379303482367329
2011-11-01	3.52672523315752	0.111131399956527	0.0462088610720031	0.0491440136552423	0.0131970635527502	0.0542838556177764	0.00474219648494388	-0.0176498836485701	0.0916293100509219	-0.0338574241920886	0.0940752048608624	-0.00263131676550419	0.0461616585012005	0.108408051589228	0.0626045316138264	0.0816537992145723	0.163648335703854	0.108686545885071	0.0557483212190937	0.093043566248479	0.0794627167266791	0.12501634154828	0.119019333162405	0.112989046351728	0.0738400771672157
2011-12-01	0.197216989514136	0.0625704803530253	0.0381743193851437	-0.0573649090606511	0.0395099242890133	-0.00146070056851234	-0.059648310764832	-0.0346012481260362	0.00725799780369441	-0.0684652172959393	0.057510522570167	-0.0982620490693689	-0.0571220380026838	0.121224404624124	-0.0356067996130029	0.0216626219014098	-0.0667625275699347	0.0867856658131297	-0.0527666980963631	0.0161068202769085	0.0562678935544382	-0.0150779039859928	-0.0152674938792407	0.0103158528161984	0.0112336645302302
2012-01-01	0.00559861953778375	0.181543128414754	-0.104081177198639	0.0260324035772371	-0.0209855022529334	0.0508802866440572	-0.0365461972060926	-0.0193083831200397	-0.0236694723403196	-0.0646637018780825	-0.0902436989322763	0.0135731139415859	-0.0689445498074845	-0.0609136699183305	-0.0273139269936693	-0.06047621639673	-0.0479554110538906	0.0158012608627882	-0.016091492864347	0.0866835407789432	-0.0669950973422392	-0.0520001799542399	-0.0109451564131394	-0.0366150735484439	-0.0220153802018942
2012-02-01	0.101642736582082	0.0724675778757155	0.124379256400547	-0.0473010270593678	0.0987004614798903	0.0822153121753997	0.121934999807569	0.117446267161224	0.328197451038267	0.0680654363407405	0.225643705271879	0.0793500154339485	0.0455232931899597	0.0515175575919842	0.0176964693857663	0.0958820497372681	0.172938929580023	0.154714801119772	0.0336950062400911	-0.00437141772547972	0.046854756116185	0.110181915451005	0.0382724665813632	0.0542694116754639	0.0297778016859164
2012-03-01	0.10772813192343	0.0988933192712817	0.0804364623073739	-0.0124020038745667	0.0586599461744537	0.0887419561421733	0.139520600164391	0.0690040902270527	0.0917128720133184	0.0643329973219868	0.0480157452338505	0.0655049932346668	0.120348854030214	0.230460832377301	0.162327175992836	0.170143964539226	0.162026155008206	0.177993939422475	0.107902763694271	0.225955424407561	0.0207255156573104	0.00782076304240697	0.0128179836778009	0.0201468071245837	0.00678857106155256
2012-04-01	-0.0417791047870889	0.146038391759653	-0.0470636112096935	0.132866389406583	0.0897102058712755	0.00253577276531515	0.168395871025852	0.110776075900055	0.416315085038973	0.132417801004129	-0.036276969500256	-0.0135059124886969	-0.0103059115488315	0.120095598678351	0.0272315805848476	-0.089171530695598	0.0727866709863067	0.134085013156529	-0.00821335965440492	0.0344919767372853	0.0436512091512396	0.0309923397161671	0.0452499329677131	0.0269957969154243	0.0158101838761001
2012-05-01	0.181329094552962	-0.0502311154076765	-0.0689010488070983	0.108376076812948	-0.0687896979704616	-0.0845971238139822	-0.108654086655812	-0.0816006533621781	-0.0492499910511304	0.000599960897097708	-0.0960535550580407	0.0406694273240948	-0.000920737075676983	-0.103706616432316	0.0318559432039515	-0.050172250294609	0.0134027819976392	0.0290222474089034	-0.0747370206049426	0.0266182044519166	-0.0107858241704975	-0.01301565725066	0.046409376072997	0.0383626895207688	0.0703541282939309
2012-06-01	-0.0727968316782194	-0.0581356928646617	-0.19286932340007	0.825441048660725	-0.104024916444091	-0.0320263443692775	0.0154927802466179	-0.0914773847082893	-0.207415900172694	-0.0673475622192045	-0.150959075021731	-0.153508927643041	-0.138585011020753	-0.177794506777578	-0.0315985528350426	-0.153606633955434	-0.190300261743697	-0.0582863460484746	-0.0977695915159886	-0.0136989999071102	-0.111967379401753	-0.147933391317459	-0.0862130382680965	-0.0565227107454244	-0.0265887778021136
2012-07-01	-0.105865222038273	0.0196886153004949	-0.0248760432782554	-0.0893137680143678	0.00734727085615408	-0.0704513801284303	-0.0724966747216125	-0.0793527229855275	-0.0962818512711047	-0.0722354419722208	-0.0536809530686673	-0.0942850596555511	0.0576573192661377	-0.0951642067615496	0.00979095889296241	-0.0115997592973865	-0.118571627239519	-0.0228503925175888	-0.0278018370634028	-0.0569882397574717	-0.0295505404094026	0.0551771270843896	0.0525624182863198	0.0308636313571346	0.0269815758126655
2012-08-01	0.0861769679462366	0.0420416990812083	0.0493258219298534	-0.0786072522352486	0.215945821261238	-0.0633260115757519	-0.0382172670073272	-0.00767575306187203	0.0548153572484808	0.0528908115203671	0.0259699556590204	-0.0817939198138132	-0.0266269770748715	0.0574873286243431	0.0141466756451076	-0.0475542578853045	-0.0421074631765159	-0.00637169557617111	-0.0200267499929346	0.043189281222535	-0.0548110017727705	0.0438660010568274	0.0583499468531887	0.038006580948347	0.0150430588753536
2012-09-01	-0.106831977885235	0.144484648767881	0.421134796018794	0.109979205109445	0.0135221178729298	0.0941238880269897	0.0287460296222427	-0.0121048661941763	0.0406243489146933	0.129134358264888	-0.00390028953743464	0.562927499416601	0.0231707218379565	0.0751380162186506	0.0470818777388599	0.0135748475454347	0.0590523635354915	0.0394218289410448	0.0319291508282103	0.0764325839038853	0.03764588193359	-0.00320410441826375	0.0369518823600364	0.0358779876284177	0.0489084420307209
2012-10-01	0.346740642452381	0.0531958202743823	-0.108597998617126	0.074246642116069	0.0735109089142246	0.227613618109577	0.230895881435751	-0.0276699461711248	0.204495525634561	0.140605521115317	0.0306229259104369	0.0566121815937725	-0.00599374180303397	0.0820953314436154	-0.0180753820778463	-0.0249105052356004	0.0957328078166351	0.164258803396498	0.0478479593529939	-0.00183317334192419	0.0607898026465436	0.0310862918049973	0.0093988446641016	0.00501209687591918	0.0223923550899541
2012-11-01	0.0413822913108443	-0.035159270719609	0.317890105373345	0.185216146336669	0.0595076388822075	0.0891150243168402	0.31941811784506	0.084340148085509	-0.0134664358493941	0.0541760801299055	0.0789244163341135	0.0937258326384311	0.102478332605144	0.0950712413136379	0.0686721057769979	0.0612859464830277	0.037215553695517	0.052491770961157	0.0471808410274117	0.076399363348927	-0.00822661515318881	0.0223107109081412	0.0189284148701369	0.0433125966521723	0.057532472466744
2012-12-01	-0.0345190649934061	0.0330676280393593	0.0778246425772404	-0.074414147601346	0.0661904843137039	-0.0874384794194494	0.0260193787423244	-0.0230825625832044	0.0114384050889658	0.0567754693214924	-0.0468537563351808	-0.0191137252838465	-0.0690562380894918	0.00528682530706901	0.0164968124649351	-0.0891611478018228	-0.00624778831187845	-0.0915050016675215	0.00749363364971439	0.0110384110974864	0.0102894963341885	0.0509955863497641	-0.00336354777129234	0.024715746715791	0.0052027933963081
2013-01-01	0.0176060606906475	-0.0561025138086131	-0.0566165114628713	0.115312099570131	0.0739978115427724	-0.00283910950813302	-0.0289373273384603	-0.0526576412377637	0.00694456912880456	-0.0231596178403521	-0.0243901695814995	0.064803689387151	-0.0563131544132342	-0.00857326429645836	0.0175746483228059	0.0341070515296292	0.0289148712984434	0.0615879589226082	0.0749462447677435	0.0476410628416558	0.0338811168780338	0.0396602351207877	0.0310279883314487	0.022647517900328	0.0494456310326709
2013-02-01	0.105937580021457	0.0538542790665192	0.3294145088728	0.170413575891047	0.0867212016536259	0.107931509811569	-0.0765375171238012	0.166945878010731	0.0622355995832651	0.060404550840584	0.119583926821247	0.0952644111357898	0.0632833019661983	0.113881076748583	0.0670369085983067	0.264975515643477	0.0227940398704804	0.00981637110493161	0.101008301727725	0.0484011404363313	0.100373149768859	0.0452422752381733	0.0927569604496851	0.0573648146950696	0.0732922947922323
2013-03-01	0.0609875999933637	0.0374419781079914	-0.0474961123004914	-0.106503782132372	0.179621853022677	0.0534210302785278	0.0157450448506718	-0.00311309850636482	-0.070216110011258	0.0363842071636908	-0.0658406318850565	0.0170298243873433	-0.0227736765434454	-0.0298887951995643	0.0713132500526267	-0.0965266604465942	-0.0338257580731412	-0.013350809895274	0.00317672408980067	0.00514951658577115	0.00740789845362305	0.0423112733251974	0.0652958923214841	0.0333159885469224	-0.00458368316112096
2013-04-01	-0.0589480793030396	0.0119381748568431	-0.120844263356693	-0.0780892156305868	0.0201555008714594	0.132730060462878	0.177187689068019	0.0635835222892312	0.1215447441027	0.0647850207632133	-0.0170289247391929	0.0772001118676685	0.0137031883884122	0.041048096936965	0.0082539615067234	-0.0407993440248675	-0.0763288593359396	0.00253539046222571	-0.0500579861906809	-0.0091040178778563	-0.0289329338577722	-0.0137979449905329	-0.00302056081619999	0.00719714001396467	0.00087273433319924
2013-05-01	-0.0528548869545455	-0.122224888365458	0.00186820979107578	-0.149572334786178	-0.0439756219021537	-0.146182024603924	-0.115419571251748	-0.100201700295344	-0.0233117214465756	-0.085988389903384	-0.0947125773548864	-0.0224118583645653	-0.153173356511787	-0.131523908919376	-0.0284325120479431	-0.127787243948568	-0.0758629310490635	-0.0615893797725596	-0.0475198676887618	0.00381253833885181	-0.0422686401105598	0.0463508986642653	0.0990171310684231	0.0708717966220742	0.0653478346613132
2013-06-01	0.0954276032865878	0.0583102297536402	0.00943109254927871	-0.0879950067597497	-0.0619673493077156	-0.0566795280553017	-0.160255712721701	-0.0878365605590699	-0.0290173881115207	0.0325889141676839	0.00583646831129675	-0.0705362509604806	-0.130774665807202	-0.0434810525514036	-0.0543477577519899	-0.0901836063111304	-0.105457470975581	-0.0716308134731593	-0.0303549611296835	-0.013384755295962	0.0885284027661024	-0.0579979589662882	-0.107640927751637	-0.0464449628492428	-0.0138170535569047
2013-07-01	-0.0856427890215798	-0.0155810964306802	-0.144066293922839	-0.185035508198133	-0.0430049567845451	-0.074504916915233	-0.10774881845773	-0.173831141070627	-0.00500922701878415	-0.00288779688454151	-0.0875379604961237	-0.0886906011518122	-0.0822159794179222	-0.0737994548572481	-0.0176712889686636	-0.0765959043901094	-0.0279826822527063	-0.0810862282477915	-0.0361112549591447	-0.0496002606792636	0.00980096993549457	-0.0123879868230779	-0.0188311288360858	-0.0327168593212611	-0.0205907780380689
2013-08-01	0.590091753076211	-0.017810228755759	0.299637250885311	0.234638375984495	0.111534042795789	0.208782722959924	0.13810194139054	0.288288129455659	0.288424501619528	0.217686284151137	0.207148644813907	0.151031905974032	0.166602744085857	0.283166463015728	0.187610980036673	0.229391242380179	0.181423950165415	0.0974119629447448	0.131551917864403	0.27644862402497	0.105871217319784	0.0848185612601856	0.074283299530609	0.0479842319643462	0.157251548295074
2013-09-01	0.0617161413574074	0.298064149334433	0.419390683035322	0.166060009568522	0.224980758258575	0.0593831284555348	-0.0195895170985706	0.118911155281451	0.16423687980725	0.114274278370366	0.0680111442884238	0.100882048542876	0.256307810609537	0.078578206733033	0.140017610429353	0.00512137930577307	0.0893296463955363	0.0337230572920289	0.067210688035894	0.136904820250076	0.0318360405983382	0.0356738258466198	0.0309143087133804	0.0483536449092362	0.0566687569748947
2013-10-01	0.252034548216894	-0.0327898750714093	0.0939272252623423	-0.00251041722377743	0.38895642364395	-0.0391789047591435	0.109954660755865	0.0530840222328899	0.0220129634987313	0.244446075949663	0.288942336730387	0.0834463526038931	-0.0364060074389156	0.0825428932322594	0.143073834303231	0.0604460203092277	0.0563718392469264	0.0576272361867838	0.0531427734318309	0.0378910935746674	-0.0322648993476274	-0.0091705451388815	0.0272971240123708	0.0273501331156378	0.003962025438111
2013-11-01	0.246550862317197	0.210893409776709	0.0537618384894989	0.0667623405182115	0.20977977660412	0.436992595122795	-0.0917720481640997	0.0191821529060411	0.50436812972897	-0.0308036569296495	-0.0549519150991519	0.0776988861846157	0.0342620879834796	-0.027131582902764	-0.0053497269792311	0.0801133421506519	0.018620575562607	0.00823058645012983	0.0277825201322958	0.0726006553789982	0.0514394901888536	0.0491244211946587	0.0504269959842582	0.0489578306718738	0.0993234803865008
2013-12-01	-0.12392961559249	-0.0079761705129106	0.00562657269984771	0.178657344379061	0.12841063518523	0.0423961040490078	0.217659221630255	0.335361355427579	-0.0521389254900177	-0.0142341865514708	0.0729842945666307	0.0631199370821824	-0.0639359829401848	-0.0260968035603971	-0.0103053817498473	0.0575070951372594	-0.0341086782841287	-0.0145180567854367	-0.013486249161274	0.00372007374529342	-0.0170895172023081	-0.0132928403105009	-0.0471061310705194	-0.0240857305342181	-0.0338803109578219
2014-01-01	-0.0244729238962681	0.0615441477800914	-0.0188160991812974	-0.0494462806395376	-0.0241866582413002	0.120871774748586	-0.011891779600353	-0.0231302044369516	0.0752952251167174	0.0250745980765662	-0.0047001592127801	-0.0178054528671296	-0.0227945849816257	-0.0245380677890471	0.019720397549692	0.0914511530946955	-0.0213284316389865	0.034034178582593	0.0268703558641565	-0.00814324730467095	0.031782547578681	0.0249718282834265	0.0132245543240507	0.0187135416890427	0.0444686956928493
2014-02-01	0.142523356236141	0.563139801299071	0.00300720630459525	0.104118376682435	0.0535560339532584	0.0346215058479676	0.209994177297328	0.655204366408605	0.00978444833179936	0.0337122094139111	-0.049750931315208	-0.00468622880787223	0.085319186728662	0.104150102832234	0.12018316716985	0.0215756774031247	-0.0312744342601008	0.0770427348289506	0.0274371053655138	0.0311279943764381	0.00768486806456062	-0.0300803459805554	-0.0339768945021122	-0.0178706898015383	-0.0133892496948322
2014-03-01	0.0725600197482621	0.186561018794365	0.100397884953552	0.37451416487804	0.0469348169920455	0.0788116343395245	0.0199296934742098	0.0403413969543949	0.0662329583480699	0.0895655506903673	0.188493799211033	0.0983676595395216	-0.0308605239317719	0.0536510473990274	0.0625785799058626	0.0572694174757175	0.060479781822666	-0.0395590400961728	0.0131138156795395	0.0446589799918998	0.0424017549853045	0.040164998009072	0.057399630217002	0.0428533106472808	0.111633761068903
2014-04-01	0.374133942346286	0.283056694367031	-0.0609541339276824	-0.00775166587395813	0.122573207078208	0.0585012469626669	0.22957440528844	0.0254689509660203	0.101058714951525	-0.00819258692971412	0.0332973718564609	0.0114879546593982	0.113571917261062	0.0369659549047667	0.00146060492773419	0.0371757342314587	-0.00847989256844982	-0.0405323503246388	0.00813788421048996	-0.0232392082341727	-0.0184621691841972	0.0209456711270209	0.0283181380336498	-2.74005303248784e-07	-0.0338654583140446
2014-05-01	-0.0949433632871366	-0.101293470807255	0.0089948034197994	0.629209479762306	0.118158147418916	0.0685275280161427	0.0327391058315945	-0.0911765617454557	0.123416771453619	0.0492474856967744	0.0270198402616056	-0.0888951763468666	-0.0556466768761323	-0.0169771987390859	-0.0110966538340777	-0.0259900394417532	-0.0629479262788794	0.111817602927283	-0.0137824867320095	-0.0321199631497346	-0.0225264133678341	0.0100299325779727	0.0180054109119519	0.031623730325947	0.035458379767009
2014-06-01	0.0805035203412424	-0.045641520429479	0.193669778443388	0.0374693308903629	-0.0116309250902703	-0.0269183266244596	0.251826502244994	-0.112651027573905	0.0757065420031108	0.0370263294561897	0.219316094118576	0.173155901433406	0.0177992930362152	0.134728278970098	-0.0206364479014489	0.107071966594144	-0.000713022129695691	0.0324885599565737	0.0280255738060262	-0.0021109008188364	0.022341499725946	0.0441385211306789	0.00558626247938693	0.0225818694014053	0.0469829923415879
2014-07-01	0.632901096203983	0.170517995940877	0.227000481809887	0.331118151855778	0.186983241554317	-0.0995016710714027	0.0592943189369367	0.0646366033798254	0.483999453209952	0.16569026813235	0.000674684327221919	0.0263063282369101	0.11086225782456	0.0348339355768927	0.0486829411699483	0.0075235885779638	-0.0149232960276766	-0.000391224883343791	0.0654639318514927	0.0733818383594326	-0.0350582033481102	-0.0207720240580184	-0.0177752307996945	-0.00248618632488226	0.0126497713021853
2014-08-01	0.120200757644489	0.988673772850504	0.215837184763395	0.328705886708093	0.237037788184952	0.262100321031984	0.122887166870928	0.0611243833645031	0.148660180372863	0.33168737460321	0.0283817364737366	0.0930359008166942	0.0893661402932224	0.309005819322352	0.299973028852855	0.0869173611964425	0.0589457127602385	0.0460941740898723	0.0424280228539694	0.053869008688296	0.0236600645337272	0.0377095770761136	0.0392369895639492	0.0283571230531788	0.0941880092044382
2014-09-01	0.139590191138729	0.05597481674677	-0.0556177602488522	0.170058077510149	0.16274117423708	0.23417174569496	0.046846577884657	0.0335629234527564	0.0357759609961981	0.0886069160644457	0.101337957387148	0.0576765261767973	0.0779883530746855	0.038470367632687	0.0458646221920204	0.118726994388973	0.0286424354807695	0.0625861579804986	0.0365195764336188	0.141819849362594	0.0624965917672911	0.0194647592251897	0.0197492823035254	0.0202211445237106	0.0311072975819
2014-10-01	0.164120301645226	0.0829226261794887	0.0377128815946129	0.003186766709523	-0.0621772443680795	0.12152432708809	-0.0036123473845526	-0.0762792464599729	-0.0808216188418872	-0.0359680784223712	-0.0226506527958383	0.0857156345725144	-0.0650575731133377	-0.0915831329058306	0.0936930925637145	-0.00898584959420359	-0.0662927196823079	-0.00603093592812803	-0.0333188026452681	-0.0573448596453507	-0.0243299159584775	-0.0650605062985338	-0.046178008717695	-0.045694116744207	-0.161218083731906
2014-11-01	0.571790945431164	-0.13396577236356	0.0369256559129782	0.240472434896529	-0.0793173660130155	-0.0462799918368839	-0.0717886506723523	-0.015427792317154	-0.0844410215036018	0.0867620660428061	0.0784598295494723	0.0327480143065231	-0.0577589174420058	-0.100152984312503	-0.0304955008065747	2.3753074935876e-05	0.00847244755439801	-0.0286045207213167	-0.048897068982048	-0.0270852222569288	0.0448682636258273	0.0470882050138684	0.0401896480629481	0.0310179200401633	-0.0579446193344981
2014-12-01	-0.0787652403144712	-0.0962137076776635	0.389504906155427	0.0403364791594482	-0.0286676409832825	-0.0882226145423895	-0.0286010846856952	-0.103306871346225	-0.0137174612407921	-0.0661540373956006	-0.0804818293236279	-0.0578736400366339	-0.0738486288024445	-0.0799574922180896	-0.114697418475004	-0.0249881128009289	-0.0141660260508515	-0.051786691816207	-0.037203015309345	-0.0548447644759919	0.00492030051105093	-0.0406505510535988	-0.0677138188451602	-0.0110809843244893	-0.141411297447477
2015-01-01	-0.0060822098703003	0.0102896247322444	0.309971473772622	-0.0379672490841721	-0.0761042518282977	0.0381230969552706	-0.039535677344817	0.0152257188211055	0.00135546239790938	-0.0530627202697819	-0.0425228899093258	-0.0120526900160367	0.0616514770322489	-0.00865853497012367	0.114708885026865	0.0624079412418109	0.0174341383302831	0.0446438071837015	0.0384872855615587	0.043673878685069	0.063903574392519	0.0493193512396749	0.0406706620778156	0.0572261389435486	0.143581922949822
2015-02-01	0.0723683623873407	0.149684306968462	-0.0543938208744381	0.0193399068841737	0.180645938458388	0.106651576597704	0.00811367511882737	0.198315640238983	-0.0249340378464548	0.0448419587909532	0.126341301796161	0.0512100821202762	0.155122362583132	0.0286165719011108	0.0833305618755591	0.0242981709511493	0.04190811638828	0.0344895678934222	0.0729312426191163	0.0670572112823451	0.0551756839765681	0.0401134762325077	0.0380322189143489	0.0761109830648438	0.111348535382511
2015-03-01	1.7522063232456	0.316087872569413	0.21487268295362	0.0960672171910608	0.0934781560671551	0.0897988335098451	0.150850124813957	0.13847025114538	0.0815428947707636	0.181333570067259	0.0360285417964587	0.154205194425814	0.0777145022643236	0.121705214170172	0.0366577103054102	0.0945291717704444	0.12139130749379	0.0475429903986164	0.0443957873429089	0.0522563802805361	0.03311250659	0.0825380303947741	0.0672772946209859	0.0741044294426426	0.0683707098678521
2015-04-01	-0.0578917087277574	-0.0831407745137349	0.454623796848292	0.299659301021432	0.23264395501539	0.0792658343290584	0.0423670985847647	0.198614851394258	0.949115842453294	0.147855263044283	0.0513673581531014	0.0111067308347871	0.0530022028876206	0.226158880999388	-0.0329490815246222	0.0218623318990172	0.0465540000245984	-0.0257431552485549	-0.0174389369622002	-0.0192968399011074	0.00621310632997565	-0.00606727827155953	0.00285723582168623	-0.0210603673575778	0.00913102739889403
2015-05-01	0.194861788293581	0.0787939091269855	0.0890255492425608	0.385272333462294	0.201019817310885	0.15849249937586	0.0721412047269998	0.673962069928142	-0.0721933695327579	0.0616158345028301	0.0703327304366495	0.00155776599242296	0.121808419408574	0.0760831158243889	0.1250771891966	-0.000369759041546722	0.00644253124035095	0.0300190096483677	0.0713881263443633	0.0681210985185392	-0.017985547431895	-0.0137020916325997	-0.00225755241532705	0.0208270338252263	0.123126243074805
2015-06-01	0.476848910624403	0.199261725116039	0.112175325267832	0.0117843463589023	0.315457000960618	0.261328288598937	0.20186624822621	0.131748539811321	0.050645532936258	0.0903172610499175	0.0807089800852755	0.3509898863267	0.191642012804555	-0.0387628771809837	0.066578817383209	0.000429027947543731	0.033701234287223	0.0186524873236386	0.0294321555011484	0.0542460339524536	0.0233884490884083	-0.0357716877403514	-0.00738984147545079	0.0107596085141549	0.0919810086962817
2015-07-01	0.0524222711212658	0.113042025278406	-0.0158605592352007	0.0967328961087291	0.197591737829405	-0.0387666453975805	0.00666342042075084	-0.0966348831295404	-0.00507909134213318	0.163244988026687	-0.054698359698979	-0.0357841778063662	-0.0498105493297942	-0.0422291871320684	0.153817042545142	-0.0104091020362659	-0.00443598007911638	-0.0350046671279882	-0.0194883774892868	-0.0296357189489184	-0.0275695971184549	-0.0129032822426564	-0.0292227064635904	-0.0542114988666895	-0.0756527601931198
2015-08-01	0.407603627118853	0.0450544693331987	0.268778509487969	0.0186305954632965	0.285695892870243	0.0879412684888145	0.0744633711759181	0.160535574520661	0.0165920866334523	0.128070525177896	0.0790306979834854	0.0714411467793775	0.00933189401106725	0.0233778786567957	0.0606518944194703	0.116472617463792	0.0995055990926449	0.0126492563953519	0.0139023042991249	-0.0429170086651653	0.0665985557343569	0.0162570437560916	0.0386490860788731	0.0271712625290331	-0.111200101722242
2015-09-01	-0.00387764067009612	-0.0173689016801474	0.09322877776466	-0.021717576802035	-0.0199974103661093	0.0560803184702347	0.0249499493978619	-0.0123269768615826	0.0406915110707931	0.0514186582405214	-0.131018851737062	-0.0454521664477596	-0.0442312630271957	-0.0401045722605027	0.0160940509020288	-0.00425199990979515	-0.0307667660155083	0.0214548993272635	-0.0120167629505768	-0.00732934550460661	-0.0822234936544686	-0.0960877910888089	-0.0955325653081991	-0.0694796322742752	-0.0416207927673477
2015-10-01	0.385620726474929	0.540260215278549	0.0680204606858921	-0.03405496540168	0.0738687919667449	0.466924775493158	0.00898964718371938	0.119787081115986	0.147268821718085	0.033355128546431	0.0672319080359254	0.0746691732697108	0.0817011891160626	0.0405395375641332	0.104828475872092	-0.00536315312612743	0.134078745949137	0.0349581140138634	0.0261431816365592	0.0978964257378698	0.020871233605881	0.0321232186669256	0.0137676773271026	0.0220506475780134	0.0193907896144762
2015-11-01	0.290376048625056	0.485404413291523	0.85095795379121	0.29571354644359	0.303009364589863	0.128585143856117	0.143726730773291	0.076916694678856	0.150617168475033	0.267473649118465	0.0571224329185106	0.0848003985526458	0.155184412216734	0.0375038061775753	0.184682575355837	0.0646218699333759	0.055286069697792	0.0641567356060792	0.0575868972992335	0.177945275482048	0.00637733053387606	0.0235164249303788	0.0162384847819282	0.0411073860251938	0.108043549363248
2015-12-01	0.510951230011033	0.431263337501648	0.229891923972111	0.121849558208965	0.0524049958353252	-0.0317975400559787	0.0111223700289708	-0.0739159538690618	0.106241724327546	-0.0997882393793438	0.0228770760609139	0.0544916954375949	-0.00972415542678179	0.024763176816747	-0.0550838067659929	-0.0462531122075209	0.0911565569185447	0.0462495179272771	0.00780211248070756	-0.0647592262394593	0.0608047471638496	0.0616744534497066	0.0280967633892027	0.0138833759545405	-0.0509164163084694
2016-01-01	0.194107659722523	0.0860566040869885	-0.092345779395951	0.0124284371114951	0.0576833044100367	0.241471369503943	0.0154331346281256	0.0231476791770785	-0.0432082024736129	0.0219045994226804	0.177573394866377	0.113032925229368	0.0718458277146602	0.0691105958546936	0.0725486300805185	0.0393808386020406	0.0346890197715481	-0.0219971846757833	0.0478878452350114	0.0249679142360611	0.0230535468506921	0.0384301431482958	0.00726180564979127	0.0208644845858037	0.013846624034646
2016-02-01	0.163044870041899	0.113729140916267	-0.0260978554445586	0.0504975530631398	0.11210964922548	0.23072731770699	0.323396411583214	-0.0178404064938921	-0.0260250574287661	0.0264425347522463	-0.122932525547738	-0.0235313816601252	-0.0557049114965472	-0.033417444079137	0.0678521038609958	-0.0471227866307347	-0.0450064050687475	-0.0557796508641454	0.0165984456180977	0.00216285179154077	0.00220587796843557	-0.0520319547698591	-0.0553047454142081	0.00196578848872063	-0.0587659945215476
2016-03-01	0.0399941581052572	0.0238738863993649	0.0743625810661469	0.31741440034496	0.121926464599169	-0.067277051148945	0.301446554535714	0.108717015322923	0.221567248339819	0.648671299678086	0.0837299019232398	-0.0240997485472211	0.0800056308087939	-0.00732215230503605	0.119355786515844	-0.0215552286001436	-0.0303554582611384	0.0297308196935916	0.0855652606643756	0.209207576974574	-0.0401700762365078	-0.0204655247935495	-0.0184917519313456	0.0575573769554243	0.241406115604986
2016-04-01	0.314498394993731	0.076826418483635	0.134020534814129	0.0811949773707219	0.735790473695121	0.124907074748141	0.215738684825379	0.315769608419749	0.0077898825341509	0.186706490042865	0.0759015275499803	0.102772117724077	0.0626348280149146	0.0803306861152766	0.11434232424217	0.0604353717748274	0.0401820136198581	0.0501928899025444	0.034943258464528	0.0419054129660843	0.0175409726035769	0.0245833300332741	0.0201632544589667	0.02817987932917	-0.0497821592987779
2016-05-01	0.186935207429328	0.227854362249939	0.308037557217339	0.149009697913623	0.408710943467929	0.250988437331554	0.350152075163526	0.0041321110177148	0.238289836788994	0.441406815813705	0.117842695177151	0.0539660358413209	0.148129568095812	0.0804987137577292	0.167895266369506	0.0455168009575169	0.0267548832064932	0.0121434765679274	0.0485973080393974	0.204260368996173	0.0458842496533018	0.0167432176606685	0.0482407829606071	0.0753558700833889	0.238539881826796
2016-06-01	0.309543227536312	0.541754341840368	0.878085482178294	-0.0084720202428265	0.323776111104536	0.0598421662954414	0.0626715479911173	-0.0298186597067241	0.0334541176210446	-0.044754109514189	0.170117918604771	0.0864723676660733	0.110993855608209	0.0621620503803348	0.142120470960733	0.104999103774366	0.0608500068091125	-0.0106371996754299	0.0342698606064181	0.0164398547254672	0.0554889778979275	0.0423181139117754	0.0186630276219383	0.0078390318192099	-0.0230888141739788
2016-07-01	0.0257526568926225	0.178244258686356	0.126996291459104	0.197287188342897	0.172563271163768	0.534131612273277	-0.0261690518990542	0.0244443813031843	0.26714533868668	0.135313359639142	0.0708595866286723	-0.0209412686775627	0.0691189554347794	-0.0382745602837445	0.132131547354397	0.0448044842128349	-0.0135499815240279	0.0243449805309878	0.0342685261783443	0.116485421871177	-0.0221249104583462	-0.00826260653694413	-0.0187666563757941	0.0519005279515766	0.111806816990208
2016-08-01	0.187352915509233	0.078629555738345	0.42495742970234	0.478961262541561	0.348898595504826	0.315137887024764	0.0970476086844853	0.415941340679715	0.164609481199922	0.369447209580351	0.528796447319334	0.0225898619466007	0.108163764361171	0.129897415409082	0.332968705748855	0.143407284995821	0.042408449879043	0.0733834722566678	0.0584669809785262	0.179658591377138	0.0709203779254587	0.0642457989338804	0.0659001377442179	0.0580551863929075	0.135526661286182
2016-09-01	0.617820439602933	-0.056972749600019	0.0552190767567317	-0.00190717998242477	0.135758573887842	0.0559958050478297	-0.0450436400200562	-0.0395180376108994	-0.0257978932950067	0.082311504067278	-0.0587995098570422	-0.00930172473898606	0.027547687471007	0.0484656720081039	0.180400027657779	-0.0538480685761463	0.038591633960093	0.0503649772712707	0.0237259766730191	-0.0137180465017926	-0.0319917476473799	-0.0297653985257482	-0.0104549984592649	-0.0385281354734337	0.0294193365152283
2016-10-01	0.206054034674605	1.44517118047857	0.0626897729666756	0.178906581039247	0.306278990321033	0.437687075387115	0.163198452259724	0.424977134014141	0.134766045107721	0.0320390747632009	0.20059284125529	0.0390235957951967	0.0736627181727496	0.0675686093934182	0.118668423206509	0.0519406752529479	0.049303681887487	0.0559611805029885	0.0384796473579298	0.0692376471546672	-0.0211399536213712	0.00225818648232793	0.0262718175807276	-0.00023732206189185	0.0166515639538631
2016-11-01	0.127838062181481	0.408574706343926	-0.0884644295344005	-0.030420995191906	-0.0213948320452251	0.111435691063686	0.0965891271600071	-0.0103059794882403	-0.0388940625474057	0.120978394520876	-0.0298767164854024	0.0332189089133925	0.0177535349489533	-0.00821306844646909	0.0878786779279675	0.0298514629945573	0.025439369419107	-0.00313530899452665	-0.0145687470157288	-0.0012121907368739	-0.0716018638684631	-0.0497326667104142	-0.0201791057390232	-0.0452187728541568	0.0470316199244097
2016-12-01	0.140900563430978	0.0234194570248896	0.0117866814560706	0.137897645340052	0.0589471792298024	-0.026079682386841	0.0471555935836267	-0.039993638584417	-0.0696391921835758	0.0474775114567517	0.0455253321758636	-0.0315910631846051	0.0189800502170073	-0.0133815661889817	0.00591976251109733	-0.0343920013310751	-0.0256535044335205	-0.00841990587416096	-0.00260817980883459	-0.00658433713058683	-0.00950359043386432	0.019322722147898	0.052970103740887	0.000524250968486765	0.143526165767201
2017-01-01	0.0574252187704508	-0.00631355506520062	0.0202164616400974	-0.0471557462643805	0.027671554411127	-0.0459562401968668	0.0144176145339569	0.103616944253935	-0.0177084490385205	0.0158909638130989	-0.0618102876127632	0.0157073624266043	-0.0254282018887572	0.00144973617979777	0.0915826629508628	-0.00427696394636798	-0.0080447362071921	-0.00273590903761545	0.061085958789183	0.0181893610769997	0.00861295525185762	0.0246358545535185	0.0437173949545781	0.0588013480330273	-0.0233097084541409
2017-02-01	0.0591551871724927	0.107559365973329	0.11163481615791	-0.0420789864139104	0.219753513206661	0.229730913845895	0.150287048437794	0.0539105760967106	0.228187439935952	0.124308571372156	0.134130462803258	0.0970519617420677	0.106178082678548	0.0438020378694499	0.265744516839541	0.00919336631484856	0.0193190567370008	0.00279081631209997	0.0704331342718186	0.0943772917694382	0.040336574563426	-0.0306312871120501	-0.00603535468391264	-0.0071197425694624	0.10270828905421
2017-03-01	0.162506182339183	0.0764000885504397	0.219368960302535	0.590398876799328	0.136128921050508	0.165124480530097	-0.0475143778792585	0.0788268945827626	0.0314805714339158	0.0802489891985254	0.0957021181539879	-0.0567471079705458	0.00673620886372946	0.0488958178320371	0.010391893691116	-0.0638241722108316	-0.0144616880431446	-0.0259168783945776	0.0277171384615114	0.0193442662155459	0.0383171465823597	-0.0121309207864729	0.0360605505596669	0.010240492241536	-0.0127859436372293
2017-04-01	0.460399245810139	0.103948370515889	0.00092754194948044	0.0658088227738472	0.00578890224722038	0.184901905519658	0.0258839629872845	0.0874433558192232	0.0819773639820276	0.0277925827116142	0.117878671748563	0.0795408428834445	0.150329811599267	0.0430141476516781	-0.064469407977803	0.019239235612696	0.0148015208403619	0.0250760245073414	0.0878069842546102	-0.0234055428822671	0.0571952028625756	0.0337522516942874	0.0392467742135849	0.0285947478804661	0.00557117203008146
2017-05-01	-0.0702097189582628	0.0464545464106341	-0.0707912185423267	-0.0810982192551153	-0.0606831562160157	-0.0435184910143222	-0.105976483357615	-0.0856334071349404	0.00591710434142039	-0.0645697313071241	0.0482926646624311	-0.0409203861141904	-0.0403354019968162	-0.0405702887468306	-0.0836764860949351	-0.0175418089834514	-0.0306762149548082	0.0149263082744285	0.0428166991985204	-0.0479191697789927	0.0356579131952638	0.00138399497998414	0.0211100831753554	0.0132435109651278	-0.0437395074444869
2017-06-01	-0.0588663529142783	0.113792134527518	0.0287801948762317	-0.0783474804578548	-0.077671809268299	-0.0121286504330312	-0.000888768323202023	0.213073221140765	0.019988331678098	-0.0305755688763097	0.0278413103178713	-0.0306641885506664	0.00842153949848314	-0.0184457013112576	0.00206025002809982	-0.0220788835199124	-0.00695041208909832	0.0177482209863614	-0.0247369250179792	0.00399148976708167	0.00912982006690178	0.020874208652456	-0.0611999286501064	0.000619194342624851	-0.0104523659635123
2017-07-01	-0.062051508398919	0.0180923622070611	-0.0727400410228307	0.114814967734764	-0.0176719200104683	0.078927717588768	0.0950604994429359	-0.0022598667942499	0.0256226905214502	0.0316897798439148	0.0742495229309346	-0.00184601683654022	-0.011023728945057	0.00552364410173037	0.0352337478179586	0.0449289096111907	0.0329403401932109	0.0345162715358548	0.0472683653748537	0.0231791084852716	0.0183056990063134	-0.00424411787517307	0.00602159908312774	-0.0167990367563561	-0.0366186686757886
2017-08-01	0.0938801142585351	0.0159653580767024	0.154173959856079	0.0516307957716103	0.132214607684225	0.184078432764481	0.031906846043347	0.123837568335026	0.198564659424456	0.150089672169997	0.0904871504117223	0.0611431773866864	0.0634322244593611	0.0492401364989623	0.099180451666406	0.00656547111665052	0.03362104601235	0.0605922575797279	0.0348754831293785	0.0374921343688456	-0.0329064133575887	-0.0131556169660282	0.0225330026405312	0.0321630615400649	0.0690831207702112
2017-09-01	0.33607822123697	0.10342916133525	0.339086220193825	0.274532689493952	0.241089457796722	0.214509159812513	0.242778943337286	0.109915084957867	0.373056396902223	0.155557687011694	0.0647845952615851	0.0420102264826012	0.00756778943931182	0.0106146661147177	0.0498823145427972	0.0713571096706992	0.0306920834755488	0.0372287270841037	0.0510838852002298	0.0471659801816245	0.0465562458020157	-0.0178390216383441	-0.00877250605908071	0.00687878349806649	0.0490541931590519
2017-10-01	0.150840821028557	0.42348047755048	0.299032484559124	0.0556545441338087	0.297206990058606	0.142132818156708	0.0666485369696101	0.434823521641203	0.373718304675391	0.00924734458500646	0.102546165640603	0.0459238633220195	0.0103950148425675	0.0118985310033239	0.123433471997046	-0.0100744830387448	0.0796708872788423	0.0143973055189708	-0.0169024009353025	0.0170420168890164	0.0225413083525476	-0.00485003894560575	0.0139183549500044	0.0076728781115301	0.019130287861268
2017-11-01	0.301825270813637	0.418585964698054	0.186434015790685	0.289026841192954	0.280947348213729	0.276690886529267	0.091207405962418	0.0231433066445638	1.66917179697792	0.239384888090301	0.2627812220261	0.0914984564647849	0.135809618536101	0.192070669379342	0.0635774014769737	0.0402069304032823	0.0331256222379895	0.121788178445412	0.0449836759142484	0.0403627683043383	0.0717121192108545	0.0578990955967018	0.0394356601621654	0.0324272209571951	0.0552175981063562
2017-12-01	0.474337898634198	0.343289824104454	0.192866529365598	0.775851111124154	1.10831757667148	0.292146945174991	0.209314825079208	0.211849805528509	0.291883980041307	0.121811046709206	0.221398713099984	0.0766736931482128	0.091119838380145	0.0923584454283131	0.0539433025219512	0.0365491746666059	0.0477214169735791	0.0227914343964661	0.0354594987966621	0.00909996742238857	0.0312486923196319	0.0295107900198478	-0.00275399931409048	0.0214756416350865	0.0711362806516953
2018-01-01	0.150496305305523	-0.0651553229101941	0.173378208630419	0.206917868409177	0.11555013581361	0.335454080712672	0.334977678391409	0.0777548606694021	0.0250162333341259	0.0425222980376427	0.00264389480245805	0.0499284134720534	0.0317372216848542	0.0379467798436056	0.057149639456851	0.091819614107622	0.0876338927466099	0.0324054763971569	0.057356282295376	0.0671933793550949	-0.00031157825803056	0.0290919025326558	0.0140346765224226	0.022935916381925	0.0196131639377732
2018-02-01	0.0455333143872547	0.00169131699708114	0.114927972573407	0.00917271012670063	0.257099212451405	0.141558533950934	0.232108746884462	0.0573493347792232	0.198202836562937	0.100560594078616	0.119121188519051	0.115333412339886	0.0771097759779363	0.164076735457241	0.033305725590458	0.083267768100359	0.045921113093396	0.0304824869426775	0.0272657930652121	0.00535122612158231	0.0275098707643711	0.0106769146792071	0.00736077831820191	0.00623076811429948	-0.0110685032363636
2018-03-01	0.131343650353306	-0.121372322975143	0.00991269262400771	-0.0680035334516064	0.11014325733285	-0.0742569828447569	-0.0652847022622365	0.330569093932082	-0.106399438107806	-0.0470565897441185	-0.0257533781909187	-0.0314378683649545	-0.0536968993546723	-0.0560539743447793	-0.0372382336545067	0.135107662922435	0.0056107762465994	-0.0267582078568368	-0.0260639943880937	-0.0129359513917562	0.0381606069946384	-0.0248328351328596	-0.0131878961863719	-0.0297401101826364	-0.0237772400255547
2018-04-01	0.0199672463236373	-0.149169580403435	0.0325912204359851	-0.0226721431497162	0.426512631595052	-0.0988934940695409	-0.0093326766268246	-0.0578402136888361	0.0275489062564479	0.00713991826326307	-0.0293107122078605	0.00877850697699436	-0.0125702127886936	0.00981378290005958	0.0125600626223317	0.0177671867727508	0.0186692798023137	0.0166702893273983	0.00851296694589645	0.0130294174900201	-0.0138858925714517	-0.0264655116193188	-0.0347601081865732	-0.0302172762819077	0.00279994020867534
2018-05-01	-0.0881694652134433	0.040994914637683	-0.037209237593036	0.0258003272655698	-0.00625248563351663	-0.00758845621116724	-0.00113615314814785	0.204007123751008	-0.14098210038998	-0.0194218125928484	-0.0496368995192736	0.00706318117457932	-0.0242105414698987	-0.00982503352984986	0.0415011163412173	0.0144960500160936	0.168121274403495	0.00961659725058515	0.0290435843711367	0.021712942019168	0.0660839008465442	0.0179307265638798	0.0359101488939642	0.0598863562813202	0.0753104681734214
2018-06-01	0.0128507453228297	0.0482833426950558	0.0190430093804935	0.0337508462656658	-0.000645467305749068	0.0393837847865655	0.0543014086731257	0.0617441303655972	0.00052483212442449	0.189626039864899	0.122100694645351	0.0144728923972704	0.0331215786839373	0.0708786250926211	0.0203108278026592	0.0246790566033817	0.0379424011913942	0.0764901513490769	0.023407667683878	0.00613301302910939	0.0949449356346368	-0.0344417562546396	-0.0132721623648212	0.00255066991615118	0.026168169033583
