# Supplementary material for: Relative Entropy and Minimum-Variance Pricing Kernel in Asset Pricing Model Evaluation
Source: Entropy (Basel). 2020 Jun 30;22(7):721. doi: 10.3390/e22070721 (PMC7517259; doi:10.3390/e22070721)
Supplement: Supplementary file 1 [file entropy-22-00721-s001.zip › Research data/Australia_3 Factors.txt]

Date	RM	SMB_BM1	SMB_BM2	HML1	HML2
1992-07-01	-0.0127109187343051	0.00698916113161503	-0.0162902933375254	-0.00468943944123562	-0.00946119905636336
1992-08-01	-0.0117151606127028	0.0177370433770112	0.00658104914198404	0.0349208448963065	-0.0114003621667602
1992-09-01	-0.0392727327654631	-0.0225741728236272	-0.0233962174202049	-0.00277212018399857	-0.0372745213524883
1992-10-01	-0.0356916553869751	-0.00821460759220534	-0.0323736225820816	-0.0234207490977671	-0.0102213196755099
1992-11-01	-0.0278938299422479	-0.00201543106585723	-0.0109328010942866	0.0319384281604535	-0.0365242020299861
1992-12-01	0.0263797077618433	-0.00605381908393834	0.042757133795046	0.0342822068383584	0.00931170540645264
1993-01-01	0.0698888539367276	0.060738640477993	0.0580825833898974	0.0286233545976793	0.0885724171883978
1993-02-01	-0.0118112172623535	0.022903782995716	-0.0116686990501332	0.0092345733388804	0.0123288969629654
1993-03-01	0.0748262543843307	0.0593350836590228	0.0656807461381956	0.0581698535726465	0.0541373440018989
1993-04-01	0.0271626234191171	0.0791407767650886	0.0228447826997833	0.0383645729057961	0.0543274186450082
1993-05-01	0.00745652086663055	0.0718697717362251	0.00382298024465813	0.0486645990254806	-0.00160381199638928
1993-06-01	0.0652848867991382	0.0930109146841564	0.0562743672200251	0.0414905471236752	0.0730157675557981
1993-07-01	0.0157712386623468	0.0277413662147412	0.0154554785478909	0.0255249821743992	0.0308385224989296
1993-08-01	0.0682645421787475	0.124640134507477	0.0619448922105035	0.06203757780528	0.117496334258556
1993-09-01	0.0762517586371942	0.0375272808653861	0.0754538318129329	0.0723732772694858	0.0350727286663247
1993-10-01	0.00569038336311532	0.0176061394152778	-0.00472312675648026	-0.009261396231034	0.0123369431908593
1993-11-01	0.0894173278528643	0.0812986264293096	0.0942726498773497	0.0991139219587829	0.0899581626820443
1993-12-01	-0.0536540211219472	-0.00972662452938968	-0.0488466308236664	-0.0087104027490541	-0.040592313917302
1994-01-01	0.0916973597762078	0.0965232259008063	0.0921536861662227	0.0941284167538979	0.0950831326902901
1994-02-01	0.0689183855842888	0.103501747103673	0.0747751606346217	0.117695492537509	0.062411289185858
1994-03-01	-0.0472899697132918	-0.0130346653017822	-0.0522218830235805	-0.0290299860032134	-0.0311719098795646
1994-04-01	-0.0531367934650885	-0.0323003142280946	-0.0582068268454955	-0.058839396202507	-0.0386211339817504
1994-05-01	0.00201158929962646	-0.0137263459664676	0.00261607677406311	0.00243943241575095	-0.0175376662664303
1994-06-01	0.0262696777414796	0.0310515643519704	0.0191885788429501	0.0240537727393747	0.0413337514522985
1994-07-01	-0.0658471347830962	-0.0383969001114126	-0.0681665855050383	-0.0558581552005973	-0.0450336268474974
1994-08-01	0.0635630849769145	0.0309779623400834	0.0658923000178403	0.050405615367793	0.0460465665424184
1994-09-01	0.0126543060497044	0.0235089759503051	0.00940951010535871	0.00740186803737988	0.0306152140917366
1994-10-01	-0.0308768469924783	-0.0119348907991317	-0.0338322213903471	-0.0374406462636195	-0.00914943538941264
1994-11-01	0.00152661613037357	-0.0116597964159235	0.0041870983716068	0.0135233453822514	-0.0207460201931255
1994-12-01	-0.0513337411003068	-0.0657824449597869	-0.049901529970725	-0.0449587179308364	-0.062126628035722
1995-01-01	0.00977018839703317	0.00484025208047101	0.0114776189873764	0.0117640730592566	-0.00305594091102802
1995-02-01	-0.0320419763510661	-0.0458964220766775	-0.0242940324897483	-0.00881460656331822	-0.0547581599191911
1995-03-01	0.0581336448266659	0.00445983081774945	0.0645241304505973	0.0442659572957447	0.0225383133272565
1995-04-01	0.000458710894733019	-0.0177843144771276	0.00178163032907857	-0.00837876418993401	0.00173921180968913
1995-05-01	0.0732036892913758	0.0656529166481822	0.0710262543872934	0.0504473337108329	0.073744054758328
1995-06-01	-0.00162887592314962	-0.00866135666774723	0.00207130176807669	0.00431027552943403	-0.0168206782531044
1995-07-01	-0.00438444331956768	-0.00421325728818346	-0.0030185966836519	-0.0021450901191999	0.00681169624520519
1995-08-01	0.0631427629482633	0.0601543996946143	0.0507951258549054	0.0375760819462928	0.0761755965527115
1995-09-01	0.013735646784644	0.0534302437913309	0.014833029646095	0.0471843593650425	0.0255839568363426
1995-10-01	0.00726113241953433	0.0510851722916417	0.00952102383597482	0.0483086180554517	0.0213213896517537
1995-11-01	-0.0355051017039421	-0.0172265351655803	-0.0362541780475691	-0.0139139144928053	-0.0301856106196631
1995-12-01	0.0629047287176785	0.0444601316897932	0.0635431555620248	0.0492329292362049	0.0676304603569836
1996-01-01	0.0278915991817059	0.0646290820199231	0.0283653734742318	0.0423299048435045	0.0621161678475217
1996-02-01	0.0424453692384069	0.0750035509373308	0.0435029327334743	0.0617920750195286	0.0579368309395526
1996-03-01	0.0186151355089202	0.0166932920807013	0.0182432127189434	0.0267907156391798	0.011352435388335
1996-04-01	-0.0302072552593233	-0.0108766937624783	-0.031829708581738	-0.0210670418294566	-0.0180244303109172
1996-05-01	0.0445961485930189	0.0590615560104985	0.0373683258872084	0.0251934891353788	0.0815648056867312
1996-06-01	-0.0270737654274237	0.0729277241220806	-0.0339377221068384	-0.0172017818021106	0.083148704132615
1996-07-01	0.00853523938051883	0.00779190796331042	0.0163713948991719	0.0453253064856814	-0.026210574580336
1996-08-01	-0.0167698560897372	-0.0285120661185711	-0.0223844052814406	-0.0347232281070165	-0.0379893666031531
1996-09-01	0.0398750540509213	0.0785154043494201	0.039916577300364	0.0648285375984659	0.0518383779157926
1996-10-01	0.0195900461976758	0.0298771233196136	0.0167061725760884	0.0237211487729092	-0.0121468312840677
1996-11-01	0.0327526475721044	0.064520547017139	0.0281004387528595	0.0470120145472516	0.0563528019496383
1996-12-01	0.032380156109503	0.0401018226627418	0.0227322029172962	0.0140686874358884	0.0308816722952905
1997-01-01	0.022569936408401	0.0237565294308256	0.0252493458023912	0.0305943009338348	0.0217121165115262
1997-02-01	0.007211117402927	0.0107172882275894	0.0105215771511237	0.0335889054625357	-0.0267289516137156
1997-03-01	0.00301858881225852	0.0382553481052948	0.00315497277622979	0.0267706897504899	0.0209616167323275
1997-04-01	-0.0181739208677198	-0.014387329927946	-0.0254071987535301	-0.021452908937625	-0.0395564967175042
1997-05-01	0.0658795811073248	0.0281789748863263	0.0609235051366358	0.0461534760523684	0.0433377333929162
1997-06-01	0.0638380762032819	0.0665061454005328	0.0575682601649502	0.0560230442806064	0.0536109974434416
1997-07-01	0.0445145701978659	0.00421964258302761	0.048532097891787	0.0304897914150285	0.0311283043410091
1997-08-01	0.00936256180649706	0.0327813390981	0.00303899242551022	0.0130743580042837	0.0108841529050922
1997-09-01	-0.0490333564141455	-0.0254301560463605	-0.0479164230989409	-0.0308434517129412	-0.029494271684123
1997-10-01	0.077741614458453	0.042087657161119	0.0795250068003556	0.0709496469924466	0.0373729725475226
1997-11-01	-0.0951181539630971	-0.106513746387592	-0.0889830968614701	-0.0628645826332663	-0.113540895164212
1997-12-01	0.00692025179961758	-0.0164634161722534	0.0107946100734267	0.0151689236986394	-0.00861213850854246
1998-01-01	0.0467707493258482	0.0675957444732243	0.0485866810075268	0.048559813892721	0.0677423129482342
1998-02-01	0.0270413185097708	0.0342474129000726	0.0255060059670645	0.0294154739469988	0.0476353401416442
1998-03-01	0.00866215762930441	0.0222109879000007	0.0103327939885619	0.0230449767548924	0.0141642959432571
1998-04-01	0.026711149378258	0.000753879598806242	0.0313079553992699	0.0189948222436412	0.0298779378200981
1998-05-01	0.0289872019030272	0.0495523873126568	0.0296861172379506	0.0478897283242592	0.0482541676059568
1998-06-01	-0.0363993052087159	-0.0346633726982411	-0.0415869840780288	-0.0322739983112229	-0.0460818747253315
1998-07-01	0.0230649449218134	-0.0081981254114951	0.0385663461992132	0.0686392939430036	0.00928852695919491
1998-08-01	0.00288670920388729	0.0311448849469914	-0.0120982210971067	-0.0122563937541794	0.0154408968719039
1998-09-01	-0.0684859178542405	-0.0684387668222902	-0.0794931146715288	-0.0806070758168968	-0.0677983277234678
1998-10-01	0.0637586690715563	0.0665803489233071	0.0694510268028877	0.090378163210804	0.0484211292235295
1998-11-01	0.11185638425039	0.0310797703601007	0.0808149827663824	0.035992183536515	0.0915125177455711
1998-12-01	0.0338421913430548	0.057478493307957	0.0227557472590894	0.0457675988413507	0.0455644081245695
1999-01-01	0.0489341692273679	0.070645723302284	0.0317192972355476	0.0395642751573814	0.082440322042154
1999-02-01	0.0790857459749042	0.0616559110211853	0.0539590321413936	0.0519432438337754	0.0998587594766468
1999-03-01	0.000302552162943444	0.0805954520628185	0.00367301238588967	0.0483892345252541	0.0376769740879869
1999-04-01	0.0290833753421569	0.0417696141221808	0.02238427066392	0.0120162235223135	0.053105113680408
1999-05-01	0.045991173925606	0.0742264875741792	0.052185762807153	0.0494291064913462	0.0541678649706341
1999-06-01	-0.0457951474383246	-0.0352914174021133	-0.0331060843965229	-0.0164166383857348	-0.0340656476921957
1999-07-01	0.054118203975085	0.0376211798381151	0.0561289754785118	0.048025966186026	0.0539707427621885
1999-08-01	-0.00481369045072149	0.066611072132169	0.0095729967434963	0.0609842166061498	0.0297077217810933
1999-09-01	0.0147470979368657	0.00841928675101922	0.0113459527109252	0.000522541284586748	0.025638556437827
1999-10-01	-0.0184372943627124	0.0634454269116902	-0.00835335217798286	0.0604231448962081	-0.00113246946795728
1999-11-01	0.00129702786077612	0.0547043022118758	-0.017584649186114	0.0146350995843485	0.0367044622967859
1999-12-01	0.0633823577436977	0.129853303556551	0.0573171096773376	0.136624362804497	0.0860496592111481
2000-01-01	0.0393661622900003	0.130081917631197	0.0402757233730148	0.154702314260006	0.0606180308269727
2000-02-01	-0.0227204805999503	0.0239851901087915	-0.014622696666378	-0.04185379314084	0.00529708207338019
2000-03-01	0.0366020611166415	0.0660145488887567	0.0359500504924457	-0.0141407689091197	0.0308065761911332
2000-04-01	0.0225225219177654	0.149747323032474	0.00753518466319348	0.0883750673015671	0.0655679703553658
2000-05-01	-0.0135202971828832	-0.122120631671559	-0.0168480414820799	-0.113282261958923	-0.0482150771654441
2000-06-01	0.00621750087256729	0.00777299853060054	0.00209124193311105	0.0232214284121763	-0.00549269092122534
2000-07-01	0.0708805633910939	0.0897614829413751	0.0676843415825535	0.0436043410863069	0.102609908635357
2000-08-01	-0.00467091482308628	0.138198099007115	0.00675212731412735	0.114051243701064	0.0605789655071932
2000-09-01	0.0166197548229972	0.0357966924912443	0.0242293861612665	0.0498275300435251	0.026405325080569
2000-10-01	-0.00900580247331949	-0.0458947565338159	-0.00811680431417999	-0.00379189718928262	-0.0611622999164628
2000-11-01	0.0151666684266917	0.00123738956613744	0.0149187512419691	0.0229855435868662	0.0116082776825026
2000-12-01	0.0158452261381362	0.0727713102210728	0.0261846555532168	0.069182923911527	0.0615540039457525
2001-01-01	-0.0132603931907057	-0.00114290818234044	-0.00619532019354813	0.036095324744499	-0.0099045249714417
2001-02-01	0.06788768408128	0.121283630427294	0.058331259233259	0.0377618897393527	0.140128434527769
2001-03-01	-0.00219415110149017	0.0411574754973728	0.00293280167654004	0.0162107107645778	0.0409636054955469
2001-04-01	-0.0348479860994761	-0.0420030118892914	-0.0255015208004885	-0.023805260788019	-0.0444652406894639
2001-05-01	0.0444384763841694	0.0486221525600359	0.0348027773594158	0.0272694441605718	0.0285309634255192
2001-06-01	0.0316996860606184	0.107858719020461	0.0337361066480105	0.0719572577845674	0.0161476937968304
2001-07-01	0.00379733577498875	0.0102894894503161	0.0131670204640687	0.0380815892961431	-0.0280576614453954
2001-08-01	-0.0131681331691761	0.362691758447215	-0.00421844129968718	0.0305566973435733	0.485947015639779
2001-09-01	-0.0186874532264313	-0.0785917335008837	-0.011729746033515	-0.00522190841031065	-0.0810032104396002
2001-10-01	-0.0338179103038189	-0.0361877162905478	-0.0323204047558898	-0.0511457762483515	0.0303386428321388
2001-11-01	0.0601977287919771	0.25625622701772	0.0575680559708476	0.0826572974800182	0.246844188461003
2001-12-01	0.0420179420168989	0.233071360271798	0.0386272829717941	0.146647424399408	0.155567601474291
2002-01-01	0.0324639382248786	0.0460371306044124	0.03311939672855	0.0349653854038197	0.0354842955422225
2002-02-01	0.0234158751537748	0.179912861371919	0.0311384789121908	0.126096786015359	0.0973716050814115
2002-03-01	0.00787714274500578	0.0645046141436949	0.00720848969899805	0.0230148073436731	0.0590865333618708
2002-04-01	0.00572233795815356	0.0508805295020542	0.0105965615469173	0.0540130194946973	0.0295767750074337
2002-05-01	-0.0124248123689323	0.00140882692321818	-0.0105993461772171	0.00328020631277535	-0.00415692499338538
2002-06-01	0.0123305592834356	0.0205738437678499	0.0164207283361933	0.0539142922627254	-0.0271005692038853
2002-07-01	-0.031571999073085	-0.0493053644921833	-0.0282887903634572	-0.0170459174237461	-0.0479906041425181
2002-08-01	-0.0353016715868737	-0.0251540655758269	-0.0302629183492665	-0.00838754127696885	-0.0360216851780599
2002-09-01	0.0272308821026399	0.0779501953283819	0.0355092545023302	0.0636025367405908	0.051763963104362
2002-10-01	-0.0368799585331702	-0.0233643457894038	-0.0308829339267402	0.00575985368387299	-0.0460815543645192
2002-11-01	0.00806964186065754	0.0514023157987731	0.00893160154456273	0.0659149671667508	0.0172846903361478
2002-12-01	0.026652000110455	0.0294340313926908	0.0272824915319483	0.0566631609917434	0.0245367585061026
2003-01-01	-0.00964973247705656	0.0528820730226535	0.00230986531008418	0.0452590122194833	0.0149420639505591
2003-02-01	-0.00350262439758795	0.0594501696247918	0.0109301802218668	0.0736853074492925	0.00635098522959535
2003-03-01	-0.033447312767477	-0.0569833357650918	-0.0264718149454118	-0.0234847724244482	-0.0586517818402699
2003-04-01	0.0252898114470541	-0.00671653343855511	0.0208758657599011	0.00722307902067202	-0.00355642887339542
2003-05-01	0.0427058476437893	0.0798119845969909	0.0482640305481225	0.0612035609087176	0.0723019458578294
2003-06-01	0.02898079562565	0.0490993271254016	0.0285096570737195	0.0483723800759772	0.0239204153881212
2003-07-01	0.0113573589345128	0.247871223429306	0.0153520548077991	0.0640544231038843	0.286951937471778
2003-08-01	0.0514660235364475	0.225731082590768	0.0484499000658844	0.141625812592257	0.152011100670819
2003-09-01	0.036919426178882	0.263130889399204	0.0329745622462965	0.142557000733403	0.153286785381077
2003-10-01	-0.00313633464043612	0.172768979319977	0.00390755369531828	0.0780480078063616	0.0630592626427744
2003-11-01	0.0418191886076236	0.159989777509357	0.0406146746459604	0.0943594156357052	0.119304884854869
2003-12-01	-0.0186395239313034	0.0215038323734376	-0.0164247162001807	-0.0174061317886827	-0.0013194630230736
2004-01-01	0.046172037935877	0.0857448136317345	0.0458368420120943	0.0700809048592703	0.0692446600869781
2004-02-01	0.0030723700279783	0.0681545437632953	0.00677138558420755	0.0540262277659711	0.0183721702034724
2004-03-01	0.033926406206415	0.0459482591031046	0.0354703314251948	0.0492725484652248	0.0366879527355732
2004-04-01	0.0180922916855657	0.0127711867904573	0.0210336582804124	0.0339719756264004	0.0047747970023562
2004-05-01	-0.0175057476386079	-0.0655993848522068	-0.0216428985592344	-0.0490514945412274	-0.0430703230812508
2004-06-01	0.0227815178793392	-0.0269096011118817	0.0329239963691202	0.023515961187603	-0.00361417177657541
2004-07-01	0.0325995829405706	0.0283478858163655	0.0350608565906025	0.0408938275305501	0.0381608561349196
2004-08-01	0.0142616056612207	0.1186707958383	0.0242218879303875	0.0942699740650713	0.0703837782050753
2004-09-01	0.0157871746738225	0.0181804362302769	0.0169535345516112	0.0313194334599921	-0.00797197945134358
2004-10-01	0.0283993732527381	0.144378984668319	0.0327706764392425	0.0619888815452796	0.0689538296406038
2004-11-01	0.0447088058503652	0.0919006718296694	0.0478489416188909	0.0838324364151387	0.0557444614145634
2004-12-01	0.0387492737243042	0.227719178085447	0.0382126418967922	0.0682403091772947	0.261327269850262
2005-01-01	0.0365436806818649	-0.0345448989998929	0.032806807762321	0.00249931817589023	-0.00936001177039962
2005-02-01	0.0294705094800013	0.088048693381017	0.0335255985706443	0.0566696710082869	0.0447816009073107
2005-03-01	0.0245429532822563	0.0357660659399045	0.0225268865742866	-0.00724020305268167	0.0550970745014212
2005-04-01	-0.00897678616635769	-0.00754881337439525	-0.00717863971813576	0.00688744530604283	-0.0159678666124487
2005-05-01	-0.0317636608799192	-0.0646547575492346	-0.0354510317568491	-0.0480956924558777	-0.0858646010981415
2005-06-01	0.0377434797221481	-0.00350762089457782	0.0356820885950608	0.0122823970343682	0.0316793755225671
2005-07-01	0.0381775269380759	0.0444410811413185	0.039051491648832	0.040350632794191	0.0366819469915578
2005-08-01	0.0314790432531432	0.130914979168069	0.030040512410621	0.0520089182716863	0.119623253764351
2005-09-01	0.034030171810441	0.0617228863745118	0.0302342810295691	0.0447662437012269	0.0369846337163025
2005-10-01	0.0382602248119147	0.153929961214383	0.0353799046262607	0.0833797704042149	0.102681983815386
2005-11-01	-0.0286512178212659	-0.00655189777310899	-0.0276294632780577	-0.0124505635324293	-0.0344478489236121
2005-12-01	0.0262613910227153	0.0741856417922578	0.0269552109888615	0.0385963903418668	0.0696829656620572
2006-01-01	0.0473049312466419	0.0560224006368238	0.0480375468950374	0.0524422166753324	0.0421592498930251
2006-02-01	0.0512977486666517	0.100707785450542	0.0449380915063547	0.042120114560338	0.0826034851268523
2006-03-01	-0.0130321913032182	0.0356386442402615	-0.0130468322974233	0.0225285947398734	-0.00144586292507813
2006-04-01	0.0741082452436848	0.138731978049463	0.0687244217732561	0.0876862366617556	0.141695975874334
2006-05-01	0.0313883107943468	0.111044802492392	0.0261397233481714	0.0516226524418399	0.0595303185752197
2006-06-01	-0.0387900048213529	-0.030781547716975	-0.0364136393107609	-0.0120224778762138	-0.0399804687948249
2006-07-01	0.0107780792840378	0.0492109465127082	0.0117851917468249	0.140328525664328	-0.0404395928194736
2006-08-01	-0.00753548417612521	0.0881643129816753	0.00254320780769482	0.0675584590919915	0.0384436668502843
2006-09-01	0.0261040905374674	0.104514163705531	0.0272460595177734	0.0893695388207785	0.061768422644645
2006-10-01	0.0231793487698738	0.0552648618300864	0.03022493031737	0.0842535063891673	0.0255039156504948
2006-11-01	0.0573526361409657	0.234015572487852	0.0481785877825155	0.154215491454235	0.139249963383639
2006-12-01	0.0128099813142505	0.154786680045027	0.0176904323905167	0.0908899461174218	0.0872286480595432
2007-01-01	0.0457373766603276	0.0927016296131736	0.0485489756329056	0.07535267813258	0.0599256438031543
2007-02-01	0.0335111494063762	0.090431633642261	0.0365000523987936	0.0614041060575456	0.0863524505581274
2007-03-01	0.00447772664878808	0.0240835251311231	-0.000385155991123301	0.0313907193703443	0.0147661027895132
2007-04-01	0.0257467045254108	0.0756062345009784	0.0168936448791826	0.0389021415746694	0.0533708425792516
2007-05-01	0.0449061581116374	0.0804357890954695	0.04212795930084	0.0372135888724111	0.0793234104365707
2007-06-01	0.0449680234183729	0.127303150311474	0.0459613498295473	0.0898777407322695	0.054177649085005
2007-07-01	0.000607876173936596	0.0892991072831747	-0.0053879502331689	0.0253568617198241	0.0448409944377346
2007-08-01	-0.044385870787929	0.00917890998248756	-0.0449750727660642	-0.0203918131987815	-0.00237479471118177
2007-09-01	0.0512121460154556	-0.0481265271633259	0.0542485373144731	0.022276639569982	-0.0172706646399088
2007-10-01	0.0630024797128475	0.152894716507001	0.0535310893790224	0.0498993655013433	0.091412667312079
2007-11-01	0.0516070171232863	0.164942878893864	0.0463003067868022	0.0828996268925923	0.122700808383145
2007-12-01	-0.0263032799863203	-0.022544393880865	-0.0296900955446263	-0.0168523214289169	-0.026365727947213
2008-01-01	-0.0222323924700021	0.0119438274362624	-0.0215329152965487	-2.1525400962747e-05	-0.0214331242337598
2008-02-01	-0.068890597703708	-0.141439105238007	-0.0694709354359729	-0.0888496818310132	-0.109234980102233
2008-03-01	-0.0324949574122044	0.03961619489724	-0.0515627425222496	0.00710079469802538	0.0076542559527028
2008-04-01	-0.00665606791130066	-0.0492443921866258	0.00196436947089038	-0.0114145426516216	-0.051554595419822
2008-05-01	0.062801210112999	0.146716145538368	0.0594572477544033	0.161971202807237	0.0783589691239116
2008-06-01	0.0368522905180147	0.250957587968209	0.0231971434556325	0.10144695740505	0.157047902142877
2008-07-01	-0.0730908619703891	-0.0742432114393511	-0.0863248961431117	-0.0975568851745994	-0.0708352070443481
2008-08-01	-0.040955974229253	-0.0791460444410124	-0.0239892645931673	-0.00504609125124209	-0.0837349085936909
2008-09-01	0.059627494675716	-0.0285650536973508	0.0608933702196071	0.037688568372715	0.00545310937651502
2008-10-01	-0.051864706748406	-0.102635356508382	-0.0489952591003887	-0.056739157786858	-0.117559413646981
2008-11-01	-0.104499987795665	-0.188388652578844	-0.115519659457292	-0.146638048262428	-0.172479568738039
2008-12-01	-0.0994884711248951	-0.0640658018097923	-0.0883769269245234	-0.0544471424643577	-0.098566009369579
2009-01-01	0.029346962943086	0.293279045759644	0.02228365468446	0.0538945355970925	0.0767288204946693
2009-02-01	-0.0395261239163904	0.0234102311619736	-0.0397074010378516	-0.0178052046029025	0.0163475686960977
2009-03-01	-0.0500995048633996	0.0898756910715475	-0.0720886677449605	-0.0654166349940798	-0.0287285985565281
2009-04-01	0.126906673018409	0.184959025141383	0.133836659446948	0.130767852782391	0.194463889865866
2009-05-01	0.0807032082378326	0.197364225626488	0.0812758953239283	0.128616893543811	0.167770634877971
2009-06-01	0.0682429110989597	0.257369852057688	0.0659309656452534	0.109549915304522	0.205457209853168
2009-07-01	0.0139053470319359	0.0578104649052545	0.0327062410108971	0.0546132457998077	0.0403304904351565
2009-08-01	0.121820292737618	0.193254392402618	0.152207712479444	0.187247088428436	0.154729402306927
2009-09-01	0.0892124745151295	0.210400900927893	0.111143030996042	0.194259141311431	0.186670156859447
2009-10-01	0.0693424684934674	0.334119366047833	0.0850291298142702	0.23781052937035	0.165917847263397
2009-11-01	-0.0275331641978232	0.0765638914906339	-0.0312271773573446	0.0294798800574551	0.00396835747382719
2009-12-01	0.0354109512834681	0.0858402101916563	0.0334865239443919	0.0563652666645375	0.0700629273000301
2010-01-01	0.0334661307392391	0.0489636771479248	0.0362042888248823	0.0442815102407598	0.0105468167690136
2010-02-01	-0.0528002867028814	0.00837895716440597	-0.0610170461553825	-0.0446701829053348	-0.024485213150927
2010-03-01	0.0396929507528609	0.0237022063435559	0.0361768693125435	0.0186791003870987	0.0330396185593715
2010-04-01	0.0620702700089733	0.125186201871383	0.0720774790304335	0.108998053897895	0.105545634210148
2010-05-01	0.00174146034259404	0.0604104987782432	0.00465584745952202	0.0498042789621675	0.0365894359444511
2010-06-01	-0.0825373649609114	-0.110590626904327	-0.0878190900687804	-0.101746990354706	-0.10346090869688
2010-07-01	-0.0459119665327997	-0.0238168932037209	-0.032185398998507	-0.014547642784037	-0.0250706053577125
2010-08-01	0.0970759175990852	0.16090568305864	0.0901940143969973	0.100730845693985	0.127190749609781
2010-09-01	0.000670926558675791	0.0725775162742574	0.00878814987836486	0.0879945235614243	-0.0115739485533322
2010-10-01	0.0234570589882723	0.348071172723172	0.0175177346652679	0.123486621077955	0.190206476855447
2010-11-01	0.0337964812860943	0.280966223854582	0.0253935985298873	0.146220019408352	0.170994202276227
2010-12-01	-0.0206439041381066	0.104732866143501	-0.0127717834137368	0.0705743704812996	0.0397225061631986
2011-01-01	0.0499794568899603	0.232256885612689	0.0428022163129398	0.13878560084319	0.162930932869511
2011-02-01	0.0218940428622241	0.0678261672803278	0.0204726217506382	0.0272450767775846	0.0505776547544405
2011-03-01	0.0177009035099934	0.118651727053606	0.0201018545132469	0.0427182042966184	0.0831288890574124
2011-04-01	0.0106125795719529	-0.0196518867564331	0.0119602893281119	0.0176616391253612	-0.023259855919583
2011-05-01	-0.00119779488626232	-0.0124159990242609	0.00107737306865969	0.0157664972593417	-0.00704965303821921
2011-06-01	-0.0358478479648037	-0.00884328573558336	-0.0230483609935383	-0.00111869339344252	-0.0441673989183759
2011-07-01	-0.0110971172541726	-0.0787004601734239	-0.0185272994328915	-0.0605407373078354	-0.071936711339713
2011-08-01	-0.0154931258992948	0.121456915125306	-0.0174502455561633	0.0700577566788024	0.0516326704709129
2011-09-01	-0.0184846500211864	-0.0351703409799692	-0.0223023950359534	-0.00251562301233001	-0.0579032699159785
2011-10-01	-0.0835231085809278	-0.0819880897886838	-0.0923020249466662	-0.0692370806443179	-0.106001049599212
2011-11-01	0.112006120631183	0.155830779898189	0.107105951520782	0.201523902701919	0.0828927643652872
2011-12-01	-0.00261891095211672	0.00805288246463799	0.00385450623516715	-0.00227975777984448	0.0296553419531453
2012-01-01	-0.0260179954617153	-0.031764875968152	-0.0366003639891606	-0.0337152025461309	-0.0485020791278995
2012-02-01	0.0541804133663439	0.12842354377944	0.0634910312070024	0.049286399041366	0.100246876639779
2012-03-01	0.0179887745147366	0.074958939140557	0.0194712198064465	0.0310018570260712	0.0621468215488974
2012-04-01	0.0361571395563628	0.108616215944322	0.0291042128122826	0.0493713513901812	0.0428673168596549
2012-05-01	0.035631479856777	-0.0421358248888302	0.0285146936091435	0.0234311790997331	-0.0351529577850784
2012-06-01	-0.0804240052266948	-0.0841366265041533	-0.0837209297120901	-0.0580045611587517	-0.102819498070261
2012-07-01	0.043124461639347	-0.0578537957664771	0.038557843811212	-0.00112273816190691	-0.0177901733338428
2012-08-01	0.0433154980753567	0.0169736168992127	0.0380632804756737	0.0427902722409836	0.0178064325963345
2012-09-01	0.0274460135464743	0.0770475993408256	0.0267478763601405	0.0543667484731729	0.027753569371783
2012-10-01	0.0191800428253572	0.115418303184017	0.0196146038243223	0.0494726219840914	0.115213622921629
2012-11-01	0.0248016052285364	0.102133174450572	0.0280950593296648	0.0563884768044724	0.0878249118317741
2012-12-01	0.0161429101004693	-0.0173200692947679	0.0203540883207839	0.0272992582203111	0.00227471012611828
2013-01-01	0.0337866677267686	-0.000737401037439789	0.0351385734646898	0.0257370651905792	0.0248736551877134
2013-02-01	0.07407351016534	0.100966140915273	0.066823674853868	0.0713860503750143	0.0659485852282011
2013-03-01	0.0473409452725203	0.00226665226176526	0.0395771325837419	0.0164472132586071	0.0201116364257127
2013-04-01	-0.00559213708867888	0.0483109889948189	-0.00633737977242481	0.0398428819983026	0.0172553407361087
2013-05-01	0.0718586975533256	-0.0944521925165901	0.065137155948497	-0.0109758537293063	-0.0285016087414188
2013-06-01	-0.071244810860732	-0.0588984631972215	-0.0571175678498536	-0.0282187449112937	-0.0685736087325457
2013-07-01	-0.0184491934187773	-0.0713603425965384	-0.0144156439481988	-0.0315036998563044	-0.034207499435749
2013-08-01	0.0765030954304035	0.239594060208742	0.0805779497272734	0.144156771127564	0.159135519860426
2013-09-01	0.0361027468956495	0.157038688443781	0.0351383698806353	0.0917578430746383	0.0633147378339085
2013-10-01	0.0153668966040446	0.137048870729224	0.0133418900520439	0.101461795277886	0.0876924011494466
2013-11-01	0.0501109721729154	0.103000401999525	0.0577925502099536	0.117329844445116	0.0515126046408365
2013-12-01	-0.031955198622689	0.0371294595106093	-0.022041734284432	0.0127472522984369	0.0261788561029062
2014-01-01	0.0184179402389302	0.00593154371083528	0.0189334102903467	0.0414757539167267	0.000521814477274717
2014-02-01	-0.0259278213889391	0.0870613414195808	-0.0189650301983758	0.00951391625617263	0.0243843984086237
2014-03-01	0.0497609458359042	0.0699825556357386	0.0522462725742939	0.0693875794822112	0.0768922317368485
2014-04-01	0.0178999825967778	0.0658250064983946	0.00902103237640918	0.0279567888023188	0.0667533168502517
2014-05-01	0.0157407623110739	0.0176746704817037	0.0137394436838051	0.0542917493934713	-0.0055193580095879
2014-06-01	0.0202078003289574	0.109475306194666	0.0239872755061073	0.0133618194316294	0.132420212725911
2014-07-01	-0.018205178607556	0.126256418509117	-0.00686160526028772	0.14167732349369	0.00537619160979728
2014-08-01	0.0369011171288889	0.230375255210445	0.0383774779520854	0.199112702424084	0.107093015847224
2014-09-01	0.0288496209076407	0.0648059687759036	0.0302457439474802	0.0622682482996585	0.0418450504694072
2014-10-01	-0.048606129103981	-0.00574000878963228	-0.051965831226172	-0.0253155353406735	0.0102839808346935
2014-11-01	0.0401076493655554	-0.0228278236062426	0.027761428580989	0.00368517265353507	0.00664815792446991
2014-12-01	-0.0389794613788015	-0.0539048768300582	-0.0322123814655088	-0.0430388140805918	-0.0373179221925931
2015-01-01	0.0500965239447938	-0.0304019598115629	0.0639336979113181	0.0326624900474891	-0.0146496856031849
2015-02-01	0.0469192466878293	0.0666189283241466	0.0631809210303379	0.062834583112992	0.0855046349722591
2015-03-01	0.0672160023049035	0.198626967564194	0.0699677013119591	0.116141237128884	0.164993043697235
2015-04-01	-0.00100159382166192	0.181691064449868	-0.00899732457265161	0.162514385444575	0.0108049358915235
2015-05-01	-0.00420624262722076	0.110794721562393	0.0115087314003898	0.0675647254081309	0.0249432144676081
2015-06-01	-0.00599659032892447	0.143789800458862	0.00516162618299544	0.106458370096542	0.0726435643990898
2015-07-01	-0.0288044614733585	0.0516138220937016	-0.0476125304855231	0.0411024141588961	-0.0062726755673211
2015-08-01	0.0367438459453705	0.100530102037094	0.0156530446199567	0.0581402715430057	0.0639349837211818
2015-09-01	-0.0869042139393853	-0.0177797243177817	-0.0621437472076656	-0.00342142870303077	-0.0630302121591157
2015-10-01	0.0215089840870419	0.12747355167209	0.0209291873887864	0.0436656055908286	0.13085467029151
2015-11-01	0.0229264121379689	0.194718508029932	0.0588436188949903	0.169741989739557	0.117001775480039
2015-12-01	0.0377016850741675	0.0442973883227531	0.0138813826577241	-0.0237317748157338	0.0689463401072848
2016-01-01	0.0194503608738427	0.0720979333794742	0.0197080668706051	0.0379923657518541	0.0671945416487009
2016-02-01	-0.0352466977375281	0.0560168466269226	-0.0269768989733889	0.0123386532963557	0.0573197770679284
2016-03-01	-0.00639868575091066	0.142220234644157	0.05761328719319	0.242522074652242	0.0172304709770058
2016-04-01	0.0230946570960012	0.157064695184989	0.0345773481849998	0.140233000951699	0.076469296552923
2016-05-01	0.0489075034601004	0.195808753453375	0.0967945775097868	0.233966058856896	0.108005769439388
2016-06-01	0.0296395346717335	0.196350889884674	0.0101882847813294	0.0103665011617303	0.170378767827306
2016-07-01	0.000133018499718112	0.125881082492724	0.0269946294487061	0.107053608394547	0.0614993418448205
2016-08-01	0.0701806463992401	0.230610828113747	0.0885499301354866	0.242716748323527	0.0935043030396228
2016-09-01	-0.0164846384620781	0.058408727299479	-0.00997986004360779	0.0941298036050042	-0.0221197706320628
2016-10-01	0.0162768478462548	0.222402581438454	0.0190031104066615	0.0954505213389581	0.16061337524969
2016-11-01	-0.0280909216456631	0.0463170592598396	-0.0112763625896848	0.0567577253610733	0.020269893914984
2016-12-01	0.03737199426843	0.00608474370332691	0.0551291333572225	0.0684152540497527	0.0117500957467218
2017-01-01	0.0361156729612236	0.0101228366436982	0.0238889766675001	0.0123036409566346	0.0140545451988085
2017-02-01	0.00336439931446881	0.14538567353725	0.0255066965452174	0.132227825413981	0.0699572185268018
2017-03-01	0.023121076031082	0.0671559035080284	0.0118777660098839	0.03602947344151	0.0353676663581086
2017-04-01	0.0370004848020782	0.075744011522936	0.0278356312527404	0.011047614437025	0.0907844666665141
2017-05-01	0.0146389113066861	-0.0445060981279986	-0.000663559007790374	-0.0520168613468163	-0.00962609523902896
2017-06-01	-0.030256376658273	0.0200052974853095	-0.0210719284587147	-0.0112640195746415	0.000427520931983371
2017-07-01	-0.000458735528262568	0.0173238140302317	-0.00545886071080468	0.00288981610517615	0.0176471946695589
2017-08-01	0.0182799746288725	0.104606244046023	0.0170392279855071	0.087273465401958	0.0431693761010408
2017-09-01	0.0044321893362573	0.149109610423664	0.00725026555211047	0.127844926550097	0.0650841940717048
2017-10-01	0.0123207115482227	0.143945133925415	0.0140893394029138	0.0888757070079402	0.0682065754261135
2017-11-01	0.046591868036037	0.40007954552173	0.0494035648511741	0.255653233846624	0.162040271702978
2017-12-01	0.0176234502606264	0.315961375546663	0.0262880810231597	0.175485037566785	0.177417980936784
2018-01-01	0.0197116988210609	0.106380533522118	0.0198905022486124	0.0722903496901505	0.0673457672531766
2018-02-01	0.0113456057315906	0.116218392575952	0.0124308915428985	0.0746378268429061	0.0792904527215186
2018-03-01	-0.0130654158319223	-0.011336450413893	-0.0133404152942933	-0.0212184942989301	-0.0340294560924197
2018-04-01	-0.0265637982948801	0.01969208863209	-0.0212354170472123	0.0462786409960787	-0.0270974864475228
2018-05-01	0.0451173485779307	0.00444268040279552	0.0501254583261456	0.0102513425417243	0.0360554920557021
2018-06-01	0.0053669671834649	0.0298971923632839	0.0134159918487384	0.0180835508292058	0.0372940559202135
