# Supplementary material for: Relative Entropy and Minimum-Variance Pricing Kernel in Asset Pricing Model Evaluation
Source: Entropy (Basel). 2020 Jun 30;22(7):721. doi: 10.3390/e22070721 (PMC7517259; doi:10.3390/e22070721)
Supplement: Supplementary file 1 [file entropy-22-00721-s001.zip › Research data/Australia_5 Factors.txt]

Date	RM	SMB_BM1	SMB_BM2	SMB_OP1	SMB_OP2	SMB_INV1	SMB_INV2	HML1	HML2	RMW1	RMW2	CMA1	CMA2
1992-07-01	-0.0127109187343051	0.00698916113161503	-0.0162902933375254	0.00632828587528329	-0.0119507753728249	0.00527697301888574	-0.0108002789022355	-0.00468943944123562	-0.00946119905636336	-0.0115461872907402	0.00533043612342916	-0.0023665365865575	0.00568401464959036
1992-08-01	-0.0117151606127028	0.0177370433770112	0.00658104914198404	0.0189789874176403	-0.0143078329652656	0.0162052650381822	-0.0145958167590244	0.0349208448963065	-0.0114003621667602	-0.00807658514176788	0.0101229720770794	-0.000867686004357722	0.0147575877110444
1992-09-01	-0.0392727327654631	-0.0225741728236272	-0.0233962174202049	-0.0197363625068494	-0.0412551670985081	-0.0231778007277685	-0.0399257408267918	-0.00277212018399857	-0.0372745213524883	-0.045714034057101	-0.0198408802900345	-0.0406803993527242	-0.0318473958379451
1992-10-01	-0.0356916553869751	-0.00821460759220534	-0.0323736225820816	-0.0104564209835979	-0.0435580658200515	-0.0147442543561746	-0.0469768106278364	-0.0234207490977671	-0.0102213196755099	-0.0518458563560149	-0.0156863899401788	-0.0695780339502003	-0.0173119789902551
1992-11-01	-0.0278938299422479	-0.00201543106585723	-0.0109328010942866	0.00585952011621895	-0.0299792794070771	0.00626563396618993	-0.0305376664989993	0.0319384281604535	-0.0365242020299861	0.00696208164916261	-0.0167346732677384	-0.00246917682443018	-0.0155512256003854
1992-12-01	0.0263797077618433	-0.00605381908393834	0.042757133795046	-0.0122532166580853	0.0258671443885563	-0.0127962867811641	0.0239895436770948	0.0342822068383584	0.00931170540645264	-0.0254705105151172	0.0254913564866565	-0.02628329282384	0.0255830076355079
1993-01-01	0.0698888539367276	0.060738640477993	0.0580825833898974	0.0574957725050967	0.0712619134574078	0.0484739291598661	0.0698484862046734	0.0286233545976793	0.0885724171883978	0.0827097219142062	0.0437725580455081	0.0598548148459779	0.0631951378489875
1993-02-01	-0.0118112172623535	0.022903782995716	-0.0116686990501332	0.0215880624297003	-0.0137811825804456	0.0194496515364459	-0.0105755020791044	0.0092345733388804	0.0123288969629654	0.00893385094665661	0.00375854052824734	0.013814863538838	0.00687702175559976
1993-03-01	0.0748262543843307	0.0593350836590228	0.0656807461381956	0.0605373941285203	0.0761887098434762	0.063344545048806	0.0755141530900555	0.0581698535726465	0.0541373440018989	0.069722388240484	0.0837935453832832	0.061151685572573	0.0795694625213999
1993-04-01	0.0271626234191171	0.0791407767650886	0.0228447826997833	0.0774677379507566	0.0217472527685131	0.0802770620775912	0.0294506224534515	0.0383645729057961	0.0543274186450082	0.0578610762836725	0.0478446373608169	0.0667430697178561	0.0439967383374207
1993-05-01	0.00745652086663055	0.0718697717362251	0.00382298024465813	0.0791009789353931	0.004585556470312	0.0732214453669712	0.00308827283975147	0.0486645990254806	-0.00160381199638928	0.0863680863081339	0.0268525070390288	0.0361301968458729	0.0637076464473587
1993-06-01	0.0652848867991382	0.0930109146841564	0.0562743672200251	0.0966948324827049	0.0701545987977964	0.10166888396024	0.0754798703004875	0.0414905471236752	0.0730157675557981	0.154608374880717	0.0572793991497042	0.162721313115701	0.0605877789878497
1993-07-01	0.0157712386623468	0.0277413662147412	0.0154554785478909	0.0316698501324478	0.0154217837818593	0.0208019284030487	0.0149838001888786	0.0255249821743992	0.0308385224989296	0.026656292927132	0.0123021650258757	0.00931871990407846	0.0272321989971623
1993-08-01	0.0682645421787475	0.124640134507477	0.0619448922105035	0.109969267640994	0.077087974276466	0.0884187903712879	0.0644545547671668	0.06203757780528	0.117496334258556	0.113233328521871	0.118355632684857	0.0942434795781586	0.0709615652221646
1993-09-01	0.0762517586371942	0.0375272808653861	0.0754538318129329	0.0422488151439233	0.0759038890725628	0.0498007795281112	0.0755753693167547	0.0723732772694858	0.0350727286663247	0.0562219312944201	0.0500289995372715	0.0301357493882647	0.0799141012559043
1993-10-01	0.00569038336311532	0.0176061394152778	-0.00472312675648026	0.00971685416133772	-0.00350666831923407	0.0281425764500416	-0.00179476275965692	-0.009261396231034	0.0123369431908593	-0.00809948984456673	0.0118081731593474	0.00795332062215395	0.0114522654717594
1993-11-01	0.0894173278528643	0.0812986264293096	0.0942726498773497	0.0804798785341199	0.0954739075855902	0.0741696458270893	0.0967036744497555	0.0991139219587829	0.0899581626820443	0.107129126169963	0.0815356560142209	0.106415477488932	0.0853074863295466
1993-12-01	-0.0536540211219472	-0.00972662452938968	-0.0488466308236664	-0.00245796056600948	-0.0542843336163521	-0.00440158609069998	-0.0495650112537651	-0.0087104027490541	-0.040592313917302	-0.025964826336089	-0.0357020715413914	-0.00994856959749392	-0.0371376497148865
1994-01-01	0.0916973597762078	0.0965232259008063	0.0921536861662227	0.0900987101975447	0.0974836369115763	0.0841126643143727	0.0924750670264421	0.0941284167538979	0.0950831326902901	0.118086939331603	0.094183284917029	0.102128669926831	0.104676645470715
1994-02-01	0.0689183855842888	0.103501747103673	0.0747751606346217	0.105513765009624	0.060512978997903	0.109594325812463	0.0695983902611184	0.117695492537509	0.062411289185858	0.0587622402998884	0.0984739928469538	0.0956782995496952	0.0639458083515849
1994-03-01	-0.0472899697132918	-0.0130346653017822	-0.0522218830235805	-0.0168087848848903	-0.0512983729862221	-0.00727275972345475	-0.0523034139217045	-0.0290299860032134	-0.0311719098795646	-0.0248109816356891	-0.0333827615887332	-0.00893773279967459	-0.0363565007220415
1994-04-01	-0.0531367934650885	-0.0323003142280946	-0.0582068268454955	-0.0352651684940591	-0.0508337042811669	-0.0338263074390518	-0.0573172372972101	-0.058839396202507	-0.0386211339817504	-0.0282837707218527	-0.0598023301065475	-0.0382327327210638	-0.0405785764237572
1994-05-01	0.00201158929962646	-0.0137263459664676	0.00261607677406311	-0.0144760653870535	0.00101973845712895	-0.00365826462047237	0.00174940354254912	0.00243943241575095	-0.0175376662664303	-0.0162206921269773	0.00480029068695041	-0.00366569670541316	-0.00773179184962916
1994-06-01	0.0262696777414796	0.0310515643519704	0.0191885788429501	0.0326219550543276	0.0324162315103718	0.0349014544080316	0.0205157006360791	0.0240537727393747	0.0413337514522985	0.0465360501939661	0.0307222708946948	0.0380099039118281	0.00698278703111939
1994-07-01	-0.0658471347830962	-0.0383969001114126	-0.0681665855050383	-0.0396851593911293	-0.0690882638178684	-0.0391011580143637	-0.0687009001260574	-0.0558581552005973	-0.0450336268474974	-0.0501884740548636	-0.0656933348177537	-0.0483840192234112	-0.0481869830309366
1994-08-01	0.0635630849769145	0.0309779623400834	0.0658923000178403	0.0297166707391888	0.0653584869206853	0.0281322286518047	0.066319468597069	0.050405615367793	0.0460465665424184	0.0567099515944903	0.0482078452050265	0.0465766004695878	0.0456784958720771
1994-09-01	0.0126543060497044	0.0235089759503051	0.00940951010535871	0.0236194522230754	0.0132780174459201	0.0139776145133898	0.0134423427690174	0.00740186803737988	0.0306152140917366	0.0268720280953804	0.0144232491723551	-0.00110459876548568	0.0271039225026608
1994-10-01	-0.0308768469924783	-0.0119348907991317	-0.0338322213903471	-0.00451327727802748	-0.0321273744450818	-0.0151231808842935	-0.033103662427246	-0.0374406462636195	-0.00914943538941264	-0.0114334808575469	-0.0204772221159372	-0.047468107884601	-0.0147375371036525
1994-11-01	0.00152661613037357	-0.0116597964159235	0.0041870983716068	-0.0143084333138297	0.00502932887430943	0.00131184988073578	0.00320456043398143	0.0135233453822514	-0.0207460201931255	0.0135755653207092	-0.00456888220282597	0.0164777011556251	-0.000343655181416777
1994-12-01	-0.0513337411003068	-0.0657824449597869	-0.049901529970725	-0.0575413468630573	-0.0525473049095084	-0.0575455494731422	-0.0526601353354323	-0.0449587179308364	-0.062126628035722	-0.065221517646885	-0.0390587495888461	-0.0662859850439989	-0.0663358461124941
1995-01-01	0.00977018839703317	0.00484025208047101	0.0114776189873764	3.15669054669999e-05	0.00605318470819814	0.00297661540092022	0.00881749101111128	0.0117640730592566	-0.00305594091102802	-0.00899925359112419	0.00944975415334335	0.0098188602795199	0.00638890299227461
1995-02-01	-0.0320419763510661	-0.0458964220766775	-0.0242940324897483	-0.0448589055645228	-0.0326657351479466	-0.027006243658548	-0.0340969421575873	-0.00881460656331822	-0.0547581599191911	-0.042003004704039	-0.0402536862271608	-0.00778568157627171	-0.059592710059964
1995-03-01	0.0581336448266659	0.00445983081774945	0.0645241304505973	0.00796053330296021	0.0581222851184647	0.00650423502357804	0.0605628646020113	0.0442659572957447	0.0225383133272565	0.0240789081292373	0.0325795243282666	0.043130170994203	0.0380263391936388
1995-04-01	0.000458710894733019	-0.0177843144771276	0.00178163032907857	-0.0183880403128518	0.00193627305325025	-0.0225148550167357	-0.000417723507547609	-0.00837876418993401	0.00173921180968913	0.00748790252529491	-0.0359884008264595	-0.0143217766306942	-0.00720236668090677
1995-05-01	0.0732036892913758	0.0656529166481822	0.0710262543872934	0.0719147587111289	0.0715504245210321	0.0671046113508179	0.0743367384778812	0.0504473337108329	0.073744054758328	0.0570328533775166	0.0879186725992627	0.0685744583546211	0.0742055650407161
1995-06-01	-0.00162887592314962	-0.00866135666774723	0.00207130176807669	-0.00782111787408339	-0.00156467085940245	-0.00452954169250365	-0.00160755540258995	0.00431027552943403	-0.0168206782531044	-0.00410025289151856	-0.0060186900334905	0.0138592765586474	-0.0085719779144433
1995-07-01	-0.00438444331956768	-0.00421325728818346	-0.0030185966836519	-0.0167711986874224	-0.00337261066855749	-0.0167137293736646	-0.00079484414185306	-0.0021450901191999	0.00681169624520519	-0.00229976104063368	-0.00834478551386634	-0.00700145736956303	-0.0129477212587063
1995-08-01	0.0631427629482633	0.0601543996946143	0.0507951258549054	0.0659316308162408	0.0620336745561666	0.0641985340241959	0.0508524116238204	0.0375760819462928	0.0761755965527115	0.0691600550046516	0.060557698123132	0.0790629703109764	0.0601840804851938
1995-09-01	0.013735646784644	0.0534302437913309	0.014833029646095	0.0438895010811201	0.013394055330789	0.0455607397241677	0.0165621552466347	0.0471843593650425	0.0255839568363426	0.0355636855219537	0.0268533523320424	0.0255659054249049	0.0417312316592654
1995-10-01	0.00726113241953433	0.0510851722916417	0.00952102383597482	0.0573940441249948	0.00584236917406614	0.0587209293746274	0.0134575141197433	0.0483086180554517	0.0213213896517537	0.0295097504165434	0.0388894492435832	0.0307377073057915	0.0423814276011511
1995-11-01	-0.0355051017039421	-0.0172265351655803	-0.0362541780475691	-0.0087706653106232	-0.0378465781874963	-0.0113852440474512	-0.0327074117216691	-0.0139139144928053	-0.0301856106196631	-0.0272606069275174	-0.021078463999468	-0.013273485077992	-0.0168653747647517
1995-12-01	0.0629047287176785	0.0444601316897932	0.0635431555620248	0.04458554862901	0.0645929155097915	0.0476502722148242	0.0617751557223633	0.0492329292362049	0.0676304603569836	0.0789213444652821	0.0420854113903473	0.0481433278066393	0.0553046913670993
1996-01-01	0.0278915991817059	0.0646290820199231	0.0283653734742318	0.0439687760969361	0.0250339803679939	0.0395845293103112	0.024538659180189	0.0423299048435045	0.0621161678475217	0.0490133779055979	0.0194094809672114	0.0219444136688718	0.0449996722715082
1996-02-01	0.0424453692384069	0.0750035509373308	0.0435029327334743	0.0694256433855108	0.03995859165367	0.0595936825200598	0.0465417805540858	0.0617920750195286	0.0579368309395526	0.0598545069412098	0.0657644701384161	0.0594208262485584	0.0357062369391732
1996-03-01	0.0186151355089202	0.0166932920807013	0.0182432127189434	0.0172042746886493	0.0200879973804589	0.012556352979441	0.0221994944538932	0.0267907156391798	0.011352435388335	0.0110849861981991	0.0243669043025333	0.0300568656085435	0.0192935521976845
1996-04-01	-0.0302072552593233	-0.0108766937624783	-0.031829708581738	-0.00641954358238121	-0.0304640713937805	-0.0178214886725739	-0.0288784210595501	-0.0210670418294566	-0.0180244303109172	-0.0224987823996363	-0.00921361516363249	-0.00564998623454055	-0.0288091516671224
1996-05-01	0.0445961485930189	0.0590615560104985	0.0373683258872084	0.0475244991743668	0.0416927322748335	0.0478150387013167	0.0372765408160759	0.0251934891353788	0.0815648056867312	0.0401538270795055	0.0389532078534716	0.0256887380811018	0.0654657596343974
1996-06-01	-0.0270737654274237	0.0729277241220806	-0.0339377221068384	0.0511465760250142	-0.0333035003193804	0.0357772509925404	-0.0301880026009797	-0.0172017818021106	0.083148704132615	0.0657753846095291	-0.0193937344049771	-0.0164588486964019	0.0435143373898673
1996-07-01	0.00853523938051883	0.00779190796331042	0.0163713948991719	0.0121462359995626	0.0112456255766108	0.0208980372069429	0.012473668452812	0.0453253064856814	-0.026210574580336	0.0118129726348183	0.00776931222916932	0.0159996583227813	0.00891874765963326
1996-08-01	-0.0167698560897372	-0.0285120661185711	-0.0223844052814406	-0.0224403912331237	-0.0146209637768712	-0.02781332683798	-0.0212265882079551	-0.0347232281070165	-0.0379893666031531	-0.0128639481268676	-0.0252892755533195	-0.0378929261587072	-0.0197229486335792
1996-09-01	0.0398750540509213	0.0785154043494201	0.039916577300364	0.0791277036444112	0.0371411391227634	0.0798339310924935	0.0375310826771959	0.0648285375984659	0.0518383779157926	0.0682989366700199	0.0480553698529108	0.0604094361192665	0.058881348604444
1996-10-01	0.0195900461976758	0.0298771233196136	0.0167061725760884	0.0285448748612234	0.0234389926473736	0.0330604719967767	0.0198351359694145	0.0237211487729092	-0.0121468312840677	0.0423112715923073	-0.00729073993674221	0.0144192492781692	0.0143860138578389
1996-11-01	0.0327526475721044	0.064520547017139	0.0281004387528595	0.0683797499095327	0.0305281058848893	0.0592740065645148	0.0308661437128191	0.0470120145472516	0.0563528019496383	0.063024983154916	0.049151586544614	0.0577956369224658	0.042044212830005
1996-12-01	0.032380156109503	0.0401018226627418	0.0227322029172962	0.0348061319931696	0.0342205951641061	0.0431255949690674	0.0285498047831002	0.0140686874358884	0.0308816722952905	0.0402315057759209	0.0269389215467274	0.0357188936042311	0.036648766094536
1997-01-01	0.022569936408401	0.0237565294308256	0.0252493458023912	0.0222479269259182	0.021540052928642	0.0227805064316618	0.0292185614120928	0.0305943009338348	0.0217121165115262	0.0116574734185312	0.0166273300283024	0.0226344597978546	0.0207118919677362
1997-02-01	0.007211117402927	0.0107172882275894	0.0105215771511237	0.0195490786794733	0.00932183561030213	0.0202132891122407	0.0041246115526733	0.0335889054625357	-0.0267289516137156	0.0403506573502594	-0.00334146800828614	0.0117909614242908	0.0320957452561198
1997-03-01	0.00301858881225852	0.0382553481052948	0.00315497277622979	0.0353913574332298	-6.06459977456943e-05	0.0395538219251848	0.00485909513955475	0.0267706897504899	0.0209616167323275	0.022610826344194	0.00609548050277486	0.0223083548718945	-0.00100404426760852
1997-04-01	-0.0181739208677198	-0.014387329927946	-0.0254071987535301	-0.0122914639265651	-0.0178616991878273	-0.00841106395282074	-0.0197320956390935	-0.021452908937625	-0.0395564967175042	-0.0233055938150067	-0.0117188181685109	-0.0353403619624719	-0.00405346177933704
1997-05-01	0.0658795811073248	0.0281789748863263	0.0609235051366358	0.0325900455794685	0.0694444262725435	0.0293076690279503	0.0674073398940872	0.0461534760523684	0.0433377333929162	0.0557561185460207	0.0469899276467917	0.0304706649776387	0.0550921360180299
1997-06-01	0.0638380762032819	0.0665061454005328	0.0575682601649502	0.0698753068776569	0.0646020389959896	0.0694157504605914	0.0603669118935251	0.0560230442806064	0.0536109974434416	0.0685664239145536	0.0712006441053372	0.0561840467827082	0.0825207981686924
1997-07-01	0.0445145701978659	0.00421964258302761	0.048532097891787	0.00495608920204335	0.0405654739499995	0.00199331394254781	0.0494951136489507	0.0304897914150285	0.0311283043410091	0.0142707889496805	0.017496833329422	0.0211788846195456	0.0353330370252716
1997-08-01	0.00936256180649706	0.0327813390981	0.00303899242551022	0.0267922475165868	0.00778160774279265	0.0312400177976584	0.0112529984329168	0.0130743580042837	0.0108841529050922	0.0218449686736931	-0.00111885778594568	0.0454949619327267	0.0225685530779304
1997-09-01	-0.0490333564141455	-0.0254301560463605	-0.0479164230989409	-0.0241215870540965	-0.0504299451180201	-0.0280797354323257	-0.0531577027001155	-0.0308434517129412	-0.029494271684123	-0.0331309098895693	-0.0538802015939574	-0.0391406890319835	-0.0496202401171947
1997-10-01	0.077741614458453	0.042087657161119	0.0795250068003556	0.043934033063436	0.0797793409201182	0.0257389790819357	0.0814571120612105	0.0709496469924466	0.0373729725475226	0.0780053840998066	0.0360414107551877	0.0530082750674282	0.0564141520652732
1997-11-01	-0.0951181539630971	-0.106513746387592	-0.0889830968614701	-0.0957885332001487	-0.108227312581126	-0.096787177823461	-0.0965364794939336	-0.0628645826332663	-0.113540895164212	-0.12456556775472	-0.110947318961414	-0.100751540075786	-0.106152349997588
1997-12-01	0.00692025179961758	-0.0164634161722534	0.0107946100734267	-0.013674734249707	-0.00645986347661649	-0.0110852808254866	0.0139922143408988	0.0151689236986394	-0.00861213850854246	-0.0375813895715184	-0.00455847229052518	0.00150952576434477	0.00233636157574068
1998-01-01	0.0467707493258482	0.0675957444732243	0.0485866810075268	0.0621517135255595	0.0411362783252712	0.0620791615682982	0.0465444676325025	0.048559813892721	0.0677423129482342	0.0497314935157993	0.0547732639328295	0.0552208539016117	0.0604846709824573
1998-02-01	0.0270413185097708	0.0342474129000726	0.0255060059670645	0.0377780539987655	0.0232517803507728	0.0328403716510094	0.0291150036556567	0.0294154739469988	0.0476353401416442	0.0281578646970304	0.0284623346562669	0.0150969959839523	0.0484062556882826
1998-03-01	0.00866215762930441	0.0222109879000007	0.0103327939885619	0.0218548957709094	0.00797781934706382	0.0240515094763099	0.00996842293528056	0.0230449767548924	0.0141642959432571	0.0120566820711265	0.013643856706198	0.00946927368920764	0.0174420956492384
1998-04-01	0.026711149378258	0.000753879598806242	0.0313079553992699	0.00135770993988182	0.0295723318352331	-0.00355736542258634	0.0244876016097545	0.0189948222436412	0.0298779378200981	0.0260996221296898	0.0161826007760969	-0.0045872092900194	0.0268476961615528
1998-05-01	0.0289872019030272	0.0495523873126568	0.0296861172379506	0.0517387102234775	0.0317155195392357	0.059926061374081	0.0297275841143839	0.0478897283242592	0.0482541676059568	0.0651269065814037	0.0384039331094562	0.067311917722484	0.0343902079716075
1998-06-01	-0.0363993052087159	-0.0346633726982411	-0.0415869840780288	-0.0326401790886185	-0.0381973093050735	-0.0303911055741	-0.0369173553600115	-0.0322739983112229	-0.0460818747253315	-0.0230957292231285	-0.0452448517828133	-0.0193432727645252	-0.0480406642498858
1998-07-01	0.0230649449218134	-0.0081981254114951	0.0385663461992132	-0.0122044380066679	0.0355043965793891	-0.0175660403577383	0.0243174085856044	0.0686392939430036	0.00928852695919491	0.0554436762237963	0.00941265167348997	-0.0112749945454983	0.0336214747718067
1998-08-01	0.00288670920388729	0.0311448849469914	-0.0120982210971067	0.0252522869842767	8.57456320686699e-05	0.0312157666537031	-0.00991795492126213	-0.0122563937541794	0.0154408968719039	0.046291038644498	-0.0117078145289392	0.00309185331336307	0.0103808043166926
1998-09-01	-0.0684859178542405	-0.0684387668222902	-0.0794931146715288	-0.0631189691597544	-0.0711808757062117	-0.0687801932944321	-0.0759889449456116	-0.0806070758168968	-0.0677983277234678	-0.0676414320200599	-0.0783829449679962	-0.0944164671274243	-0.0666093989024779
1998-10-01	0.0637586690715563	0.0665803489233071	0.0694510268028877	0.0714407809299478	0.0641404411465889	0.0771900287664303	0.055524139427607	0.090378163210804	0.0484211292235295	0.0716588199825275	0.0689368539777438	0.0654178979868313	0.0597752117359935
1998-11-01	0.11185638425039	0.0310797703601007	0.0808149827663824	0.0300429734410386	0.10912209486221	0.0294377787313061	0.0994092587824374	0.035992183536515	0.0915125177455711	0.135048151747335	0.0296414814228463	0.067727239254607	0.0319420441187794
1998-12-01	0.0338421913430548	0.057478493307957	0.0227557472590894	0.056553701383544	0.0261740826581638	0.0584100352884498	0.0220954548337201	0.0457675988413507	0.0455644081245695	0.0642961238351095	0.0131919584791169	0.0348293069135343	0.0418446703128922
1999-01-01	0.0489341692273679	0.070645723302284	0.0317192972355476	0.0595236684026517	0.0361967000262299	0.0661706330334602	0.0361288849652424	0.0395642751573814	0.082440322042154	0.0965891548998805	0.000277824128587493	0.0655051577723582	0.0276280094870918
1999-02-01	0.0790857459749042	0.0616559110211853	0.0539590321413936	0.0485316661204883	0.0716677452145445	0.0592573471430707	0.064971998691949	0.0519432438337754	0.0998587594766468	0.121873886357418	0.0147207363448385	0.0432228356467565	0.0513636057013643
1999-03-01	0.000302552162943444	0.0805954520628185	0.00367301238588967	0.0762712095471221	-0.00392803607029704	0.0811369365987099	0.00368864630105304	0.0483892345252541	0.0376769740879869	0.0384709257336076	0.0253004418097723	0.0551509402794863	0.0373103093740462
1999-04-01	0.0290833753421569	0.0417696141221808	0.02238427066392	0.0298198234720904	0.0241429939714448	0.0400611181099965	0.0370475014819911	0.0120162235223135	0.053105113680408	0.0438839765655976	0.00774997242872962	0.0452074582650353	0.0391608886983631
1999-05-01	0.045991173925606	0.0742264875741792	0.052185762807153	0.0760321576139148	0.0531511290925917	0.072374753100251	0.0627462922217574	0.0494291064913462	0.0541678649706341	0.0500984563945043	0.0968872337219664	0.0987091285477705	0.0728758201606885
1999-06-01	-0.0457951474383246	-0.0352914174021133	-0.0331060843965229	-0.0365902575284741	-0.0421087387211405	-0.0383995977463289	-0.0445096772709775	-0.0164166383857348	-0.0340656476921957	-0.0377402827452218	-0.0406941053340001	-0.0248196786905884	-0.0580085285829014
1999-07-01	0.054118203975085	0.0376211798381151	0.0561289754785118	0.0361399660415702	0.0506928694731517	0.024929379026562	0.0519716442036258	0.048025966186026	0.0539707427621885	0.0877427939778708	0.0237842695454986	0.0107117747610503	0.0578633925369803
1999-08-01	-0.00481369045072149	0.066611072132169	0.0095729967434963	0.0717105211720315	-0.0041182767150504	0.0635369908362174	0.00332737525419669	0.0609842166061498	0.0297077217810933	0.0309264990075032	0.0481436156758414	0.0352941974595336	0.066627797274205
1999-09-01	0.0147470979368657	0.00841928675101922	0.0113459527109252	0.00424187683063241	0.00709520167603089	0.00851083981296472	0.0118819015995493	0.000522541284586748	0.025638556437827	0.00366765076040687	-0.0232834438994405	-0.00902101512649025	0.0078789529148272
1999-10-01	-0.0184372943627124	0.0634454269116902	-0.00835335217798286	0.0919412253613046	-0.0186081191534238	0.0511786576741057	-0.0146614534018153	0.0604231448962081	-0.00113246946795728	0.0581787038402922	0.0403570940135418	0.0192502839460176	0.0484382831549313
1999-11-01	0.00129702786077612	0.0547043022118758	-0.017584649186114	0.0636961783951688	-0.00374944850720591	0.0475970133600698	-0.000567288299123266	0.0146350995843485	0.0367044622967859	0.0330178165262591	0.02948601725347	-0.000850056108099059	0.0568722180814835
1999-12-01	0.0633823577436977	0.129853303556551	0.0573171096773376	0.142116857833177	0.0642208224764739	0.108583414967982	0.0579703669469264	0.136624362804497	0.0860496592111481	0.10020570339763	0.174698302569033	0.0656742038818457	0.132940953872423
2000-01-01	0.0393661622900003	0.130081917631197	0.0402757233730148	0.148629259214111	0.0395015607503254	0.132667109642792	0.0480220361745166	0.154702314260006	0.0606180308269727	0.0720056392020626	0.191262984299878	0.107759787079491	0.137558913567194
2000-02-01	-0.0227204805999503	0.0239851901087915	-0.014622696666378	0.00216526929540423	-0.00959166039745469	0.0309337730991061	-0.0235882261922044	-0.04185379314084	0.00529708207338019	0.0251574647197071	-0.0337071957031617	0.0574439213897494	-0.0391318448932527
2000-03-01	0.0366020611166415	0.0660145488887567	0.0359500504924457	0.0389522465758336	0.0474407116494334	0.0693379674704069	0.040810036153439	-0.0141407689091197	0.0308065761911332	0.0615837136411341	0.0425648003110535	0.0792092712335598	0.0382561241140729
2000-04-01	0.0225225219177654	0.149747323032474	0.00753518466319348	0.147918089224775	0.0133058620184602	0.122832853117754	0.0196880032401534	0.0883750673015671	0.0655679703553658	0.078753355751164	0.0945061007744075	0.0573259503163671	0.106904490259494
2000-05-01	-0.0135202971828832	-0.122120631671559	-0.0168480414820799	-0.136126430280133	-0.0140183124730751	-0.10509584144657	-0.0178092299699919	-0.113282261958923	-0.0482150771654441	-0.114449956821391	-0.107260770666072	-0.0374470425319715	-0.108802718837102
2000-06-01	0.00621750087256729	0.00777299853060054	0.00209124193311105	0.0118159305615134	-0.000336612866528392	0.0121399877653843	0.00798670371783432	0.0232214284121763	-0.00549269092122534	-0.0274575980993141	0.0197191348009365	0.00958445110733058	0.0158840036659464
2000-07-01	0.0708805633910939	0.0897614829413751	0.0676843415825535	0.110188809022407	0.0796284969381511	0.0898494891768871	0.0734478369414898	0.0436043410863069	0.102609908635357	0.0912799746602168	0.145743880634128	0.0860676966826799	0.132425002941215
2000-08-01	-0.00467091482308628	0.138198099007115	0.00675212731412735	0.106783790834313	0.001859190277885	0.123968981447654	-0.00902341518778894	0.114051243701064	0.0605789655071932	0.0944653134319948	0.0350104024263715	0.05507489677972	0.0468882252061942
2000-09-01	0.0166197548229972	0.0357966924912443	0.0242293861612665	0.0561603348587236	0.0237006447661791	0.0731000225399367	0.0192663632376015	0.0498275300435251	0.026405325080569	0.0354211276333249	0.0338908413861912	0.0891221121986825	0.0173677544262894
2000-10-01	-0.00900580247331949	-0.0458947565338159	-0.00811680431417999	-0.025053174811075	-0.0245419684254819	-0.02839136141543	-0.0100386545469798	-0.00379189718928262	-0.0611622999164628	-0.0897904052119801	0.0289159048486209	-0.0207251771567799	-0.0316715024397123
2000-11-01	0.0151666684266917	0.00123738956613744	0.0149187512419691	0.00601575247953457	-0.0144293765154504	-0.000282030620904615	0.0144223095877478	0.0229855435868662	0.0116082776825026	-0.0340176947553531	-0.0359227111954387	0.0234114188385263	-0.00862024153763265
2000-12-01	0.0158452261381362	0.0727713102210728	0.0261846555532168	0.0791358744667005	0.00146238408041092	0.09196678647239	0.0183239472325165	0.069182923911527	0.0615540039457525	0.0788907155640912	0.0166787248699465	0.107190371484053	0.0259903726471735
2001-01-01	-0.0132603931907057	-0.00114290818234044	-0.00619532019354813	0.0198355211492399	-0.0175536787944878	0.00169122120186351	-0.0115796810921879	0.036095324744499	-0.0099045249714417	-0.00510411926349536	0.00134405860436502	0.0132363763927656	-0.0121430102913682
2001-02-01	0.06788768408128	0.121283630427294	0.058331259233259	0.107860459419568	0.0616699662340077	0.130365495936709	0.0605824787293022	0.0377618897393527	0.140128434527769	0.148928957878397	0.0555223536348306	0.139326764532178	0.0938823033412892
2001-03-01	-0.00219415110149017	0.0411574754973728	0.00293280167654004	0.0257970737612824	-0.0191482055501331	0.035378826812954	0.0061498143607171	0.0162107107645778	0.0409636054955469	-0.00434470210237066	-0.0182855111680021	0.0501107907674427	0.00222711905093313
2001-04-01	-0.0348479860994761	-0.0420030118892914	-0.0255015208004885	-0.0347122701722675	-0.0410856711120442	-0.0490947193258776	-0.0341562245156823	-0.023805260788019	-0.0444652406894639	-0.0642657643312702	-0.0481373120905596	-0.0410993407636974	-0.0573486934269706
2001-05-01	0.0444384763841694	0.0486221525600359	0.0348027773594158	0.0576523017233904	0.0386460487797951	0.0513656622872739	0.0479298725403021	0.0272694441605718	0.0285309634255192	0.0272643125251141	0.0516927817801648	0.0530938059830511	0.0501400744708553
2001-06-01	0.0316996860606184	0.107858719020461	0.0337361066480105	0.0934384632488429	0.011910191208815	0.121303109053525	0.0339735256471193	0.0719572577845674	0.0161476937968304	0.107146215793009	0.0171256039659446	0.0112403261058135	0.193616352686264
2001-07-01	0.00379733577498875	0.0102894894503161	0.0131670204640687	0.0147055127704046	0.0106729475795798	-0.0306683945203474	-0.00706260748652009	0.0380815892961431	-0.0280576614453954	0.0143242663035643	0.025667141019257	-0.0191759766316336	-0.0448532845214961
2001-08-01	-0.0131681331691761	0.362691758447215	-0.00421844129968718	0.220157314259579	-0.0107892951569939	0.0421518678664695	0.00892557122772391	0.0305566973435733	0.485947015639779	0.273307479786208	0.0100565572325913	0.072517916393831	0.00717822760382061
2001-09-01	-0.0186874532264313	-0.0785917335008837	-0.011729746033515	-0.0411372163569683	-0.0369509256508373	-0.0498721571110298	-0.0164649996762421	-0.00522190841031065	-0.0810032104396002	-0.0957795510713877	-0.00880613807399303	-0.055154081858745	-0.0385405718026463
2001-10-01	-0.0338179103038189	-0.0361877162905478	-0.0323204047558898	-0.0419315959815213	-0.0543865744047936	-0.0522982165210734	-0.0322010303378083	-0.0511457762483515	0.0303386428321388	-0.0739883568198751	-0.0527823244557785	-0.0562086681240085	-0.00156136638032829
2001-11-01	0.0601977287919771	0.25625622701772	0.0575680559708476	0.171806334000957	0.0621708345914268	0.134265544030474	0.0549988909689044	0.0826572974800182	0.246844188461003	0.17838895506956	0.0862834332903745	0.161789412825295	0.0158922680935357
2001-12-01	0.0420179420168989	0.233071360271798	0.0386272829717941	0.250150792557918	0.0514950713834771	0.259607667703939	0.0563577999500227	0.146647424399408	0.155567601474291	0.122838799453267	0.113986921212065	0.154709216958792	0.175371720981456
2002-01-01	0.0324639382248786	0.0460371306044124	0.03311939672855	0.0592559012375215	0.038318376030352	0.0834613179154053	0.0334288140562752	0.0349653854038197	0.0354842955422225	0.0431186560180135	0.0445269442387115	0.0746594873624083	0.0655956356829467
2002-02-01	0.0234158751537748	0.179912861371919	0.0311384789121908	0.198072013964321	0.00701777043954802	0.20878265069964	0.02268946884875	0.126096786015359	0.0973716050814115	0.075269029671242	0.0773274056742905	0.104463606899896	0.135002538003174
2002-03-01	0.00787714274500578	0.0645046141436949	0.00720848969899805	0.0615069623355262	-0.00219537471928219	0.0283425543716062	0.00153780317008585	0.0230148073436731	0.0590865333618708	0.0251685665734898	0.0320486571706156	0.039193920870457	-0.0291404102591122
2002-04-01	0.00572233795815356	0.0508805295020542	0.0105965615469173	0.0596107680815513	0.0144239718196879	0.0459122319287105	0.00756786316198378	0.0540130194946973	0.0295767750074337	0.041779323544534	0.0400564633615601	0.0454568785009959	0.004320900765305
2002-05-01	-0.0124248123689323	0.00140882692321818	-0.0105993461772171	0.00172813610290055	-0.0200503669648929	0.0285628443868614	-0.0137677284009513	0.00328020631277535	-0.00415692499338538	-0.010242823925986	-0.00309528277340984	-0.00939263884512683	0.0229273213830655
2002-06-01	0.0123305592834356	0.0205738437678499	0.0164207283361933	0.0270339227225977	0.0198917283314337	0.0539324743640596	0.0169371153265945	0.0539142922627254	-0.0271005692038853	0.0446992523311967	0.0075025177654009	0.0373559303470165	0.0195425242873073
2002-07-01	-0.031571999073085	-0.0493053644921833	-0.0282887903634572	-0.0493914544092183	-0.0542344442765116	-0.0505329767220184	-0.0517033279112782	-0.0170459174237461	-0.0479906041425181	-0.0772531765882947	-0.0484352285194238	-0.0746099752192597	-0.0353101439671461
2002-08-01	-0.0353016715868737	-0.0251540655758269	-0.0302629183492665	-0.0130267297565591	-0.0468693862105636	-0.0217953177039722	-0.0495984905371173	-0.00838754127696885	-0.0360216851780599	-0.0568609843894563	-0.0222171339892085	-0.0265896527938317	-0.0595436706272208
2002-09-01	0.0272308821026399	0.0779501953283819	0.0355092545023302	0.0855803766980371	0.0336477809747755	0.0721801953623478	0.0265024642138255	0.0636025367405908	0.051763963104362	0.055775989870043	0.0527378609343719	0.0763206208058966	0.0194851890082844
2002-10-01	-0.0368799585331702	-0.0233643457894038	-0.0308829339267402	-0.0205432486679601	-0.0427538024932877	-0.0185117591501406	-0.0418606830631405	0.00575985368387299	-0.0460815543645192	-0.0202309485492612	-0.0252045135338035	-0.058935324193385	-0.0413300685215226
2002-11-01	0.00806964186065754	0.0514023157987731	0.00893160154456273	0.0576121608676283	0.0243277403204831	0.0720498546088115	0.024991174329551	0.0659149671667508	0.0172846903361478	0.0740629610937616	0.0124120678647206	0.0638353081220551	0.0065317780873895
2002-12-01	0.026652000110455	0.0294340313926908	0.0272824915319483	0.0314873979918618	0.0484556219426029	0.0389856423200739	0.0593849061209132	0.0566631609917434	0.0245367585061026	0.0843660444276278	0.0195460833530397	0.100461570485848	0.0182461849554128
2003-01-01	-0.00964973247705656	0.0528820730226535	0.00230986531008418	0.0552447480152099	-0.0152437059276158	0.0680763824301417	-0.0132938716966981	0.0452590122194833	0.0149420639505591	0.0364608648349968	0.0194368341569885	0.00228640862445116	0.0311567517320735
2003-02-01	-0.00350262439758795	0.0594501696247918	0.0109301802218668	0.062157255468622	-0.00574374323619319	0.0682958636291781	-0.00597460681213421	0.0736853074492925	0.00635098522959535	0.026855505439594	0.00306707595409585	0.029271779275907	0.021765807160469
2003-03-01	-0.033447312767477	-0.0569833357650918	-0.0264718149454118	-0.0470110115789114	-0.0396113960676881	-0.0472100534080023	-0.0424964766840416	-0.0234847724244482	-0.0586517818402699	-0.0512882244248694	-0.0235102079551778	-0.0560648684967456	-0.0479499330598293
2003-04-01	0.0252898114470541	-0.00671653343855511	0.0208758657599011	-0.000425363800426423	0.0250469134150651	-0.00552204871075673	0.0119044558757004	0.00722307902067202	-0.00355642887339542	-0.00514670188906078	0.0227578763993916	-0.00282513855218186	-0.00606595439092194
2003-05-01	0.0427058476437893	0.0798119845969909	0.0482640305481225	0.0759714486577914	0.0467820519096435	0.0707216662463133	0.0508452143762427	0.0612035609087176	0.0723019458578294	0.0729343283898832	0.0465535666941434	0.0833233643698322	0.0529224238866659
2003-06-01	0.02898079562565	0.0490993271254016	0.0285096570737195	0.045755336071891	0.037276931481281	0.0486416503788069	0.0225291935515141	0.0483723800759772	0.0239204153881212	0.0403935846140093	0.022118234402228	0.0567963141433171	0.0227705532543078
2003-07-01	0.0113573589345128	0.247871223429306	0.0153520548077991	0.233097493708261	0.0294893834002075	0.0790305206794699	0.00262626878049654	0.0640544231038843	0.286951937471778	0.0505862306303784	0.0393135134387394	0.0130752933914661	0.0629835210670678
2003-08-01	0.0514660235364475	0.225731082590768	0.0484499000658844	0.204479884904661	0.0728961438391793	0.224847072061074	0.0731852300356337	0.141625812592257	0.152011100670819	0.176664706709642	0.0888801413484303	0.221484288995833	0.114665102966386
2003-09-01	0.036919426178882	0.263130889399204	0.0329745622462965	0.224199259613294	0.0488668903259797	0.260558059266516	0.0387295570896886	0.142557000733403	0.153286785381077	0.17254974541009	0.0706655170468382	0.187062431812791	0.144130157994374
2003-10-01	-0.00313633464043612	0.172768979319977	0.00390755369531828	0.170604554602706	0.00456523984322267	0.166090366702704	-0.00774172852575125	0.0780480078063616	0.0630592626427744	0.113637464101015	0.0886368815335904	0.0424477235579745	0.134032127994711
2003-11-01	0.0418191886076236	0.159989777509357	0.0406146746459604	0.15203200238971	0.0474305013974005	0.159903224916161	0.054273708338149	0.0943594156357052	0.119304884854869	0.128151978758541	0.0733586756615505	0.124494597042841	0.0934931292291254
2003-12-01	-0.0186395239313034	0.0215038323734376	-0.0164247162001807	0.0113766473190931	-0.0133870643579539	0.0203825832590475	-0.0222711030080373	-0.0174061317886827	-0.0013194630230736	0.0239819658113993	-0.0205194202397385	-0.0107978366570411	0.0167288732475739
2004-01-01	0.046172037935877	0.0857448136317345	0.0458368420120943	0.0858561867975097	0.0314708188637588	0.0892942920949186	0.0509539398660162	0.0700809048592703	0.0692446600869781	0.0623003947415368	0.0707463787203061	0.0748169414490902	0.0585046899200157
2004-02-01	0.0030723700279783	0.0681545437632953	0.00677138558420755	0.0623555046968375	0.00620681941236189	0.0653834301701681	-0.00547662035503167	0.0540262277659711	0.0183721702034724	0.0410524369575803	0.0174873398177508	0.0267263957172324	0.0421992827805716
2004-03-01	0.033926406206415	0.0459482591031046	0.0354703314251948	0.0438686217858328	0.0295689913217392	0.046415386208872	0.0438330246842961	0.0492725484652248	0.0366879527355732	0.0391004975164459	0.034909934528304	0.0569786953533921	0.0448238879415606
2004-04-01	0.0180922916855657	0.0127711867904573	0.0210336582804124	0.0167270738467778	0.0265534836996454	0.0183618464113765	0.0185262126914417	0.0339719756264004	0.0047747970023562	0.0347465077089008	0.0309045261539649	0.0227991830462496	0.0130845066187127
2004-05-01	-0.0175057476386079	-0.0655993848522068	-0.0216428985592344	-0.062487054367717	-0.00516244417099224	-0.0591164281991688	-0.0282628504502848	-0.0490514945412274	-0.0430703230812508	-0.043699335738452	-0.0318780704218153	-0.0487718739445739	-0.0631991241453829
2004-06-01	0.0227815178793392	-0.0269096011118817	0.0329239963691202	-0.0267274632090274	0.0163507983698547	-0.0228827204258915	0.0354657114072761	0.023515961187603	-0.00361417177657541	-0.0036555877158017	0.0106054971065275	0.00806670544682169	0.00913512102343198
2004-07-01	0.0325995829405706	0.0283478858163655	0.0350608565906025	0.026049048758452	0.0337540760366601	0.0326367611130937	0.0389225414394696	0.0408938275305501	0.0381608561349196	0.0182858313482618	0.0491550029776481	0.0395221368311388	0.0432876511063861
2004-08-01	0.0142616056612207	0.1186707958383	0.0242218879303875	0.127145684538948	0.0189200497769926	0.128430064348368	0.0181808442553509	0.0942699740650713	0.0703837782050753	0.057606429885568	0.069513253756917	0.0775095138672607	0.0685489908593301
2004-09-01	0.0157871746738225	0.0181804362302769	0.0169535345516112	0.0206133496494779	0.0179599036254672	0.0177515803138276	0.0202228931297103	0.0313194334599921	-0.00797197945134358	0.0234128579907997	0.0136301991819409	0.00795899947305105	0.0392626112152192
2004-10-01	0.0283993732527381	0.144378984668319	0.0327706764392425	0.151167440374917	0.0387970668246998	0.137968666559056	0.0272625393814497	0.0619888815452796	0.0689538296406038	0.0881865411032327	0.124318139510204	0.0348861615744646	0.149518474667441
2004-11-01	0.0447088058503652	0.0919006718296694	0.0478489416188909	0.0975822469413895	0.0542958732231862	0.102160135431886	0.0540822094139172	0.0838324364151387	0.0557444614145634	0.0684821986816437	0.0810640120377376	0.0864024332417432	0.0693959603433039
2004-12-01	0.0387492737243042	0.227719178085447	0.0382126418967922	0.219512801748446	0.0437419166602499	0.197856340101172	0.0359023136561824	0.0682403091772947	0.261327269850262	0.0846786669942434	0.0518663917236254	0.0933292777029028	0.177941381043887
2005-01-01	0.0365436806818649	-0.0345448989998929	0.032806807762321	-0.0294955765946855	0.0157974742791917	-0.033646475099471	0.0367585802014714	0.00249931817589023	-0.00936001177039962	-0.0306383541295477	0.0152398371818866	0.00230461085186224	0.00200923258095953
2005-02-01	0.0294705094800013	0.088048693381017	0.0335255985706443	0.0928618378301329	0.0521846686464699	0.0844396966618925	0.0308936390563331	0.0566696710082869	0.0447816009073107	0.0812163198236097	0.0812078856944046	0.0488941608721807	0.0743581991083256
2005-03-01	0.0245429532822563	0.0357660659399045	0.0225268865742866	0.0359478822274784	0.0119279459040061	0.0295906905725317	0.0229934429946669	-0.00724020305268167	0.0550970745014212	3.9690851906235e-05	0.0191247546392077	0.0199946206651711	0.0462944178469456
2005-04-01	-0.00897678616635769	-0.00754881337439525	-0.00717863971813576	-0.00986102067406365	-0.00654147906428748	0.0026203286144022	-0.0106305167886145	0.00688744530604283	-0.0159678666124487	0.00995670306733009	-0.0121128993791585	0.00854215071014902	-0.0319800850452209
2005-05-01	-0.0317636608799192	-0.0646547575492346	-0.0354510317568491	-0.0594059321545767	-0.0325442115232397	-0.0569944584287042	-0.0332529747309821	-0.0480956924558777	-0.0858646010981415	-0.0399499622692053	-0.0349251290408499	-0.0602126035325396	-0.0445490603280588
2005-06-01	0.0377434797221481	-0.00350762089457782	0.0356820885950608	-0.00313916479920637	0.0401875068820923	0.00217922762376814	0.0380650200441222	0.0122823970343682	0.0316793755225671	0.0185987680083107	0.0135521850644476	0.0502849326110033	-0.00192008996326196
2005-07-01	0.0381775269380759	0.0444410811413185	0.039051491648832	0.0313711670114667	0.0465332106459422	0.0460970196024435	0.0347148559956525	0.040350632794191	0.0366819469915578	0.0534505933312211	0.00876904317276006	0.0524141465008077	0.0509167937807119
2005-08-01	0.0314790432531432	0.130914979168069	0.030040512410621	0.121248418887858	0.0399370913012675	0.118202725756611	0.0306643295299956	0.0520089182716863	0.119623253764351	0.0905605565964949	0.0316614584404892	0.102684853085178	0.0647275051532539
2005-09-01	0.034030171810441	0.0617228863745118	0.0302342810295691	0.0583098622385377	0.028778575342928	0.0595533456224953	0.0356027440760242	0.0447662437012269	0.0369846337163025	0.0386796747747119	0.0517970968056933	0.071832530159923	0.0365955198196331
2005-10-01	0.0382602248119147	0.153929961214383	0.0353799046262607	0.136585072640706	0.0500685895833496	0.132223756112052	0.0269819640849442	0.0833797704042149	0.102681983815386	0.118412493831355	0.0491017852760103	0.0506567633454038	0.102649810221462
2005-11-01	-0.0286512178212659	-0.00655189777310899	-0.0276294632780577	-0.00386990433027454	-0.0381486716858829	-0.000591532255488309	-0.0278623992203054	-0.0124505635324293	-0.0344478489236121	-0.0284260709501291	-0.00666547665796959	-0.0119297793642425	-0.0257259245096795
2005-12-01	0.0262613910227153	0.0741856417922578	0.0269552109888615	0.0682718468455679	0.0264910212613032	0.0724990957861727	0.0280759224091544	0.0385963903418668	0.0696829656620572	0.0477827173294609	0.021714343442291	0.0510119881397004	0.061850963316842
2006-01-01	0.0473049312466419	0.0560224006368238	0.0480375468950374	0.0451841996633926	0.0463011979359162	0.0565940853447692	0.0460955308949089	0.0524422166753324	0.0421592498930251	0.0617565846238267	0.0271711032866615	0.0471501647284999	0.0535731183360191
2006-02-01	0.0512977486666517	0.100707785450542	0.0449380915063547	0.0990292329357349	0.0808857147645031	0.10771219503864	0.0260610766958372	0.042120114560338	0.0826034851268523	0.134174864820803	0.041240799162151	0.0570453515705546	0.0756618964014802
2006-03-01	-0.0130321913032182	0.0356386442402615	-0.0130468322974233	0.0396650080942587	-0.0106517849561515	0.0322983438090208	-0.00299361397078752	0.0225285947398734	-0.00144586292507813	0.0141523981475059	0.0215198014295033	0.0257643039544886	0.0266260254112112
2006-04-01	0.0741082452436848	0.138731978049463	0.0687244217732561	0.11231649930503	0.0818584314348308	0.130927824459293	0.0639439643620764	0.0876862366617556	0.141695975874334	0.134749480515155	0.0375699477101534	0.0880958648496211	0.111469493152054
2006-05-01	0.0313883107943468	0.111044802492392	0.0261397233481714	0.111684931145973	0.0461245205663556	0.117498010291956	0.0220966746279472	0.0516226524418399	0.0595303185752197	0.0990897282610024	0.0494804692705727	0.0687068845464384	0.0745181053619939
2006-06-01	-0.0387900048213529	-0.030781547716975	-0.0364136393107609	-0.0200611781381886	-0.0487173023440065	-0.0277665763020085	-0.0328585989160271	-0.0120224778762138	-0.0399804687948249	-0.0519717128998147	-0.0141887728592313	-0.0389457545465138	-0.0178968196472616
2006-07-01	0.0107780792840378	0.0492109465127082	0.0117851917468249	0.0406257160714707	-0.00250084858256968	0.0731990759048747	0.00595853896133469	0.140328525664328	-0.0404395928194736	0.0733948474592354	-0.00101065400907868	-0.0345080252559947	-0.0194851342156282
2006-08-01	-0.00753548417612521	0.0881643129816753	0.00254320780769482	0.0850707076338812	0.00338609023788302	0.0875691584825821	-0.00552488134340997	0.0675584590919915	0.0384436668502843	0.0486345327262507	0.0345447875753444	0.0729759275950109	0.0081277574519545
2006-09-01	0.0261040905374674	0.104514163705531	0.0272460595177734	0.117287333989131	0.0260479467721488	0.102199178578098	0.0310927245168926	0.0893695388207785	0.061768422644645	0.0598293062523768	0.110907615528505	0.0406118821001595	0.0358766114221561
2006-10-01	0.0231793487698738	0.0552648618300864	0.03022493031737	0.0695249371843729	0.0267498047704563	0.0597157466033735	0.0319443676092212	0.0842535063891673	0.0255039156504948	0.039199178025613	0.0917013137394111	0.0474829782143833	0.033181344297346
2006-11-01	0.0573526361409657	0.234015572487852	0.0481785877825155	0.230703240833855	0.0665711112866994	0.205911836578569	0.0581631834705864	0.154215491454235	0.139249963383639	0.183620260347292	0.146492747885613	0.119964999219734	0.116954211093606
2006-12-01	0.0128099813142505	0.154786680045027	0.0176904323905167	0.14033120648364	0.0231895279299045	0.15454819004625	0.0200681543192962	0.0908899461174218	0.0872286480595432	0.120519067082317	0.0575246020305369	0.061778029068013	0.113301197252521
2007-01-01	0.0457373766603276	0.0927016296131736	0.0485489756329056	0.0875586833565143	0.0497898176023843	0.0823679531895969	0.0564925251532417	0.07535267813258	0.0599256438031543	0.0822384474606549	0.0458626745054994	0.104381612116076	0.0621639625554693
2007-02-01	0.0335111494063762	0.090431633642261	0.0365000523987936	0.0830520768664578	0.0318797029368096	0.0820909320434064	0.0279484624549308	0.0614041060575456	0.0863524505581274	0.0507840896989793	0.0308617436788847	0.077050305703413	0.0555476125672008
2007-03-01	0.00447772664878808	0.0240835251311231	-0.000385155991123301	0.0478577946354878	0.00547252003945351	0.0285655750471992	0.00499094658502111	0.0313907193703443	0.0147661027895132	-0.00419096156722193	0.0787651988154808	0.0220957796488392	0.00643443789908667
2007-04-01	0.0257467045254108	0.0756062345009784	0.0168936448791826	0.0782239501043614	0.0330081930741493	0.0646875980600707	0.0321497845021698	0.0389021415746694	0.0533708425792516	0.0721066233644416	0.0544431443814337	0.0564996306686132	0.0388626776021983
2007-05-01	0.0449061581116374	0.0804357890954695	0.04212795930084	0.0693321960031538	0.0576599397473683	0.0702737307469042	0.0484768910113139	0.0372135888724111	0.0793234104365707	0.0988777206250799	0.0417283834424509	0.0513143859040099	0.0798695083708121
2007-06-01	0.0449680234183729	0.127303150311474	0.0459613498295473	0.122303249332974	0.0518842260127138	0.147510558787634	0.0407396123015381	0.0898777407322695	0.054177649085005	0.127610169436889	0.072218071122092	0.0667114427471806	0.131696770478905
2007-07-01	0.000607876173936596	0.0892991072831747	-0.0053879502331689	0.0786094650610566	0.00676743872554243	0.0754797801002733	0.00607246750721578	0.0253568617198241	0.0448409944377346	0.0723614621317828	0.00865863339571561	0.0280656308913959	0.0617493203387414
2007-08-01	-0.044385870787929	0.00917890998248756	-0.0449750727660642	0.00873336167647462	-0.0501936996217424	0.0201389390856612	-0.0480309578591482	-0.0203918131987815	-0.00237479471118177	-0.039389331657022	-0.0242027046254724	0.00528706477909327	-0.0528621360792338
2007-09-01	0.0512121460154556	-0.0481265271633259	0.0542485373144731	-0.04696730989654	0.0263339137856318	-0.0433875551160824	0.0465606719465853	0.022276639569982	-0.0172706646399088	-0.0538259076384577	0.0217836315852117	0.0349526856503851	-0.0275120456543329
2007-10-01	0.0630024797128475	0.152894716507001	0.0535310893790224	0.121530910116095	0.0847160360086325	0.132654591890899	0.0696160039250168	0.0498993655013433	0.091412667312079	0.206014970335164	0.0264490065684088	0.0732511976674896	0.158691148000641
2007-11-01	0.0516070171232863	0.164942878893864	0.0463003067868022	0.13058559074422	0.0669980995065175	0.156151536015826	0.0517019716725156	0.0828996268925923	0.122700808383145	0.165839303361709	0.0525130937218438	0.106835769201619	0.109729017427093
2007-12-01	-0.0263032799863203	-0.022544393880865	-0.0296900955446263	-0.0188158414993653	-0.0325571535315945	-0.0260680163063482	-0.01560582759679	-0.0168523214289169	-0.026365727947213	-0.0340903855464544	-0.0222209915667902	-0.0421728834921297	0.0129939295695304
2008-01-01	-0.0222323924700021	0.0119438274362624	-0.0215329152965487	0.0114610691634123	-0.0127853858954561	0.0208415095840067	-0.024276797966728	-2.1525400962747e-05	-0.0214331242337598	0.019967232548017	-0.0109648115885337	0.0174452605143264	-0.0212403764560547
2008-02-01	-0.068890597703708	-0.141439105238007	-0.0694709354359729	-0.127668079312054	-0.0693035346575518	-0.132728577198202	-0.0716821307142586	-0.0888496818310132	-0.109234980102233	-0.118790255482765	-0.0673215387231131	-0.0812960009175193	-0.127324194478986
2008-03-01	-0.0324949574122044	0.03961619489724	-0.0515627425222496	0.001945318081118	0.00106423757666081	0.0430050879846531	-0.0240064609779074	0.00710079469802538	0.0076542559527028	0.0707885294248284	-0.0524339820201781	0.021956260887627	0.039806033763183
2008-04-01	-0.00665606791130066	-0.0492443921866258	0.00196436947089038	-0.0486150887953422	-0.0244524451890599	-0.0452639862742757	-0.0137805911459949	-0.0114145426516216	-0.051554595419822	-0.049226824792634	-0.0137290222713596	-0.0188503038756692	-0.0420419854526536
2008-05-01	0.062801210112999	0.146716145538368	0.0594572477544033	0.0964982324040063	0.0769872667162159	0.131993453433823	0.0686005326621339	0.161971202807237	0.0783589691239116	0.161222813016186	0.0318526759055315	0.0569729952889349	0.149779965992459
2008-06-01	0.0368522905180147	0.250957587968209	0.0231971434556325	0.191921501966494	0.0523439095222781	0.239006872449698	0.0354232634045078	0.10144695740505	0.157047902142877	0.190604986082754	0.0346120624881249	0.156009597623875	0.155266467809965
2008-07-01	-0.0730908619703891	-0.0742432114393511	-0.0863248961431117	-0.0681902629615723	-0.0678535695146829	-0.073760348505759	-0.0727833214244209	-0.0975568851745994	-0.0708352070443481	-0.0773605356762593	-0.0603760678195427	-0.0821714715759986	-0.0729612025402797
2008-08-01	-0.040955974229253	-0.0791460444410124	-0.0239892645931673	-0.0694228511255406	-0.0393843982699928	-0.0749384618689283	-0.0390288182652042	-0.00504609125124209	-0.0837349085936909	-0.062641971860306	-0.0212138005859181	-0.0374239128364487	-0.0982109974994917
2008-09-01	0.059627494675716	-0.0285650536973508	0.0608933702196071	-0.0178326910453158	0.0541858744815697	-0.025177570843603	0.0586229992721961	0.037688568372715	0.00545310937651502	-0.00820439184367569	0.0408976345728779	0.00480655100314619	0.0323553588980527
2008-10-01	-0.051864706748406	-0.102635356508382	-0.0489952591003887	-0.0910992477256645	-0.0616241557362604	-0.101398984305604	-0.0555663069970486	-0.056739157786858	-0.117559413646981	-0.0730608911436118	-0.029048704991847	-0.0609805821901641	-0.118391504034349
2008-11-01	-0.104499987795665	-0.188388652578844	-0.115519659457292	-0.173970869737104	-0.11085424043815	-0.177223086575883	-0.122420672160237	-0.146638048262428	-0.172479568738039	-0.164978106365839	-0.0947238044738814	-0.138240066844747	-0.190567007826998
2008-12-01	-0.0994884711248951	-0.0640658018097923	-0.0883769269245234	-0.0566973690717799	-0.0862158940442738	-0.0630614218246234	-0.0884813738417859	-0.0544471424643577	-0.098566009369579	-0.076199433661534	-0.064604637585034	-0.0566147521710639	-0.0717850510589663
2009-01-01	0.029346962943086	0.293279045759644	0.02228365468446	0.247979399533032	0.0154339710528671	0.295636578483616	0.0535240819686258	0.0538945355970925	0.0767288204946693	0.247933735397695	0.0281621992744621	0.155841896352915	0.303035635661517
2009-02-01	-0.0395261239163904	0.0234102311619736	-0.0397074010378516	0.0218760567365605	-0.0386829093778811	0.0177241692265298	-0.0463119830189376	-0.0178052046029025	0.0163475686960977	-0.00704136237598418	-0.0332488254735977	-0.0371165307098446	-0.00494043194874827
2009-03-01	-0.0500995048633996	0.0898756910715475	-0.0720886677449605	0.0857622570355919	-0.0670271448880492	0.0977854354919585	-0.0361118193586648	-0.0654166349940798	-0.0287285985565281	0.0793348637961844	-0.0244539418486059	-0.00636180875948872	0.118329880632131
2009-04-01	0.126906673018409	0.184959025141383	0.133836659446948	0.151265028015862	0.115127597209044	0.175050110685149	0.115069127692961	0.130767852782391	0.194463889865866	0.137025073539164	0.0910310699593595	0.146045685164048	0.143898391945391
2009-05-01	0.0807032082378326	0.197364225626488	0.0812758953239283	0.17787672174099	0.0832263311676156	0.195291764332959	0.0766359789358365	0.128616893543811	0.167770634877971	0.149812264895833	0.089041106472508	0.135364505262027	0.143709159264202
2009-06-01	0.0682429110989597	0.257369852057688	0.0659309656452534	0.218144825753765	0.0846646509638384	0.248043781631961	0.087363394833839	0.109549915304522	0.205457209853168	0.189326167864203	0.0456469166729219	0.228371721114553	0.157083259726356
2009-07-01	0.0139053470319359	0.0578104649052545	0.0327062410108971	0.0454892058704244	-0.00414814991355859	0.0581061451091069	0.00917102519600063	0.0546132457998077	0.0403304904351565	0.0133819217656007	0.00950391038809556	0.0322787025386584	0.042132018569242
2009-08-01	0.121820292737618	0.193254392402618	0.152207712479444	0.191540277747849	0.11408024350588	0.191639885495499	0.115460832048504	0.187247088428436	0.154729402306927	0.140717304082404	0.155299422664901	0.165686620545936	0.120728161705592
2009-09-01	0.0892124745151295	0.210400900927893	0.111143030996042	0.197114198409728	0.0885822360040224	0.214788713002873	0.0693197150842008	0.194259141311431	0.186670156859447	0.132281594294852	0.129113174897947	0.144634229020181	0.106015403919528
2009-10-01	0.0693424684934674	0.334119366047833	0.0850291298142702	0.306156028422718	0.0827933905285097	0.335509923808479	0.0680556011553269	0.23781052937035	0.165917847263397	0.179787878938748	0.134586948332708	0.227226111564044	0.194140117531663
2009-11-01	-0.0275331641978232	0.0765638914906339	-0.0312271773573446	0.0828703623486813	-0.0401506883880672	0.0826708229924099	-0.0234655097672198	0.0294798800574551	0.00396835747382719	0.0387897908204791	0.0305269979929928	0.054843368896899	-0.000527685208260006
2009-12-01	0.0354109512834681	0.0858402101916563	0.0334865239443919	0.089555796290052	0.013700552349384	0.0843260359786661	0.0542577265620219	0.0563652666645375	0.0700629273000301	0.0559982887450182	0.071992517168582	0.0934322699239037	0.0704783530141818
2010-01-01	0.0334661307392391	0.0489636771479248	0.0362042888248823	0.0382671209483634	0.0414817151181965	0.0443609610853882	0.0322332505948962	0.0442815102407598	0.0105468167690136	0.0336054282316654	0.0163901116354678	0.0350941567956119	0.0700808125584423
2010-02-01	-0.0528002867028814	0.00837895716440597	-0.0610170461553825	-0.00373842505050223	-0.0582886010954974	0.00829051423075962	-0.0609809976519699	-0.0446701829053348	-0.024485213150927	-0.0230302976188231	-0.0441614381533403	-0.000167395483530938	-0.0583099061121843
2010-03-01	0.0396929507528609	0.0237022063435559	0.0361768693125435	0.0177110248227667	0.0266070488570075	0.0263609757333114	0.032138023102955	0.0186791003870987	0.0330396185593715	0.0205901700699525	0.0278204480480127	0.0406079428506359	0.0219764386255188
2010-04-01	0.0620702700089733	0.125186201871383	0.0720774790304335	0.101712541343244	0.0664725560937862	0.126273204475707	0.0721095793290055	0.108998053897895	0.105545634210148	0.0987553922257062	0.0530747770196966	0.112445590647328	0.0991342587473656
2010-05-01	0.00174146034259404	0.0604104987782432	0.00465584745952202	0.0603054117112471	0.0128013832276954	0.0551994183253491	-0.0106436653364479	0.0498042789621675	0.0365894359444511	0.0579926445520122	0.0213765872825778	0.00137048421258301	0.0496941046489528
2010-06-01	-0.0825373649609114	-0.110590626904327	-0.0878190900687804	-0.102278169043704	-0.0759634043296709	-0.108278345653591	-0.0661466076834488	-0.101746990354706	-0.10346090869688	-0.0920278799908374	-0.0822444020014321	-0.0798173550166223	-0.094942035493346
2010-07-01	-0.0459119665327997	-0.0238168932037209	-0.032185398998507	-0.023523772385165	-0.0520384316584903	-0.0273819659847381	-0.039206531873877	-0.014547642784037	-0.0250706053577125	-0.0351294357684262	-0.0305735142828821	-0.0140918492933104	-0.028501732502967
2010-08-01	0.0970759175990852	0.16090568305864	0.0901940143969973	0.140559163003654	0.0784086603453644	0.1419907171291	0.0792119728647812	0.100730845693985	0.127190749609781	0.103329129706245	0.102635252197859	0.117578646453372	0.128975515426436
2010-09-01	0.000670926558675791	0.0725775162742574	0.00878814987836486	0.0739950896559753	0.00895634424563482	0.0589776887873859	0.0295439536928172	0.0879945235614243	-0.0115739485533322	0.0783434399877883	0.0204182494560475	0.0150698982221998	0.100990312947091
2010-10-01	0.0234570589882723	0.348071172723172	0.0175177346652679	0.347249616950368	0.0673957337318924	0.315320149910595	0.0330456869615112	0.123486621077955	0.190206476855447	0.266699618497357	0.124816021622189	0.117784810637054	0.280015898679453
2010-11-01	0.0337964812860943	0.280966223854582	0.0253935985298873	0.255973367424558	0.0599452470210524	0.26507813531483	0.0502736195041216	0.146220019408352	0.170994202276227	0.232451584208165	0.0827002778607548	0.15102244773499	0.194873143012575
2010-12-01	-0.0206439041381066	0.104732866143501	-0.0127717834137368	0.105463397322234	0.0375012947921395	0.104805357525091	0.00213348045087394	0.0705743704812996	0.0397225061631986	0.0938558803793308	0.0377658961018509	0.032828391369803	0.0818718111614126
2011-01-01	0.0499794568899603	0.232256885612689	0.0428022163129398	0.163702130134743	0.0996231366374031	0.238153285185575	0.0548944465837232	0.13878560084319	0.162930932869511	0.110939636272946	0.0764607605291199	0.16853968113265	0.139217866166936
2011-02-01	0.0218940428622241	0.0678261672803278	0.0204726217506382	0.0568193295325291	0.0177254790276137	0.0813028249301391	0.0173942259423633	0.0272450767775846	0.0505776547544405	0.0400165253004065	0.0146280353124375	0.0917983939922833	0.0181868151484722
2011-03-01	0.0177009035099934	0.118651727053606	0.0201018545132469	0.0970365969291344	0.000370846652356945	0.0969874610287684	0.00753970578601918	0.0427182042966184	0.0831288890574124	0.030994452312777	0.0319688143085654	0.0422713094586152	0.0847439008363218
2011-04-01	0.0106125795719529	-0.0196518867564331	0.0119602893281119	-0.0233008616872818	0.0450493786892872	-0.0320520398906866	0.025041369547835	0.0176616391253612	-0.023259855919583	0.0104902044409212	-0.0136332474350627	-0.00319534545481268	0.0220715878318999
2011-05-01	-0.00119779488626232	-0.0124159990242609	0.00107737306865969	-0.0106313731196831	0.00877069269871948	-0.0159768196260305	-0.0134398154746374	0.0157664972593417	-0.00704965303821921	-0.0140704482370899	-0.00537871345532624	-0.0148768322063025	-0.0254382517929304
2011-06-01	-0.0358478479648037	-0.00884328573558336	-0.0230483609935383	-0.0100331629592663	-0.0282354399729375	-0.0157280438148224	-0.0175523706582567	-0.00111869339344252	-0.0441673989183759	-0.0282099310160841	-0.0200929843378508	-0.00120997680073277	-0.0129382373293833
2011-07-01	-0.0110971172541726	-0.0787004601734239	-0.0185272994328915	-0.0674304888090046	-0.0310028436208324	-0.080320886434739	-0.0226122426917733	-0.0605407373078354	-0.071936711339713	-0.0541590650772801	-0.0323367961600749	-0.0755488274710492	-0.0289902543255246
2011-08-01	-0.0154931258992948	0.121456915125306	-0.0174502455561633	0.138830618077395	0.0179726154074347	0.112277276617744	0.0296656508338411	0.0700577566788024	0.0516326704709129	0.0904013622321513	0.0894179001159305	0.0464378907711979	0.156313440458916
2011-09-01	-0.0184846500211864	-0.0351703409799692	-0.0223023950359534	-0.0248019051871928	-0.0450179075361144	-0.0366250550094686	-0.034546025408219	-0.00251562301233001	-0.0579032699159785	-0.0370587457039409	-0.0026314435718778	-0.0340985872493325	-0.0353196656773852
2011-10-01	-0.0835231085809278	-0.0819880897886838	-0.0923020249466662	-0.0751757617084536	-0.103922966321688	-0.0713128669415621	-0.0869771208406644	-0.0692370806443179	-0.106001049599212	-0.131152919907952	-0.0400871089146096	-0.0496948147448776	-0.129913637799889
2011-11-01	0.112006120631183	0.155830779898189	0.107105951520782	0.0699298493709038	0.104916813755345	0.199235237172792	0.0978972348796399	0.201523902701919	0.0828927643652872	0.123786467028068	0.0884650498626834	0.0954457426179897	0.0718135953945638
2011-12-01	-0.00261891095211672	0.00805288246463799	0.00385450623516715	-0.000440839749218312	0.0115220680973836	0.0164154993700442	0.015035691004777	-0.00227975777984448	0.0296553419531453	0.00456887817081343	-0.00959197822154948	0.0157441902415216	-0.0141937017798535
2012-01-01	-0.0260179954617153	-0.031764875968152	-0.0366003639891606	-0.0217538269128742	-0.0420402961389985	-0.0337077081286448	-0.0205623629279408	-0.0337152025461309	-0.0485020791278995	-0.0155418161813074	-0.00632453368479255	-0.018602032298735	-0.0244141646268072
2012-02-01	0.0541804133663439	0.12842354377944	0.0634910312070024	0.134123209176525	0.0709963078405473	0.127853289121949	0.0536416408191395	0.049286399041366	0.100246876639779	0.1401497318982	0.0521185154647577	0.0317916351547375	0.154857772001945
2012-03-01	0.0179887745147366	0.074958939140557	0.0194712198064465	0.0809501670700982	0.0492757364503792	0.0709808659616882	0.0332934052959232	0.0310018570260712	0.0621468215488974	0.0504959840076529	0.0590224750459697	0.0517116080401177	0.065824203555831
2012-04-01	0.0361571395563628	0.108616215944322	0.0291042128122826	0.110909127927194	0.00700715839988982	0.105238378948844	0.0457187387881451	0.0493713513901812	0.0428673168596549	0.0579123159140266	0.0643320274319359	0.0737796606033896	0.0870919825904905
2012-05-01	0.035631479856777	-0.0421358248888302	0.0285146936091435	-0.0359686524450616	0.0169661007401511	-0.0367318497757435	0.0103825683789737	0.0234311790997331	-0.0351529577850784	-0.0175143528008312	0.0230404773811772	0.0148916433927902	-0.0630667601933716
2012-06-01	-0.0804240052266948	-0.0841366265041533	-0.0837209297120901	-0.103658519024837	-0.0862807196552872	-0.0989404244718066	-0.0947307868571706	-0.0580045611587517	-0.102819498070261	-0.103263607531349	-0.0864050797882937	-0.0469756739224953	-0.15432837596805
2012-07-01	0.043124461639347	-0.0578537957664771	0.038557843811212	-0.0788313295912103	0.00162113445885854	-0.0666627097893574	0.00557128869395335	-0.00112273816190691	-0.0177901733338428	-0.0491462622127171	-0.0278106419035266	-0.0394547526843093	-0.0422074152124013
2012-08-01	0.0433154980753567	0.0169736168992127	0.0380632804756737	0.0373436843420213	-0.0155782343800282	0.0124806394090275	-0.00404147609345771	0.0427902722409836	0.0178064325963345	-0.0151606597378201	0.0854669048643185	-0.00331678215721307	-0.0227196960728276
2012-09-01	0.0274460135464743	0.0770475993408256	0.0267478763601405	0.0754574113341599	0.0324174480502485	0.0742054531517514	0.0444621475817977	0.0543667484731729	0.027753569371783	0.0258628614110397	0.0347826759088412	0.103790567821614	0.052100313195874
2012-10-01	0.0191800428253572	0.115418303184017	0.0196146038243223	0.101040524904179	0.0699981686199074	0.110285340961346	0.0335219391451822	0.0494726219840914	0.115213622921629	0.090204469791408	0.0254347033106558	0.0744601744781541	0.0663282847510469
2012-11-01	0.0248016052285364	0.102133174450572	0.0280950593296648	0.106885950750876	0.0238698207300494	0.110822106634362	0.0287276234597119	0.0563884768044724	0.0878249118317741	0.131853134433316	0.0448997780037345	0.0401838658516199	0.0588691189817687
2012-12-01	0.0161429101004693	-0.0173200692947679	0.0203540883207839	-0.0120309174568698	0.0188641080192209	-0.0151260758859901	0.0242029910630024	0.0272992582203111	0.00227471012611828	-0.031575272866086	0.0260191609081548	0.0128985657021231	0.00291207266682891
2013-01-01	0.0337866677267686	-0.000737401037439789	0.0351385734646898	-0.00216709885649466	0.0548452420910929	-0.00250884978607801	0.0461324820245773	0.0257370651905792	0.0248736551877134	0.0441254014322228	0.0205452122112341	0.0260696623945103	0.0318374290271391
2013-02-01	0.07407351016534	0.100966140915273	0.066823674853868	0.10691092749819	0.0633095964138561	0.104279182766393	0.0828786973480596	0.0713860503750143	0.0659485852282011	0.0665533954570437	0.0915291419996478	0.1122357211775	0.0944401508063578
2013-03-01	0.0473409452725203	0.00226665226176526	0.0395771325837419	-0.00857726929591839	-0.00986459232690501	-0.00223343593034979	0.00825456322112955	0.0164472132586071	0.0201116364257127	0.0176589876202957	-0.00475952880237173	-0.022970408343449	-0.00912820814231903
2013-04-01	-0.00559213708867888	0.0483109889948189	-0.00633737977242481	0.0582386553269414	-0.0480363069596569	0.0324198007382273	-0.0324984313549129	0.0398428819983026	0.0172553407361087	-0.0452748037618472	0.0551487113245877	0.0389779001975527	-0.0449357743410488
2013-05-01	0.0718586975533256	-0.0944521925165901	0.065137155948497	-0.097077660304461	-0.040283464407892	-0.102866269436112	-0.0107675185016723	-0.0109758537293063	-0.0285016087414188	-0.0861783710478349	-0.00274044621281532	-0.0885320520149847	-0.0647994954342208
2013-06-01	-0.071244810860732	-0.0588984631972215	-0.0571175678498536	-0.0611702165108729	-0.0428258594702556	-0.0522053374968424	-0.0407685426655653	-0.0282187449112937	-0.0685736087325457	-0.0466156675332996	-0.0643540023165856	-0.0424046316707339	-0.0365677754050966
2013-07-01	-0.0184491934187773	-0.0713603425965384	-0.0144156439481988	-0.0644296720125112	-0.0401589556587277	-0.0770712307715154	-0.0301503034074877	-0.0315036998563044	-0.034207499435749	-0.0806809885602494	-0.0275899626611023	-0.0486093210410977	-0.0657175686257733
2013-08-01	0.0765030954304035	0.239594060208742	0.0805779497272734	0.210215195026137	0.145739645909585	0.238885435952511	0.113635557858899	0.144156771127564	0.159135519860426	0.167011528553371	0.109406145947251	0.265234013213483	0.138339856067415
2013-09-01	0.0361027468956495	0.157038688443781	0.0351383698806353	0.137163100942559	0.0355053943075411	0.135026403749561	0.0189207912156131	0.0917578430746383	0.0633147378339085	0.118839416225387	0.0548801088194873	0.0833910939920909	0.0689685858938116
2013-10-01	0.0153668966040446	0.137048870729224	0.0133418900520439	0.139477784363718	0.00298776062000976	0.122784145436343	0.0272376862002114	0.101461795277886	0.0876924011494466	0.0834583873922249	0.0732425103240229	0.108559802948772	0.0899059372008994
2013-11-01	0.0501109721729154	0.103000401999525	0.0577925502099536	0.0921595915276593	0.0307818391565458	0.110861769780368	0.063056547345981	0.117329844445116	0.0515126046408365	0.0290268053196039	0.0961453223424501	0.0664864755902853	0.143154606008662
2013-12-01	-0.031955198622689	0.0371294595106093	-0.022041734284432	0.0361762881509988	-0.0614660882485822	0.0331464271143069	-0.0394767007945708	0.0127472522984369	0.0261788561029062	0.00508583437667365	0.00290396688636991	-0.00504466100726426	0.00601147918600402
2014-01-01	0.0184179402389302	0.00593154371083528	0.0189334102903467	0.0179128006833512	0.0462704705944424	0.0183380014552142	0.0291200465451293	0.0414757539167267	0.000521814477274717	0.0297053259215646	0.0442207233624089	0.0114465611429087	0.00580187942894173
2014-02-01	-0.0259278213889391	0.0870613414195808	-0.0189650301983758	0.0743011778759363	0.0104094495375575	0.0943898829440657	-0.0093646695637243	0.00951391625617263	0.0243843984086237	0.00516047250465834	0.00842403872096296	0.0467339497740558	0.0818715816321362
2014-03-01	0.0497609458359042	0.0699825556357386	0.0522462725742939	0.0725206580923298	0.0375548050309183	0.063366879515222	0.0599783438117488	0.0693875794822112	0.0768922317368485	0.0643423519402848	0.054340696012863	0.0779445268405364	0.0586896924327751
2014-04-01	0.0178999825967778	0.0658250064983946	0.00902103237640918	0.0698862070672524	-0.0453105330866934	0.0759166094231127	0.00275355545416979	0.0279567888023188	0.0667533168502517	0.00183676223042864	0.0621167864345821	0.000179825751815053	0.079826297642854
2014-05-01	0.0157407623110739	0.0176746704817037	0.0137394436838051	0.0178017715090805	-0.0135075774802308	0.0486578808943214	0.0169045031588357	0.0542917493934713	-0.0055193580095879	0.0187632367093284	0.00939984420132772	-0.000527019635341682	0.0263937136452951
2014-06-01	0.0202078003289574	0.109475306194666	0.0239872755061073	0.11846120507752	0.0231503815336888	0.085152613149167	0.0225046699218624	0.0133618194316294	0.132420212725911	0.0403050929740988	0.0816731738463434	0.111092588893746	0.0587430760797065
2014-07-01	-0.018205178607556	0.126256418509117	-0.00686160526028772	0.0877440772603488	-0.0105501486775309	0.155245990705683	0.00138666732401164	0.14167732349369	0.00537619160979728	0.100728086711693	-0.0154516060042608	0.104917977420935	0.0937289769709447
2014-08-01	0.0369011171288889	0.230375255210445	0.0383774779520854	0.288363225495378	0.0340604693788294	0.304285746184946	0.0316964317041686	0.199112702424084	0.107093015847224	0.121241773674248	0.240384481911079	0.12486548885141	0.0897834220122661
2014-09-01	0.0288496209076407	0.0648059687759036	0.0302457439474802	0.0565040779506867	0.0355812495777678	0.0621464052271086	0.0367360119137166	0.0622682482996585	0.0418450504694072	0.0518878724994627	0.0403449370190407	0.0950798200926067	0.0276890076003602
2014-10-01	-0.048606129103981	-0.00574000878963228	-0.051965831226172	0.0033419824719705	-0.0441913926173218	-0.0517960501298848	-0.0451813847882349	-0.0253155353406735	0.0102839808346935	-0.0370994705946924	-0.0164319708197494	-0.0433196789803676	-0.0509457316247855
2014-11-01	0.0401076493655554	-0.0228278236062426	0.027761428580989	-0.0153616114798405	0.0186848645252822	-0.00284581434685292	0.0421263105938758	0.00368517265353507	0.00664815792446991	-0.0463626551336559	0.0286797711417721	0.0500807827679382	-0.0078464492015032
2014-12-01	-0.0389794613788015	-0.0539048768300582	-0.0322123814655088	-0.0483016208944693	-0.0214015085547223	-0.0466886138785133	-0.0157801944798082	-0.0430388140805918	-0.0373179221925931	-0.0597827029650565	-0.0322061738122965	-0.00370946346048586	-0.0337441499535692
2015-01-01	0.0500965239447938	-0.0304019598115629	0.0639336979113181	-0.0252265926254934	0.0733110013888674	-0.0427233277751441	0.0594549533412458	0.0326624900474891	-0.0146496856031849	0.0311716307927291	0.0273004723246064	0.0446371959204992	0.0617738032421611
2015-02-01	0.0469192466878293	0.0666189283241466	0.0631809210303379	0.057934349907773	0.0545024706430795	0.0652959418330563	0.059203866436913	0.062834583112992	0.0855046349722591	0.0502777332633342	0.0257686676157403	0.0855077448348517	-0.00916913503924797
2015-03-01	0.0672160023049035	0.198626967564194	0.0699677013119591	0.175618523164525	0.0604798460813952	0.127083104386867	0.0509711257614254	0.116141237128884	0.164993043697235	0.0948886633893076	0.0908177660471116	0.115693012256897	0.0781618046286115
2015-04-01	-0.00100159382166192	0.181691064449868	-0.00899732457265161	0.14600067436812	-0.000168981465113296	0.22353847317026	-0.00760539458643987	0.162514385444575	0.0108049358915235	0.131101906464317	0.00898453482678267	0.0599917658440537	0.278003493888619
2015-05-01	-0.00420624262722076	0.110794721562393	0.0115087314003898	0.0986398923100047	0.0142616782455532	0.104303458107631	-0.0108210441340723	0.0675647254081309	0.0249432144676081	0.0395991015861265	0.0259110692165059	0.163128581428772	-0.0345782141103443
2015-06-01	-0.00599659032892447	0.143789800458862	0.00516162618299544	0.136480403822022	0.0137048005336495	0.191588574081771	0.000993205713361427	0.106458370096542	0.0726435643990898	0.0758078012994831	0.0566885592225268	0.159204487018013	0.00505336692464405
2015-07-01	-0.0288044614733585	0.0516138220937016	-0.0476125304855231	0.0797551915591879	-0.0469521789170363	0.077456044403056	-0.0437893819270987	0.0411024141588961	-0.0062726755673211	0.0163450993717011	0.0444215064399724	-0.0260480858249388	-0.0173308864014691
2015-08-01	0.0367438459453705	0.100530102037094	0.0156530446199567	0.104709630817506	0.0274001091219161	0.118873024331883	0.0190316441663503	0.0581402715430057	0.0639349837211818	0.0185445405499177	0.0986942729945273	0.0482129573655476	0.0749504449215417
2015-09-01	-0.0869042139393853	-0.0177797243177817	-0.0621437472076656	-0.0202858406418896	-0.0889537624300424	-0.0153830231587095	-0.085189030091597	-0.00342142870303077	-0.0630302121591157	-0.0741193487297302	-0.0533700712636813	-0.0284305035629925	-0.0656067289268905
2015-10-01	0.0215089840870419	0.12747355167209	0.0209291873887864	0.126406291235979	0.00803876183435539	0.125555251345616	0.0226802196809732	0.0436656055908286	0.13085467029151	0.0147773657731587	0.0630941036188351	0.0793653860116149	0.0870041090347523
2015-11-01	0.0229264121379689	0.194718508029932	0.0588436188949903	0.198719786541386	0.0474078966502594	0.208518145011255	0.0436407918504945	0.169741989739557	0.117001775480039	0.143482203408446	0.0961020425672785	0.177266750298738	0.0754035351429785
2015-12-01	0.0377016850741675	0.0442973883227531	0.0138813826577241	0.0266617699916563	0.0322845108690848	0.0091180782069339	0.0272160458324559	-0.0237317748157338	0.0689463401072848	-0.0268038870880349	0.0211451600867883	0.0546614802531736	0.0127525335370351
2016-01-01	0.0194503608738427	0.0720979333794742	0.0197080668706051	0.0743587914367974	0.00378195566604332	0.0706171712713497	0.0136401842267543	0.0379923657518541	0.0671945416487009	0.048958882347865	0.0296752820427276	0.024047799044221	0.0232203826114933
2016-02-01	-0.0352466977375281	0.0560168466269226	-0.0269768989733889	0.0636152159023878	-0.0393411084929963	0.0780231489908235	-0.0404599365410702	0.0123386532963557	0.0573197770679284	-0.0360561642152419	0.0164262835305084	0.0128395151281025	0.00257330503206681
2016-03-01	-0.00639868575091066	0.142220234644157	0.05761328719319	0.142659077541963	0.0149587516585645	0.169763525027695	0.0522194503862097	0.242522074652242	0.0172304709770058	0.157226376041713	0.0413352334136734	0.155672769123307	0.0465016749848761
2016-04-01	0.0230946570960012	0.157064695184989	0.0345773481849998	0.130916743250633	0.0216230162636948	0.165413224278483	0.0334450877515461	0.140233000951699	0.076469296552923	0.129809337107625	0.014159217811309	0.110765231501834	0.0363358675048703
2016-05-01	0.0489075034601004	0.195808753453375	0.0967945775097868	0.171795721743189	0.0739303835440711	0.22862016320824	0.0570825433114883	0.233966058856896	0.108005769439388	0.183975012805489	0.0494435498404099	0.151287931759206	0.0920943313728308
2016-06-01	0.0296395346717335	0.196350889884674	0.0101882847813294	0.142966432902499	0.0274542508729968	0.23921006867367	0.0299468386275684	0.0103665011617303	0.170378767827306	0.0458475111868409	0.0122762188394927	0.120052805547766	0.128589581500545
2016-07-01	0.000133018499718112	0.125881082492724	0.0269946294487061	0.111798149839004	0.0146229097619916	0.130454842821552	0.00315354705086729	0.107053608394547	0.0614993418448205	0.0867958187858484	0.0267567315441177	0.115057183666692	0.0483683601034385
2016-08-01	0.0701806463992401	0.230610828113747	0.0885499301354866	0.246583761794297	0.0686141129738347	0.243408049573529	0.0776944852351441	0.242716748323527	0.0935043030396228	0.153617670395837	0.176854503641945	0.16936655523863	0.145406696843236
2016-09-01	-0.0164846384620781	0.058408727299479	-0.00997986004360779	0.0575747454911887	-0.0431953252416024	0.0662452365433834	-0.0142893283479873	0.0941298036050042	-0.0221197706320628	0.0137968901733018	0.0380636339507483	0.0304831696377356	0.020275283953651
2016-10-01	0.0162768478462548	0.222402581438454	0.0190031104066615	0.192775694286962	0.0285143803674342	0.201322256179789	0.0128224821283706	0.0954505213389581	0.16061337524969	0.125027764175188	0.0547708640026042	0.151998109143961	0.129884457960953
2016-11-01	-0.0280909216456631	0.0463170592598396	-0.0112763625896848	0.0823172578313916	-0.0295575720743357	0.0519716652557411	-0.0251435122849007	0.0567577253610733	0.020269893914984	-0.00231177149482459	0.0762734540538328	0.0385149395337625	-0.0152328048071358
2016-12-01	0.03737199426843	0.00608474370332691	0.0551291333572225	0.00704845718197138	0.0397779483339623	0.00708439683287819	0.042685492050216	0.0684152540497527	0.0117500957467218	0.0346068216885359	0.0214338471561833	0.0642661121750072	-0.0230053059001031
2017-01-01	0.0361156729612236	0.0101228366436982	0.0238889766675001	0.0327140686352973	0.0297285428343055	0.0114520509629451	0.0284979590297582	0.0123036409566346	0.0140545451988085	0.0295444838078881	0.0617915711134948	0.0136292091752461	0.0286735333559626
2017-02-01	0.00336439931446881	0.14538567353725	0.0255066965452174	0.136542230458272	0.0202842373203879	0.169015787497108	0.0214792807144096	0.132227825413981	0.0699572185268018	0.108268167076094	0.052579626203365	0.114785911059908	0.0674463321587961
2017-03-01	0.023121076031082	0.0671559035080284	0.0118777660098839	0.0694765760412021	0.00403756585238746	0.0679419769915342	0.0235978905012169	0.03602947344151	0.0353676663581086	0.0334982995802818	0.0430925896158779	0.0571855293161314	0.0364593578642084
2017-04-01	0.0370004848020782	0.075744011522936	0.0278356312527404	0.0601342870181522	0.0468856774362187	0.0693615038104261	0.0410237800442069	0.011047614437025	0.0907844666665141	0.050835489411453	0.0256630956295062	0.0712513002969969	0.0718301449933917
2017-05-01	0.0146389113066861	-0.0445060981279986	-0.000663559007790374	-0.0467333891850327	0.0139341818082755	-0.0446141818719247	0.0177053840595923	-0.0520168613468163	-0.00962609523902896	-0.0164354151358473	-0.0155299329521859	-0.0187227480612157	-0.0100457455756384
2017-06-01	-0.030256376658273	0.0200052974853095	-0.0210719284587147	0.0133821813146709	-0.000852513779772806	0.0213973687213219	-0.0242119977065888	-0.0112640195746415	0.000427520931983371	0.0329725850298499	-0.030548435113833	-0.0322964267058376	0.0188836642292592
2017-07-01	-0.000458735528262568	0.0173238140302317	-0.00545886071080468	0.0218091963643181	-0.00292520827634338	0.0138796020167826	-0.00262132231288028	0.00288981610517615	0.0176471946695589	-0.0191850867352892	0.0181056464824629	-0.0238876917112677	0.0317832750924829
2017-08-01	0.0182799746288725	0.104606244046023	0.0170392279855071	0.0995078811613474	0.0060734764846527	0.100320435950544	0.0157023939983799	0.087273465401958	0.0431693761010408	0.065107023791328	0.0503038070016846	0.0562799502620875	0.0670439392329257
2017-09-01	0.0044321893362573	0.149109610423664	0.00725026555211047	0.124061985323169	0.0231220698026733	0.133511244843299	0.0119049320554946	0.127844926550097	0.0650841940717048	0.10997186360235	0.03182692055166	0.0682007697530098	0.0975423509444903
2017-10-01	0.0123207115482227	0.143945133925415	0.0140893394029138	0.129205080824397	0.0189092919632032	0.121456311808882	0.00702686584155213	0.0888757070079402	0.0682065754261135	0.127723649449606	0.0357179980364585	0.0510036785585418	0.114741224905801
2017-11-01	0.046591868036037	0.40007954552173	0.0494035648511741	0.34931236090891	0.0604439886289425	0.303916931615116	0.0535879405321371	0.255653233846624	0.162040271702978	0.340717811240858	0.106322910263448	0.116711594450495	0.321199692342461
2017-12-01	0.0176234502606264	0.315961375546663	0.0262880810231597	0.255972302308177	0.0431445759862384	0.265365547341978	0.0296666409540359	0.175485037566785	0.177417980936784	0.179600954459293	0.0410317868926234	0.172097260800912	0.19960540104231
2018-01-01	0.0197116988210609	0.106380533522118	0.0198905022486124	0.0932167173565804	0.0261657688126048	0.0878911909077418	0.0262138834956526	0.0722903496901505	0.0673457672531766	0.0762543799590071	0.0414960226538232	0.104346015098802	0.03479024501234
2018-02-01	0.0113456057315906	0.116218392575952	0.0124308915428985	0.0817401293797105	0.0127520797934824	0.118983485890534	0.0185766679011806	0.0746378268429061	0.0792904527215186	0.0665870101496495	-0.00866728953844681	0.0810351765415993	0.0572205177894794
2018-03-01	-0.0130654158319223	-0.011336450413893	-0.0133404152942933	-0.0163055082906109	0.00260536737113431	-0.00106313318451394	-0.0116041663041842	-0.0212184942989301	-0.0340294560924197	-0.0366617667994446	-0.0133586989795636	-0.0209199323140403	0.00213182710698661
2018-04-01	-0.0265637982948801	0.01969208863209	-0.0212354170472123	0.0217164313614024	-0.0199466097081759	0.0312816304672425	-0.0202216293563753	0.0462786409960787	-0.0270974864475228	0.0509257222579007	-0.00582508580452124	0.0115105589492936	-0.00748414835017488
2018-05-01	0.0451173485779307	0.00444268040279552	0.0501254583261456	0.00262846711782453	0.0585369070121165	0.000913024909204356	0.0453053773693861	0.0102513425417243	0.0360554920557021	0.0153172257853234	0.0170691394788157	0.0401361905125278	0.015650823638208
2018-06-01	0.0053669671834649	0.0298971923632839	0.0134159918487384	0.0503013196942567	0.0195258427763849	0.0394258435507105	0.0145639339361056	0.0180835508292058	0.0372940559202135	-0.00514727306004714	0.0527577695517846	0.0327893335915866	0.0279574126753981
