# Supplementary material for: Relative Entropy and Minimum-Variance Pricing Kernel in Asset Pricing Model Evaluation
Source: Entropy (Basel). 2020 Jun 30;22(7):721. doi: 10.3390/e22070721 (PMC7517259; doi:10.3390/e22070721)
Supplement: Supplementary file 1 [file entropy-22-00721-s001.zip › Research data/Australia_C_Q.txt]

Date	C_FINALHOUSE_CHAIN_NONSEA_Q	C_FINALHOUSE_CHAIN_SEA_Q	C_FINALHOUSE_CURRENT_NONSEA_Q	C_FINALHOUSE_CURRENT_SEA_Q	C_FINALPRIV_CHAIN_NONSEA_Q	C_FINALPRIV_CHAIN_SEA_Q	C_FINALPRIV_CURRENT_NONSEA_Q	C_FINALPRIV_CURRENT_SEA_Q	C_NONDUR_CHAIN_NONSEA_Q	C_NONDUR_CHAIN_SEA_Q	C_NONDUR_CURRENT_NONSEA_Q	C_NONDUR_CURRENT_SEA_Q	C_SERV_CHAIN_NONSEA_Q	C_SERV_CHAIN_SEA_Q	C_SERV_CURRENT_NONSEA_Q	C_SERV_CURRENT_SEA_Q
1980-03-01	NA	NA	NA	NA	NA	NA	NA	NA	NA	NA	NA	NA	NA	NA	NA	NA
1980-06-01	NA	NA	NA	NA	NA	NA	NA	NA	NA	NA	NA	NA	NA	NA	NA	NA
1980-09-01	NA	NA	NA	NA	NA	NA	NA	NA	NA	NA	NA	NA	NA	NA	NA	NA
1980-12-01	NA	NA	NA	NA	5666.68817005862	5385.17066207855	5961.47791260494	5648.90591850718	NA	NA	NA	NA	NA	NA	NA	NA
1981-03-01	NA	NA	NA	NA	5184.40067644898	5391.41879399135	5443.57164396151	5667.63164023652	NA	NA	NA	NA	NA	NA	NA	NA
1981-06-01	NA	NA	NA	NA	5420.64490791872	5477.56856701204	5681.05158094504	5748.2561193524	NA	NA	NA	NA	NA	NA	NA	NA
1981-09-01	NA	NA	NA	NA	5571.06268116498	5586.39939880067	5839.31050443101	5864.75048682242	NA	NA	NA	NA	NA	NA	NA	NA
1981-12-01	NA	NA	NA	NA	5878.07221746455	5579.94700889752	6095.23665415117	5774.82421770207	NA	NA	NA	NA	NA	NA	NA	NA
1982-03-01	NA	NA	NA	NA	5379.65531489653	5597.22201813066	5580.08127949391	5805.379963749	NA	NA	NA	NA	NA	NA	NA	NA
1982-06-01	NA	NA	NA	NA	5630.8215754961	5694.59304617948	5844.34569695515	5920.16618859871	NA	NA	NA	NA	NA	NA	NA	NA
1982-09-01	NA	NA	NA	NA	5645.41296306943	5657.64922187894	5850.82308511713	5871.79951761785	NA	NA	NA	NA	NA	NA	NA	NA
1982-12-01	NA	NA	NA	NA	5982.97696290109	5686.81476269452	6190.06332326615	5871.36933998811	NA	NA	NA	NA	NA	NA	NA	NA
1983-03-01	NA	NA	NA	NA	5467.05010203013	5668.34234638992	5641.64157104902	5855.42057387159	NA	NA	NA	NA	NA	NA	NA	NA
1983-06-01	NA	NA	NA	NA	5529.32022169476	5610.68665717021	5700.70737166623	5789.71180454531	NA	NA	NA	NA	NA	NA	NA	NA
1983-09-01	NA	NA	NA	NA	5617.82601169015	5632.166512509	5766.87281849981	5785.89017616977	NA	NA	NA	NA	NA	NA	NA	NA
1983-12-01	NA	NA	NA	NA	5951.74370018668	5618.87532585241	6108.90109788615	5762.60594789642	NA	NA	NA	NA	NA	NA	NA	NA
1984-03-01	NA	NA	NA	NA	5445.74240654606	5673.98146176202	5689.27724108807	5932.90982382555	NA	NA	NA	NA	NA	NA	NA	NA
1984-06-01	NA	NA	NA	NA	5537.68632883567	5626.79659287551	5839.36531842327	5940.49409710694	NA	NA	NA	NA	NA	NA	NA	NA
1984-09-01	NA	NA	NA	NA	5539.39944773714	5553.36978443111	5846.013854087	5866.32283379623	NA	NA	NA	NA	NA	NA	NA	NA
1984-12-01	NA	NA	NA	NA	5899.71713271719	5560.7436773363	6236.77415947804	5874.85343740651	NA	NA	NA	NA	NA	NA	NA	NA
1985-03-01	NA	NA	NA	NA	5432.32199922961	5657.31465634123	5728.87947002551	5973.53979896819	NA	NA	NA	NA	NA	NA	NA	NA
1985-06-01	NA	NA	NA	NA	5602.19535360941	5700.83183967918	5922.6834504161	6030.53076640316	NA	NA	NA	NA	NA	NA	NA	NA
1985-09-01	NA	NA	NA	NA	5813.00996355081	5809.19707029356	6091.27260718213	6107.79896818782	NA	NA	NA	NA	NA	NA	NA	NA
1985-12-01	NA	NA	NA	NA	6221.75442187867	5869.78519299593	6522.20721795893	6145.50392092864	NA	NA	NA	NA	NA	NA	NA	NA
1986-03-01	NA	NA	NA	NA	5521.83425769374	5771.48997923522	5783.61376671772	6029.47896034957	NA	NA	NA	NA	NA	NA	NA	NA
1986-06-01	NA	NA	NA	NA	5763.76106364132	5868.20459185563	6014.72796702379	6119.74882986284	NA	NA	NA	NA	NA	NA	NA	NA
1986-09-01	NA	NA	NA	NA	5889.7900771579	5888.41170363177	6139.98354715589	6153.56283390329	NA	NA	NA	NA	NA	NA	NA	NA
1986-12-01	NA	NA	NA	NA	6194.27094550937	5854.4107227024	6439.38447797594	6080.96774561884	NA	NA	NA	NA	NA	NA	NA	NA
1987-03-01	NA	NA	NA	NA	5611.41228046663	5848.54311306576	5822.15361232455	6055.95490455383	NA	NA	NA	NA	NA	NA	NA	NA
1987-06-01	NA	NA	NA	NA	5753.13522389288	5855.482571461	5967.0861484192	6073.95772757337	NA	NA	NA	NA	NA	NA	NA	NA
1987-09-01	NA	NA	NA	NA	5919.52115023287	5920.87896597147	6125.68387409844	6138.7853507053	NA	NA	NA	NA	NA	NA	NA	NA
1987-12-01	NA	NA	NA	NA	6304.03309814132	5958.66642842904	6523.34696968684	6165.69026795125	NA	NA	NA	NA	NA	NA	NA	NA
1988-03-01	NA	NA	NA	NA	5752.75903328689	5987.16063395346	5978.31052971663	6209.0186950335	NA	NA	NA	NA	NA	NA	NA	NA
1988-06-01	NA	NA	NA	NA	5847.47462483121	5955.23154351754	6057.10452765237	6169.83077491511	NA	NA	NA	NA	NA	NA	NA	NA
1988-09-01	NA	NA	NA	NA	6018.30849224251	6015.21102995389	6206.00615983105	6215.87008583579	NA	NA	NA	NA	NA	NA	NA	NA
1988-12-01	NA	NA	NA	NA	6433.27757939009	6085.53121055417	6607.63400592749	6255.46467247341	NA	NA	NA	NA	NA	NA	NA	NA
1989-03-01	NA	NA	NA	NA	5955.1662808164	6194.8859365091	6158.70860128676	6395.93977540543	NA	NA	NA	NA	NA	NA	NA	NA
1989-06-01	NA	NA	NA	NA	6114.33016519235	6223.42681018563	6283.76648505089	6399.32565864226	NA	NA	NA	NA	NA	NA	NA	NA
1989-09-01	NA	NA	NA	NA	6267.13576618237	6251.84657318719	6388.4759919246	6385.51348100344	NA	NA	NA	NA	NA	NA	NA	NA
1989-12-01	NA	NA	NA	NA	6614.08638872739	6271.70161604185	6719.92059277272	6375.4250720899	NA	NA	NA	NA	NA	NA	NA	NA
1990-03-01	NA	NA	NA	NA	6072.72792342094	6311.80936718134	6177.73471221579	6405.6054048508	NA	NA	NA	NA	NA	NA	NA	NA
1990-06-01	NA	NA	NA	NA	6206.04574843156	6322.81237315355	6301.13860173956	6418.90463495187	NA	NA	NA	NA	NA	NA	NA	NA
1990-09-01	NA	NA	NA	NA	6316.50144537993	6307.67918741123	6430.68458216577	6427.40883064399	NA	NA	NA	NA	NA	NA	NA	NA
1990-12-01	NA	NA	NA	NA	6573.46373258964	6245.07475127054	6660.98580025041	6326.54798016361	NA	NA	NA	NA	NA	NA	NA	NA
1991-03-01	NA	NA	NA	NA	6007.46910531661	6238.48741709553	6129.70966446135	6355.57894206397	NA	NA	NA	NA	NA	NA	NA	NA
1991-06-01	NA	NA	NA	NA	6139.53806852475	6244.34411271261	6266.17925475217	6374.53220665279	NA	NA	NA	NA	NA	NA	NA	NA
1991-09-01	NA	NA	NA	NA	6304.31551259543	6298.22124613355	6452.93196407031	6452.71338351577	NA	NA	NA	NA	NA	NA	NA	NA
1991-12-01	NA	NA	NA	NA	6619.75015557709	6288.57750585569	6762.67809097637	6428.0693501322	NA	NA	NA	NA	NA	NA	NA	NA
1992-03-01	NA	NA	NA	NA	6105.80503947578	6336.35211438597	6271.54294797026	6502.43284941818	NA	NA	NA	NA	NA	NA	NA	NA
1992-06-01	NA	NA	NA	NA	6270.28918462566	6375.74713404502	6456.32651640435	6568.31869950556	NA	NA	NA	NA	NA	NA	NA	NA
1992-09-01	NA	NA	NA	NA	6379.35135372533	6370.45863248794	6584.17767076984	6582.52354623786	NA	NA	NA	NA	NA	NA	NA	NA
1992-12-01	NA	NA	NA	NA	6706.18729666247	6373.60983852572	6931.04783455342	6588.5298764146	NA	NA	NA	NA	NA	NA	NA	NA
1993-03-01	NA	NA	NA	NA	6124.6130034384	6356.5501324355	6327.39091837251	6558.4534344863	NA	NA	NA	NA	NA	NA	NA	NA
1993-06-01	NA	NA	NA	NA	6284.60159831094	6393.10705019727	6502.68892117605	6615.44621767726	NA	NA	NA	NA	NA	NA	NA	NA
1993-09-01	NA	NA	NA	NA	6373.2950282823	6364.8839133292	6584.09805960433	6582.27957992905	NA	NA	NA	NA	NA	NA	NA	NA
1993-12-01	NA	NA	NA	NA	6800.07403539636	6458.13665790974	7042.34113744954	6694.75409137535	NA	NA	NA	NA	NA	NA	NA	NA
1994-03-01	NA	NA	NA	NA	6248.06498078091	6478.30150836604	6457.20830871004	6691.28056494268	NA	NA	NA	NA	NA	NA	NA	NA
1994-06-01	NA	NA	NA	NA	6382.85096876785	6501.92453354483	6588.82299278029	6708.60328044498	NA	NA	NA	NA	NA	NA	NA	NA
1994-09-01	NA	NA	NA	NA	6612.97656681775	6609.88020865851	6808.26200648047	6805.59014681204	NA	NA	NA	NA	NA	NA	NA	NA
1994-12-01	NA	NA	NA	NA	6974.93601403793	6630.26661248106	7156.84145087175	6804.65640133347	NA	NA	NA	NA	NA	NA	NA	NA
1995-03-01	NA	NA	NA	NA	6442.89714973768	6687.58610703257	6566.62660648665	6802.45942361546	NA	NA	NA	NA	NA	NA	NA	NA
1995-06-01	NA	NA	NA	NA	6650.64708945877	6752.40538000885	6745.03818385087	6846.42307939046	NA	NA	NA	NA	NA	NA	NA	NA
1995-09-01	NA	NA	NA	NA	6749.30702560567	6751.42342436271	6811.83601099556	6819.19353637704	NA	NA	NA	NA	NA	NA	NA	NA
1995-12-01	NA	NA	NA	NA	7169.27775477784	6808.15347748461	7209.18259613083	6846.92501895085	NA	NA	NA	NA	NA	NA	NA	NA
1996-03-01	NA	NA	NA	NA	6592.7446005133	6848.33914694185	6655.75949741613	6906.06144898771	NA	NA	NA	NA	NA	NA	NA	NA
1996-06-01	NA	NA	NA	NA	6770.36644765728	6872.32713736752	6798.07963026595	6904.33897010777	NA	NA	NA	NA	NA	NA	NA	NA
1996-09-01	NA	NA	NA	NA	6868.59674798491	6868.26652963339	6879.80944890641	6884.39767199255	NA	NA	NA	NA	NA	NA	NA	NA
1996-12-01	NA	NA	NA	NA	7264.23553179034	6901.32279880451	7303.51994299204	6943.3324559231	NA	NA	NA	NA	NA	NA	NA	NA
1997-03-01	NA	NA	NA	NA	6690.74980541699	6949.69220356561	6763.10635456637	7016.65572042941	NA	NA	NA	NA	NA	NA	NA	NA
1997-06-01	NA	NA	NA	NA	6938.26020243941	7041.24045195177	7030.68351177319	7136.64673586052	NA	NA	NA	NA	NA	NA	NA	NA
1997-09-01	NA	NA	NA	NA	7121.62719185944	7121.30063404737	7276.20083452995	7277.21950975168	NA	NA	NA	NA	NA	NA	NA	NA
1997-12-01	NA	NA	NA	NA	7567.80763128251	7198.43313564425	7746.12127948016	7373.36378386751	NA	NA	NA	NA	NA	NA	NA	NA
1998-03-01	NA	NA	NA	NA	6947.3059129134	7202.37958668833	7144.20872166646	7396.59680865351	NA	NA	NA	NA	NA	NA	NA	NA
1998-06-01	NA	NA	NA	NA	7187.83517025005	7301.30882763214	7356.61434384432	7476.05457995423	NA	NA	NA	NA	NA	NA	NA	NA
1998-09-01	NA	NA	NA	NA	7430.45507941198	7432.34070823869	7590.0305575916	7599.22676240815	NA	NA	NA	NA	NA	NA	NA	NA
1998-12-01	NA	NA	NA	NA	7874.26245126718	7488.72072806443	8013.08411582156	7628.26635010533	NA	NA	NA	NA	NA	NA	NA	NA
1999-03-01	NA	NA	NA	NA	7346.63204198951	7607.09959518197	7500.27586571952	7757.57324838345	NA	NA	NA	NA	NA	NA	NA	NA
1999-06-01	NA	NA	NA	NA	7515.74405112495	7637.55106648215	7670.1779829414	7796.92414052617	NA	NA	NA	NA	NA	NA	NA	NA
1999-09-01	NA	NA	NA	NA	7701.09674840924	7704.08164896994	7831.43433645736	7838.24014859236	NA	NA	NA	NA	NA	NA	NA	NA
1999-12-01	NA	NA	NA	NA	8187.95653728865	7788.48308741574	8310.60251772543	7917.70177501221	NA	NA	NA	NA	NA	NA	NA	NA
2000-03-01	NA	NA	NA	NA	7522.95145255201	7787.07181447482	7648.24436703647	7902.10737607252	NA	NA	NA	NA	NA	NA	NA	NA
2000-06-01	NA	NA	NA	NA	7696.82334001902	7827.68646105266	7816.43833225398	7948.30084925342	NA	NA	NA	NA	NA	NA	NA	NA
2000-09-01	NA	NA	NA	NA	7876.44895490264	7881.5610339417	7890.99646523579	7895.96620049846	NA	NA	NA	NA	NA	NA	NA	NA
2000-12-01	NA	NA	NA	NA	8314.86921772585	7908.01228579708	8320.52917396239	7925.34475840829	NA	NA	NA	NA	NA	NA	NA	NA
2001-03-01	NA	NA	NA	NA	7685.43075207121	7953.26343291487	7691.7231475429	7952.75481181643	NA	NA	NA	NA	NA	NA	NA	NA
2001-06-01	NA	NA	NA	NA	7848.94269330928	7981.09770795637	7839.96742590339	7974.54539393193	NA	NA	NA	NA	NA	NA	NA	NA
2001-09-01	NA	NA	NA	NA	7979.9716094011	7982.62603085726	7966.29240641653	7970.21089900744	NA	NA	NA	NA	NA	NA	NA	NA
2001-12-01	NA	NA	NA	NA	8436.39545951971	8021.03233663651	8412.79311081445	8013.87637022195	NA	NA	NA	NA	NA	NA	NA	NA
2002-03-01	NA	NA	NA	NA	7816.36536268759	8097.2783604531	7801.15007691778	8069.33080451872	NA	NA	NA	NA	NA	NA	NA	NA
2002-06-01	NA	NA	NA	NA	8069.45365440741	8199.76089189371	8044.45373703191	8172.24413647155	NA	NA	NA	NA	NA	NA	NA	NA
2002-09-01	NA	NA	NA	NA	8280.77750852167	8283.55527447536	8270.686846104	8270.86492149676	NA	NA	NA	NA	NA	NA	NA	NA
2002-12-01	NA	NA	NA	NA	8726.91291860924	8289.88248908321	8706.35962086792	8288.28557133701	NA	NA	NA	NA	NA	NA	NA	NA
2003-03-01	NA	NA	NA	NA	8002.67323503213	8306.79169638451	7987.36390037654	8279.82505369579	NA	NA	NA	NA	NA	NA	NA	NA
2003-06-01	NA	NA	NA	NA	8211.09840851223	8339.61755405269	8178.85876282516	8309.74301409205	NA	NA	NA	NA	NA	NA	NA	NA
2003-09-01	NA	NA	NA	NA	8427.83797856785	8424.32909159328	8365.60888646334	8364.65082195024	NA	NA	NA	NA	NA	NA	NA	NA
2003-12-01	NA	NA	NA	NA	9039.1652198394	8586.59592691693	8943.04710968252	8518.06241395086	NA	NA	NA	NA	NA	NA	NA	NA
2004-03-01	NA	NA	NA	NA	8409.48939169087	8729.91446873089	8318.70424460317	8625.59181422928	NA	NA	NA	NA	NA	NA	NA	NA
2004-06-01	NA	NA	NA	NA	8624.16567492889	8758.17668264451	8504.86600719466	8638.13833672062	NA	NA	NA	NA	NA	NA	NA	NA
2004-09-01	NA	NA	NA	NA	8842.12399157468	8843.53246170914	8719.90306166469	8712.71256314416	NA	NA	NA	NA	NA	NA	NA	NA
2004-12-01	NA	NA	NA	NA	9385.4216197868	8933.35089908945	9211.94341253726	8780.07847023462	NA	NA	NA	NA	NA	NA	NA	NA
2005-03-01	NA	NA	NA	NA	8536.66664124206	8880.37400683038	8383.65488357996	8704.0653420271	NA	NA	NA	NA	NA	NA	NA	NA
2005-06-01	NA	NA	NA	NA	8910.09391624931	9015.30572532248	8738.70693159797	8834.74124756447	NA	NA	NA	NA	NA	NA	NA	NA
2005-09-01	NA	NA	NA	NA	9015.54391523863	9027.97194853691	8835.56672390459	8839.80945505463	NA	NA	NA	NA	NA	NA	NA	NA
2005-12-01	NA	NA	NA	NA	9481.16563720273	9028.36935251122	9285.06922700749	8861.2423445861	NA	NA	NA	NA	NA	NA	NA	NA
2006-03-01	NA	NA	NA	NA	8768.02748203052	9104.94394657901	8633.94433346149	8958.36586661866	NA	NA	NA	NA	NA	NA	NA	NA
2006-06-01	NA	NA	NA	NA	9115.87407738689	9217.57781184859	8925.86189518806	9029.39574742225	NA	NA	NA	NA	NA	NA	NA	NA
2006-09-01	NA	NA	NA	NA	9287.89888725516	9291.18603122772	9089.58793824646	9086.24321755657	NA	NA	NA	NA	NA	NA	NA	NA
2006-12-01	NA	NA	NA	NA	9855.91585258124	9390.60775906625	9672.44043587154	9233.32287622059	NA	NA	NA	NA	NA	NA	NA	NA
2007-03-01	NA	NA	NA	NA	9187.87079955201	9543.6728801424	9102.92241175841	9449.47849209836	NA	NA	NA	NA	NA	NA	NA	NA
2007-06-01	NA	NA	NA	NA	9482.93095684378	9586.56822273087	9382.54481126485	9488.91381416931	NA	NA	NA	NA	NA	NA	NA	NA
2007-09-01	NA	NA	NA	NA	9703.2535527841	9706.82266315633	9592.61763925208	9584.07407138196	NA	NA	NA	NA	NA	NA	NA	NA
2007-12-01	NA	NA	NA	NA	10222.0503137612	9780.23319224826	10071.2775331325	9649.97665401008	NA	NA	NA	NA	NA	NA	NA	NA
2008-03-01	NA	NA	NA	NA	9422.29240375237	9775.17991464799	9257.51709416805	9599.51600522838	NA	NA	NA	NA	NA	NA	NA	NA
2008-06-01	NA	NA	NA	NA	9608.94835662609	9691.74928875924	9366.45640141365	9451.35036969427	NA	NA	NA	NA	NA	NA	NA	NA
2008-09-01	NA	NA	NA	NA	9621.49444744565	9619.60264034315	9362.39030015674	9344.7249114143	NA	NA	NA	NA	NA	NA	NA	NA
2008-12-01	NA	NA	NA	NA	9990.96483589805	9565.58409566403	9788.86592676191	9388.01275886272	NA	NA	NA	NA	NA	NA	NA	NA
2009-03-01	NA	NA	NA	NA	9228.45179469623	9557.66816773321	9109.48726267995	9429.08448986764	NA	NA	NA	NA	NA	NA	NA	NA
2009-06-01	NA	NA	NA	NA	9560.26675949513	9655.56063023621	9419.54929889987	9521.60837228535	NA	NA	NA	NA	NA	NA	NA	NA
2009-09-01	NA	NA	NA	NA	9650.23024029959	9647.26467415993	9504.68244015236	9483.6163629611	NA	NA	NA	NA	NA	NA	NA	NA
2009-12-01	NA	NA	NA	NA	10130.9476045924	9711.01649099771	9966.52034271807	9564.25461766482	NA	NA	NA	NA	NA	NA	NA	NA
2010-03-01	NA	NA	NA	NA	9384.03033915562	9711.99589230262	9228.49129914696	9545.81291261678	NA	NA	NA	NA	NA	NA	NA	NA
2010-06-01	NA	NA	NA	NA	9713.79103314534	9806.64748349986	9526.90253698094	9631.18462772558	NA	NA	NA	NA	NA	NA	NA	NA
2010-09-01	NA	NA	NA	NA	9871.03964699609	9860.92424287937	9656.23525504676	9626.62370440307	NA	NA	NA	NA	NA	NA	NA	NA
2010-12-01	NA	NA	NA	NA	10356.5536101308	9936.38725929624	10069.0501593821	9674.41463426585	NA	NA	NA	NA	NA	NA	NA	NA
2011-03-01	NA	NA	NA	NA	9635.74783519074	9976.96914468767	9367.35536663068	9689.32759352099	NA	NA	NA	NA	NA	NA	NA	NA
2011-06-01	NA	NA	NA	NA	9941.00438715838	10028.2219953613	9612.62556022636	9717.38477049838	NA	NA	NA	NA	NA	NA	NA	NA
2011-09-01	NA	NA	NA	NA	10074.9875729662	10057.3798478823	9777.49008829222	9739.46024166416	NA	NA	NA	NA	NA	NA	NA	NA
2011-12-01	NA	NA	NA	NA	10469.1472130916	10055.8083554431	10160.7748227168	9768.83756542162	NA	NA	NA	NA	NA	NA	NA	NA
2012-03-01	NA	NA	NA	NA	9798.56648992006	10141.1936556885	9557.45394302232	9884.88248910918	NA	NA	NA	NA	NA	NA	NA	NA
2012-06-01	NA	NA	NA	NA	10048.7894336292	10134.7823329141	9821.38545884759	9924.97268100641	NA	NA	NA	NA	NA	NA	NA	NA
2012-09-01	NA	NA	NA	NA	10136.8649508901	10117.4702979892	9896.52625607396	9853.93553501681	NA	NA	NA	NA	NA	NA	NA	NA
2012-12-01	NA	NA	NA	NA	10485.643081686	10089.7069584421	10226.6699741665	9854.42506001128	NA	NA	NA	NA	NA	NA	NA	NA
2013-03-01	NA	NA	NA	NA	9771.88682037607	10106.4153845298	9561.15993899808	9879.11489351439	NA	NA	NA	NA	NA	NA	NA	NA
2013-06-01	NA	NA	NA	NA	10011.7322568422	10090.3165293383	9772.34604964869	9867.8992742771	NA	NA	NA	NA	NA	NA	NA	NA
2013-09-01	NA	NA	NA	NA	10168.6261637972	10148.5214831106	9925.44059532539	9888.79609623383	NA	NA	NA	NA	NA	NA	NA	NA
2013-12-01	NA	NA	NA	NA	10558.138965759	10166.2784741472	10266.0990169502	9889.56675657676	NA	NA	NA	NA	NA	NA	NA	NA
2014-03-01	NA	NA	NA	NA	9860.77191647265	10187.1985390319	9603.1883856175	9911.62759863968	NA	NA	NA	NA	NA	NA	NA	NA
2014-06-01	NA	NA	NA	NA	10113.9788663224	10197.5771725984	9810.28997086079	9912.17290097314	NA	NA	NA	NA	NA	NA	NA	NA
2014-09-01	NA	NA	NA	NA	10253.0285146028	10235.0711992057	9938.44584112905	9912.88219220505	NA	NA	NA	NA	NA	NA	NA	NA
2014-12-01	NA	NA	NA	NA	10652.2552738182	10252.5651433573	10333.3267602084	9944.83452792168	NA	NA	NA	NA	NA	NA	NA	NA
2015-03-01	NA	NA	NA	NA	9933.67649072235	10261.8916643119	9665.62776714151	9977.19169321989	NA	NA	NA	NA	NA	NA	NA	NA
2015-06-01	NA	NA	NA	NA	10199.1722391936	10286.7140628814	9887.87630341664	9987.71194435642	NA	NA	NA	NA	NA	NA	NA	NA
2015-09-01	NA	NA	NA	NA	10357.1637047202	10348.7780197628	10047.9540634961	10032.5017194958	NA	NA	NA	NA	NA	NA	NA	NA
2015-12-01	NA	NA	NA	NA	10776.623021629	10363.2453735399	10450.6493905635	10048.3192457872	NA	NA	NA	NA	NA	NA	NA	NA
2016-03-01	NA	NA	NA	NA	10065.4867477971	10416.9755542546	9773.77571440296	10109.127546207	NA	NA	NA	NA	NA	NA	NA	NA
2016-06-01	NA	NA	NA	NA	10349.1368803594	10417.4187286653	10026.8655900054	10105.9227197866	NA	NA	NA	NA	NA	NA	NA	NA
2016-09-01	NA	NA	NA	NA	10427.8596262243	10425.6601986481	10078.8654578457	10070.4499742908	NA	NA	NA	NA	NA	NA	NA	NA
2016-12-01	NA	NA	NA	NA	10879.6664796405	10459.219242999	10480.3133196012	10074.5910235189	NA	NA	NA	NA	NA	NA	NA	NA
2017-03-01	NA	NA	NA	NA	10111.9859729573	10456.3147022985	9738.39462992126	10063.2090926893	NA	NA	NA	NA	NA	NA	NA	NA
2017-06-01	NA	NA	NA	NA	10412.3629635515	10488.5627822665	10032.7185178567	10117.0668727076	NA	NA	NA	NA	NA	NA	NA	NA
2017-09-01	NA	NA	NA	NA	10522.9894618569	10524.1323599692	10104.5057180686	10096.9086448196	NA	NA	NA	NA	NA	NA	NA	NA
2017-12-01	NA	NA	NA	NA	11015.1427574988	10585.4191512349	10552.0576973802	10145.6695610463	NA	NA	NA	NA	NA	NA	NA	NA
2018-03-01	NA	NA	NA	NA	10238.2183362409	10592.6773742581	9826.79887716792	10164.1657678644	NA	NA	NA	NA	NA	NA	NA	NA
2018-06-01	NA	NA	NA	NA	10561.8098055599	10634.035236009	10120.7216866481	10196.9787471803	NA	NA	NA	NA	NA	NA	NA	NA
2018-09-01	NA	NA	NA	NA	10626.8259107913	10626.1832142939	10190.809820488	10184.9388208963	NA	NA	NA	NA	NA	NA	NA	NA
2018-12-01	NA	NA	NA	NA	11054.0370329766	10628.7555725915	10587.8657905318	10178.9430418486	NA	NA	NA	NA	NA	NA	NA	NA
