# Supplementary material for: Relative Entropy and Minimum-Variance Pricing Kernel in Asset Pricing Model Evaluation
Source: Entropy (Basel). 2020 Jun 30;22(7):721. doi: 10.3390/e22070721 (PMC7517259; doi:10.3390/e22070721)
Supplement: Supplementary file 1 [file entropy-22-00721-s001.zip › Research data/Australia_Portfolios_SECTOR(VW).txt]

Date	I01	I02	I07	I10	I12	I13	I14	I15	I16	I20	I23	I26	I27	I28	I32	I33	I34	I35	I36	I37	I38	I42	I47	I48	I49	I50	I51	I53	I56	I59	I60	I62	I63	I65	I67	I70	I73	I78	I79	I80	I87
1992-07-01	0.0281254048923944	-0.0106704183082855	-0.065190523	0.00626791388320016	0.0231898813282861	-0.0334697413883025	0.0849376961789174	0.0144012114434679	0.0847268076908161	-0.0290190813282875	0.105893047	0.0145538069628132	-0.0383769814535217	0.0186880574502062	0.00611811622997852	-0.0284482979165583	0.00352344862123373	0.0191410271330734	-0.0046691713599339	-0.0328741056699024	-0.051359428	0.0151550308731481	-0.14210706	-0.0364452455393392	-0.0230452026721084	-0.0145747582944274	-0.00215746584267278	-0.0567179935195753	0.0148755805248766	-0.007943567	-0.0219737859027523	-0.000411228994812056	-0.0197066542375876	0.0116385727953364	-0.00270293804797001	0.0248994393789457	0.0399037741763513	0.108351398	0.070787260286025	-0.280772257153846	0.00506504818999383
1992-08-01	0.0574124181269488	-0.0540049068023499	0.048674291	-0.0202624630756002	-0.01504531214478	0.00902055174865	-0.00601366779537662	0.0224945669553252	0.128684344444546	-0.00768217238880808	0.015479452	-0.00787138478574015	0.0740362692860184	-0.00657574445463009	-0.0199705005245409	-0.0460534268533036	-0.0410072247100064	0.0262889109300614	0.00450437982130318	-0.0519392616859046	-0.0548144641777024	0.0409297859906057	-0.079758725	0.0117107525065785	-0.0127314634352113	-0.0238479130989989	0.0436605739172146	-0.0233058259427637	-0.0273939918857395	-0.0618235660301907	-0.00516488030778295	0.0199231602971897	-0.00189560100447465	0.015634533520057	0.0324382892107261	0.0537185832016345	-0.0529821930958381	0.0775654673663366	0.0760278986866754	0.000642460893414795	-0.0350114617705717
1992-09-01	-0.0466606924284941	0.00433204097292419	-0.021900068	-0.0524326727621201	-0.0342040429021193	-0.0479643399931513	-0.112870907960628	-0.027268195849819	-0.114089837242638	-0.0388093748315684	0.055038446	-0.0355459804751472	0.060657106553714	-0.0368460016615899	-0.0406329588978364	-0.00145955330083759	0.0174232152819259	-0.018805083	-0.0127669419086271	-0.068935092329654	-0.0295687341361412	0.0388622517366119	-0.153333077	-0.0260706196369607	-0.0474753269297846	-0.0158777968232672	0.00867502308618411	-0.0491714664936305	-0.00702609207940183	-0.071261947	-0.0697413537124077	0.00698652168647313	-0.0436631368341271	-0.0561529786474084	-0.0229318177130311	-0.00344902892252497	0.00146166664475465	-0.061930588401675	-0.038020399782287	-0.0873413673471642	-0.0947760186955096
1992-10-01	0.0360173055577872	0.00746931993902695	0.010978387	-0.0384052006044944	-0.0565952962957227	0.00220627265065151	-0.0792198515246871	0.0142325779489041	0.0260551723400174	-0.100970880694842	0.004091548	0.00317988473472322	-0.0160619483145803	-0.0340276706531435	-0.0660669614079631	-0.0618041985261609	0.0393511429432561	-0.010570985694965	0.0173866583495458	-0.0629965611115443	-0.0726190365496122	-0.00466641275577764	-0.267714033	-0.0465694841237066	-0.0139793241381756	-0.0323186898850372	-0.00272268074615331	0.0302435673628186	-0.0569261833802858	-0.0761655242187387	-0.0448164240926702	0.00654835527970825	-0.0186543288090511	0.0408058814549558	-0.0370148074266834	0.021099824494121	0.0177355027018344	-0.0502250708434015	-0.127037353018655	-0.0134074878432564	-0.013823348393513
1992-11-01	0.0350461356087106	0.00177236700180343	-0.061678282	-0.0648253744756319	-0.0137124789717496	-0.0411918130284981	-0.0966960778984964	0.0141813201645826	-0.0673074220793951	0.024690635668852	-0.044059595	-0.0141915270108665	0.0750490249911101	-0.0245313332155939	-0.00291362594525894	-0.0812704858950875	0.100889392368007	-0.06360608	-0.0195519878674056	0.0249039874782252	-0.023699997258883	-0.00970424167923083	-0.13979228	-0.00928886329231797	-0.0267407419024645	-0.0676355837472385	-0.0301202228030857	-0.0957037948651883	-0.055809735501806	0.00424548965669206	-0.0396764296476647	-0.0293890864026771	-0.0669379149350031	-0.0159351340811665	-0.048159326055988	0.0176194389568872	0.0282862923901604	-0.0152866263622874	-0.0549305867110276	-0.0365632839366027	-0.014064414835702
1992-12-01	0.000912302296452086	-0.073476235103407	0.03986479	-0.00427799366269027	0.0150371382864301	0.0243232155261165	-0.0965719495516054	0.0300191018084544	0.0091410217277025	0.0445662434675808	0.003596643	0.0165777524517371	0.128891381912603	0.0685791314707537	-0.000104765812692215	-0.0425896002053517	0.0445097373062524	-0.0307733066378194	0.00023251468822691	-0.0178564022791335	0.126505153537227	0.0175395374723745	-0.224987386	0.0122491845663906	0.0886395675476777	-0.011006220486538	0.0219551059621029	-0.00456000954423683	-0.0266443037249635	0.0200978188512166	0.0591978916906858	0.0144103594461346	-0.0115028188151118	-0.00065709886472884	0.0347245928050211	0.0495101998875585	0.0304743275397234	0.0348629449761406	0.0559274930638067	0.105426985714515	0.0652604348326604
1993-01-01	-0.043057872128655	-0.00605073874366638	0.052559196	0.123689651199701	0.0847908753414006	0.05507717471241	-0.0409521531478915	0.00913288341727433	-0.0940119067062147	0.0497092679071868	-0.016060526	0.067581768	0.0141924465653902	0.0641214065910442	0.0819433083939232	0.111123884565154	0.050979350609192	-0.00742006691224834	0.101034525428855	0.177261966703563	0.0522915845713651	0.00808021678989361	0.306438487	0.0669076116419388	0.00275854774724618	0.0796150211982922	0.134533461321748	0.116141430115843	0.121253038388617	0.0503787337993162	0.0615003836000495	-0.00831999818518399	0.0698266936952535	0.0435107820546073	0.028451470720322	0.0923982635560475	0.0525520146321339	0.145044743857981	-0.0324916994688451	0.0769076615981321	0.0650963231417174
1993-02-01	0.0276339228292097	-0.0198686122399176	0.013916722	-0.00344735299282339	-0.00366824008248213	-0.0112852278818373	0.0836929794762193	-0.00886218265211876	0.0385391402532915	0.00264411420651531	0.044651288	0.0463453796464562	-0.0132967995445893	0.00635044483372413	-0.0140184767896676	-0.0172340414830436	-0.0067911452060563	0.0753012498949826	0.0163725080052479	-0.0262622931018992	0.0114002886046917	-0.0110677351349428	0.00719208715533244	0.000628349184470099	0.00302867833585384	0.013816800644976	-0.0399348186087281	-0.0360832022233221	-0.131350980170878	-0.027662763967432	-0.0183332447360093	-0.00706154376990551	0.0238984844809609	0.000808540737643393	0.0430180341886913	0.0202422188395132	0.0458253207234134	0.136736140122608	-0.137370245821827	-0.082840237	-0.017969009972922
1993-03-01	-0.0038210822954628	0.0294515833239645	0.110485879	0.0944227718617829	0.0703955571312514	0.0618759939101225	0.0609565240836777	0.0545228835835783	0.177516238918586	0.0303353441517927	0.013171488	-0.0182939812070499	0.0324567982393191	0.080343115623016	0.0638749086023449	0.132805166633409	0.0275458462526707	0.0264701657465733	0.195849141134183	0.0561179064449631	0.0768074939878437	0.0669447677197784	-0.0155389051040806	0.0299198352587018	0.13478361035289	0.0561837518432294	0.0622475503669337	0.0555274955658986	0.0188439354712829	0.059420479336939	0.117957080454164	0.0318341560505879	0.0886072361694695	0.0775225141414759	0.0322610366516836	0.0331801340869539	0.133293408223057	0.130089107991756	-0.0708133142135725	0.179218817310928	0.032186840764692
1993-04-01	0.453504244510899	0.0803489356501721	0.053663616	0.0562707425792224	0.191332421831265	0.05588990869323	0.0884601120993904	0.0392144742372232	-0.00702639648918335	-0.0377654385153079	0.120570992	0.0390784278481353	-0.0137966115435095	0.032653961415163	0.0178909715842153	0.0611441289097582	0.084281252404198	-0.019765386	0.109721502633516	0.0720349025043055	-0.0347829568281258	0.0222795774730851	0.136901964250111	0.0397376622002766	0.0704603762236639	0.0543637993411372	-0.058952380261345	-0.0190541175022604	0.017432585047535	0.00662265009234317	0.0356515069156653	0.0507569643932581	0.0616707532166533	0.0616065317247364	0.034971443749488	0.0222113486465616	0.153374631599411	-0.016126397	-0.112603863931407	-0.0822693173840922	0.0132677591256284
1993-05-01	0.145956726658102	0.0195809193504214	-0.074333534	0.00982196346588989	0.0198020846394765	0.0206736593425302	0.0170975759373368	0.0461822538313871	0.0471329608577681	0.00320285136333432	0.160259327	-0.167859163072173	0.00218638092924617	0.0012022436259564	-0.0228757630170282	-0.00911549096194037	-0.000270170675855769	0.075027322	-0.00452573736027524	-0.0868140165176585	-0.0467797442591612	-0.0456642499359541	0.0991932397689478	0.102174166220172	0.00926643222211654	-0.0161208442534347	-0.0117527992599184	-0.00900390663841322	-0.0680173862096717	0.019071252	0.037240962858665	-0.00611739286010956	0.0059494704798051	0.0275254769283092	0.0398397856427085	2.27553695537927e-05	0.0384848613276423	0.0106477452748877	-0.0205241233831776	-0.036131898290439	-0.0396260361624284
1993-06-01	0.0184562915892784	0.0200692911998175	0.076161101	0.103489323562738	0.0185057781898434	0.0422019800812948	0.255559992910075	-0.00587867168732476	0.0580847533356003	0.00422316153177747	0.092932065	-0.060979021	0.0295579802481288	0.0212035516372607	0.0160421469388617	0.0975661856140693	0.0528230993101148	0.0274758337691901	-0.00883128621060651	-0.0178581543567655	-0.0147166288063933	0.0322479225491764	0.207537445309689	0.0775257549159737	0.0386339521937083	0.00296416684490872	-0.00299240486871959	0.0638327662426988	-0.00577472446063466	0.0463244470201034	0.0754718259180794	0.0579927739642162	0.0474266493293678	0.0720712809509882	0.0234396813339379	0.0243449515080499	0.0611895399193928	0.113045699094374	0.0738351896835951	0.164819663607604	-0.0307168527715305
1993-07-01	0.003709488	0.00104832835189955	0.037460567	0.0141944447122715	0.0330960669985363	0.0131720431827666	-0.0134874361354481	-0.029136909981431	-0.0706763985158046	0.00579600577372005	0.016503722	-0.036801937132685	0.00866498782443307	0.0407757964613548	-0.00632780824391111	0.0294422216218337	0.0430187490830883	-0.0218007662701297	0.0874011737759129	-0.0419327983146625	0.0202509292313873	0.0684601233426525	0.083327083	0.0378919427771416	0.0598822156689314	0.0962043121095534	0.0102775378485155	-0.00979322079571912	-0.0960360409381202	0.0459940186603234	0.0319233300574152	0.0102485978338707	0.0279799389516326	0.0457857658225309	0.0174467619614773	0.0265996250901578	0.0819027684435611	0.0699018339982679	-0.0301151737918562	0.0215300424810619	0.00669428276426554
1993-08-01	0.025506221804563	-0.053704701	0.049785146	0.125963259435838	0.100422677294789	0.0270774078869741	0.18494049369824	0.177591995825284	-0.0144471420198711	0.056791714989025	0.016147534	0.0431450929625395	0.10579515782961	0.0148790882070327	0.0377366863780959	0.0439559280643783	0.0279299405806252	0.0124776545550547	0.167270108254923	0.0351346046819788	0.0209574397237997	0.0288020207863987	-0.0172228931283925	0.0621491810180757	-0.00420843699408084	0.0424797109135994	0.0168541503553169	-0.0205050432054804	-0.071198518420712	0.0555519565205177	0.0428838998178021	0.0118331312523478	0.0722840626896417	0.0590100903277752	0.0699738978262571	0.0820492124926813	0.246510152843408	0.125862712738983	0.029965698650478	0.355827265455926	0.0790530221145654
1993-09-01	0.0388243800220008	0.0343021464928324	-0.066890334	0.0429796155256765	0.0239138117368232	0.109431569217627	-0.0447813858741921	0.0387975098400533	0.135961996096559	0.0685450548465308	0.076502258	-0.0212001037426712	0.191594446937989	0.0531345103468474	0.0458375424370727	-0.0385338995153612	0.0688822460743162	0.0096037558563346	0.279594513528711	0.00146444748171979	0.0556542008267623	0.178286192922248	0.118765549257289	0.16288563609663	0.0732000572297287	0.102647015698515	0.036855497092532	0.0610564315480703	0.0484406018626198	0.019741097077567	0.105530182358939	0.123888449731959	0.0867372831125723	0.0429949615420573	0.0585104472258779	0.0982404921960136	0.0988260146901466	0.136349361	0.104757548724453	0.0948458484866012	0.03453959417518
1993-10-01	-0.064222764549693	0.0354618994606777	0.001092692	-0.0358137481590538	-0.00931216055602702	0.0718130355516064	-0.114797413370522	0.0179681478153577	-0.0141759492628127	0.0236649082497519	0.065580382	0.157056774438414	0.0806284954416894	0.0257784688190669	0.016148742876508	-0.0252542935651836	0.0407050016703482	-0.0118291289030529	0.0551984979028238	0.0377804052441506	0.0381703018837323	0.0461486755416989	0.0620758933589778	0.10544771461448	0.0703537185749483	0.0370331253636312	-0.00167188485462928	0.0319503830551862	-0.0198573347863272	0.037307333	-0.00240447943051091	-0.0378231716319844	0.0444976965458701	-0.025822240176758	0.00994614643420473	0.0178879087215751	0.0366101074708707	-0.0585135839431846	0.0236328866089294	0.0357372240147141	-0.00299937510687692
1993-11-01	0.07707549	0.0284669359463487	0.040060423	0.103734713933137	0.0290474349278369	0.105830725742008	0.110443371863029	0.0145032756340861	0.177368114008584	0.103482674580027	0.22657078	0.0506060676957902	0.0556129841890873	0.121032694906401	0.077005664483566	0.104417453867814	0.0394810403716549	0.0570827180635628	0.0397704319094215	0.0770997982810277	0.110052135876146	0.100054740432697	0.281507524110953	0.117729089891849	0.093313240204221	0.0858511635198191	0.095665467502945	0.0789215651013413	0.131819655239389	0.0387517058878445	0.088286671607445	0.070740231862978	0.103748913567028	0.0355886758682725	0.117195914564711	0.0648270472176697	0.0591289477759472	0.0175117761757264	0.0373548565639167	0.00186457434863681	0.0728366659990299
1993-12-01	-0.0727242234604	-0.0258051228963694	-0.110070505	-0.0395692349997036	-0.0225588784131766	-0.0793054958036371	0.00759839464698094	-0.0167765549607508	0.283408559278078	-0.0624066595942945	0.0230855448224384	-0.0120230253118528	-0.146064261041805	-0.0763173136749297	-0.0460560472105148	-0.00734996145501397	0.0243355443721804	-0.0310940148592544	-0.00606023754342719	-0.0656690222093299	-0.104908088757527	0.132073454914401	-0.0908779038553005	-0.0626682169364765	0.0621276971611023	-0.0364259712606809	-0.022798733306576	-0.0608808137049914	-0.00583674345800074	-0.0528856474594912	-0.039624736965824	0.0402447683548601	-0.0521463671761456	0.00646711232030641	0.000280591115615274	-0.0196497238501272	-0.0512317504436583	0.0533835162557907	-0.0208493630187192	0.0744929399018668	-0.0608649282118714
1994-01-01	0.165662791959554	0.0460342293266134	0.062332042	0.12755784545338	0.0676746874465351	0.0583732133602454	0.327796992235919	0.0685989529413567	0.168573736289713	0.122258108812775	0.0279940479800797	0.174524709189513	0.0283035045364117	0.131980329001592	0.051115669672865	0.188366841191022	0.0573440777130461	0.159812673533396	0.0222784189082721	0.0261711452447957	0.109747335271423	0.058043914156133	0.182727113587874	0.111182929148757	-0.0240906081867442	0.0327674790802906	0.0263786168501716	0.125197634722191	0.131508941411588	0.0377782253391338	0.0532024064019172	0.108882769006093	0.111127534317319	0.0672702983890068	0.126549890887851	0.0266074422115991	0.117628465195413	0.0354744425747188	-0.0116217829603424	0.00585380834162941	0.0528471234648801
1994-02-01	0.0620878901215087	0.0438135160876897	0.087324172	0.0942018447050784	0.0260722690509135	0.0332589957763619	0.0469735032731441	0.0764599476872902	0.190558441435964	-0.0177522700476723	0.133612836222576	0.0530033168691717	0.0292501677148416	0.0976699259287155	0.099378766863886	0.146268563896925	0.0407009893535824	-0.027785604727089	0.083757639509534	0.0960348292997238	0.0829756010118437	0.15404516252708	0.242769409131615	0.138801807965752	0.00511913068583843	0.126651768226433	0.0455850491867598	-0.0415340725326247	-0.0347061693036176	0.0909754330138517	0.0855348077167615	0.0409279061528003	0.0761985352923294	0.0589312702446389	0.0995223504577206	0.0794617985254957	0.21133058817628	0.167550293305293	0.187967447279744	0.098299408961469	0.0686459887170808
1994-03-01	-0.0314476051728107	0.0990055636709515	-0.0526748	-0.0625455552246206	-0.0210118701834575	-0.0104723631952449	-0.0431907142451407	-0.00298776523689463	-0.0420247222987119	-0.0565800742586892	-0.0635119162588084	0.0184266637397035	-0.0203161335929684	-0.0516075655598799	-0.0422104993613879	-0.0735737167317742	-0.022581839175404	-0.00627721900663361	0.0332531473015325	-0.0339133725466728	-0.0692806145469618	0.0566949118254715	-0.0790613129917324	-0.0255723850463112	-0.0111563913205594	-0.00466213416940864	-0.0671329559599644	-0.0313992459090308	0.0935896134133597	-0.059559144294644	-0.0642748249540722	-0.0262485012247538	-0.068428875920895	-0.038792345833735	-0.0064907941531637	0.0117141979802398	-0.0334954346043203	0.0750097120267099	0.0238954389015699	0.0134763371288283	-0.0055889449035168
1994-04-01	0.00788691570435186	-0.000727721768274572	-0.06659608	-0.0398287136418322	-0.0472392693272819	-0.0911725671812775	-0.0291965537850751	-0.057495576051891	-0.144236319384578	-0.0275328582401825	-0.0437727604898649	-0.102958627625464	-0.100651368873341	-0.0421721372694856	-0.0651107611965104	-0.0257248080017813	-0.0674246026122503	-0.0122912862792357	-0.0605199437706006	-0.0181812797562076	-0.0760412225893002	-0.0187678214777119	-0.0544495738542758	-0.0663125648678468	0.0143151637055891	-0.0338553236704632	-0.0304280233561937	-0.045339803570875	-0.0325763731375417	-0.0388127256075794	-0.0632993960023172	-0.056694555623151	-0.121886007257061	-0.0103670270222778	-0.0609734357058716	-0.0510829531870579	0.000429251664901947	-0.117581775549269	-0.0235719091769855	-0.0956058273339633	-0.0397839952887298
1994-05-01	-0.014532451277248	-0.00283378457908093	-0.044767088	-0.0140207592599028	-0.0210114735764029	0.0277371956745204	0.0354598852295814	-0.0261867504092404	-0.118547546429706	-0.00361593003259575	0.0178030325561497	0.042182663	0.057225874701011	0.0151818719955019	0.0115206919634829	-0.0156848552353127	0.000821402392383009	-0.024849633762461	-0.0759718504031876	-0.0408878425485637	-0.0348858569376368	-0.0885119491847799	0.0367562088226158	-0.00205001256498976	0.0203175115928534	-0.0118673906593976	-0.0147211299636831	-0.0182986612483226	0.0571737904793669	-0.041794236131794	0.0192415598777196	-0.0207781897231659	-0.0180811599675766	-0.0430103633707065	-0.019157746485794	0.00575213529738505	-0.0223713837762165	-0.0663787808188959	-0.027608252067065	-0.0837680465079155	0.0225140933627715
1994-06-01	0.014572992978076	-0.0260480385780659	-0.062618552	0.100771558544416	0.0463659880406709	0.0207339632752318	0.0532076323541948	-0.0149639605814858	0.0711336710719078	-0.0101279972635238	-0.0774909166275461	-0.0523659808179264	-0.0366215811183282	0.0476567777546067	0.0352722802893816	0.0794507056132679	-0.0450609430188088	-0.00650104738980473	-0.0352501121895551	0.0181977341411285	-0.0440881468483462	0.0769817102032023	0.0811271065765691	-0.0258418292327502	-0.0833989681725417	0.000414073207407446	-0.00639829712220707	-0.0173216403938301	-0.0427754125937597	-0.0721635381631513	-0.0109294919093332	-0.0451211179221561	0.00918112439720089	0.0334904112113335	0.0324930146915546	0.00533206262866609	-0.0120324154764075	-0.0331445482847547	0.0400508481038138	0.0309779744034428	-0.00905953048066556
1994-07-01	0.120837801789292	0.00298256166643046	-0.080859114	-0.05397669925344	-0.0199522258898447	-0.0316483023375367	-0.0672773863236858	-0.0200191888129567	-0.0367721841086337	-0.0624976552524138	-0.127906373425141	0.018462571	-0.0993032464912961	-0.0636598176205686	-0.0633652963100199	-0.0848012371988335	0.0537873717841634	-0.0546838735261809	-0.0409710558593063	-0.0674761765857543	-0.0589528646969526	-0.0366215460033886	-0.050199638851293	-0.0652126796578186	-0.0296976166619133	-0.00537372106506449	0.00482818279117674	-0.0434614337393248	0.0254031269422454	0.0356025220295304	-0.0632420181972951	0.0361561825079919	-0.109241481425237	-0.0268257907858287	-0.0302568138600999	-0.0637386838885673	0.0910697300597753	0.0629919582645615	-0.0359171456711744	-0.0279983179847128	-0.0589508714032746
1994-08-01	-0.0433839719840875	-0.0158448420442992	0.094532132	0.0853880785279065	0.082295978794856	0.0749220133838854	0.0312533152153425	0.0473918420126616	-0.0110451699433226	0.0654702530755789	0.0931196578247394	-0.0256362102158264	0.0859178288002646	0.0294720734865642	0.0407279197628714	0.0501653866360725	0.0335175721507922	-0.0251949098870936	-0.0154595089565675	0.0644928256678325	0.0600617742906903	0.0254813410427122	0.147293892065198	0.0452165935631516	0.11555722434969	0.032209902020434	0.104371970515116	0.027191875159242	0.0216398907908567	-0.0317172470649504	0.0470773202783976	0.00072544650024516	0.0613883369773368	0.027041765576942	0.0263513307479679	0.0486229857377705	0.000848258736649808	0.107677549359235	0.115648266468983	0.358443572449477	0.0599623633041098
1994-09-01	0.0610278545602363	0.0359403192158224	0.015187633	0.0419999799695523	0.0313920913114597	-0.00612204753214235	0.0914777918187466	-0.0816532897504828	0.0458275486353189	0.00613496456242376	0.0193661008363229	0.110797595535997	0.0185271058373281	0.0175438512133264	0.0245187016058403	0.069391114281175	0.0252342670117392	-0.0309016273351653	0.0137762295658051	0.0948421956160765	-0.00907550850587711	0.0485502447341901	0.00715364404216735	0.0293253571521011	0.0246690990233111	0.0154288154082526	0.0164629436207062	-0.00368174160023256	0.00849086090104083	0.0289434435517959	-0.045924251833212	0.0890894933154919	-0.00668137399308405	-0.00913102817703521	2.78557596348475	0.00304849870790552	-0.0654231601298179	0.053918584245204	-0.0220044498593126	-0.124018978397197	0.0479702287525227
1994-10-01	0.0765620280833723	0.0373126999703181	0.021680352	-0.00371157057241986	-0.0435033160898862	0.00762116677566249	-0.0155905337939612	-0.0106402519510253	-0.0985623854658519	-0.0213994297719978	-0.0664504197979524	-0.110057522958506	-0.0640364441343865	-0.0271120455777449	-0.0312983625829507	-0.0336958927056154	-0.0558302545772704	-0.0660222159345831	-0.0178993933646772	-0.0599534516720007	-0.0833691716370687	-0.0548272890942973	-0.0707096433088123	-0.0581183193755393	-0.00656001987934043	-0.0605244823136593	-0.110959930872576	-0.0108406967824499	-0.0479311752354479	0.0238321250892288	-0.0255469833362433	-0.0173379981290404	-0.0267093247450851	-0.0219809362818122	-0.0343658450175933	-0.0384469793941165	-0.0471147986330738	0.0121017236417547	-0.0520116314179695	0.150825169398053	-0.0305043337153428
1994-11-01	-0.0670301066777354	0.00543236869572885	-0.055690855	0.0165392053760908	0.00395908089082959	-0.00493585747639666	-0.0435402359518764	-0.0102051910970895	-0.0458047560104424	0.000459173537725949	0.0882585513511236	0.0694350015037598	-0.0259684070624563	0.0117800560745731	0.00779358455127242	0.0407128873242943	-0.0302329256029571	0.0350359687115231	-0.0807953894785504	0.0384249779427674	-0.000646061922104057	-0.0196674533754859	-0.00558523504246797	-0.0405402451590171	-0.0337683091574829	-0.015974353302078	0.0791268650485101	-0.00151719483797954	-0.00611313840810527	-0.0308902977219221	0.027914456492674	-0.0111065322589783	0.0250619977828307	0.0140375582888912	-0.0311163256853949	0.00182623635058071	-0.0463349908445582	-0.0868582880779905	-0.0148006208251605	-0.111740292757305	-0.0323674172032202
1994-12-01	-0.0936209009006146	0.0498381914199531	-0.012763226	-0.0679571775873636	-0.0179559390549655	-0.0465005017760485	-0.112597055413672	-0.0333119657576025	-0.0513415716280288	-0.0384515042987114	-0.161256478435384	-0.0150122443772663	-0.06950240901518	-0.0547315611309952	-0.0192129861633425	-0.0637147346811444	-0.0198691861596156	-0.0795896111019289	-0.0745009819074793	-0.169696520709804	-0.131345020881913	-0.0780906225500145	-0.0367971554252495	-0.0822859465316767	-0.0366688109315759	-0.0678868098451128	-0.0903577154275517	-0.0177440290034561	-0.0469627665432241	-0.000989588475991649	-0.0165814826516833	-0.0513945314366398	-0.0319556742932138	-0.0316830801310507	-0.0435634428916991	-0.088969301063264	-0.0917526116216867	0.0480788573550526	-0.066859516857959	-0.0478369406266773	-0.0609310146635999
1995-01-01	-0.0816803156510883	-0.0756334290116482	0.052055436	0.0513711023395774	0.0429024969235792	0.00451439241398362	-0.0665516611549549	0.031554861166957	-0.0173792218071356	0.00451276546737598	0.057035426	0.0689083442032061	-0.000873133753962097	0.00482157454818777	0.034225246481127	-0.00640617044928772	0.00609981366803784	0.00583625317399881	0.00693268829974997	0.00508928274670744	-0.0168892665621588	-0.0477030501845877	-0.0462981988209416	0.0537619477306879	0.0358722084485671	-0.00399155233449151	0.0268411202721069	0.0514629201414273	0.0694849691987216	-0.0345861409854962	0.0327452367784566	0.0112333814648138	0.0674412024116534	0.0418171943903741	0.0154278832160293	0.0767642850234601	-0.0743657268194537	0.0799569831712435	0.0294920232179685	0.00164712622042371	0.00844033677128278
1995-02-01	0.123512843161128	0.0791327718905473	0.004760179	-0.0781501630674788	-0.0425065021486445	-0.021960035875106	-0.0189639702960858	0.00097814453523882	0.04068758331948	0.0112876509322686	-0.0102971491143882	-0.0896046792646256	0.00289416580642974	-0.0687408894712329	-0.0217215955727718	-0.092158508044587	-0.0719868134045226	0.0181088417496035	-0.0243990334010575	-0.018259329929284	-0.0826101277741867	-0.014791956840548	-0.0819848853277827	-0.0405046222604367	0.0118340055545797	-0.0329954485190784	0.0779191507436639	-0.0475079851241385	-0.0569902469023955	-0.0558167494650344	0.0347268965424511	-0.0406259541091675	-0.0271525626740349	-0.0393271724405565	-0.0157277594040624	-0.0596004953587004	-0.0236810948560183	0.00973352474862087	0.0212424465696608	-0.0553227902876592	-0.0355183372103971
1995-03-01	0.0106713682560009	0.0422182213024215	0.056196169	0.0180678988832916	0.0332865498765085	0.086155982984511	-0.0901746393938252	0.0501005606718947	-0.0099347445512765	0.0315884549560461	0.0360995453375796	0.0953516364643656	0.144997312938345	-0.0179845300769788	0.0522861971746553	0.0392049921690714	0.0327313483060477	0.021513155386561	0.0460313255737128	0.0364211059998298	-0.0523022409659571	-0.0518911069144057	-0.0173792292753046	0.0629361225736157	-0.0204530737662031	0.0158566040213593	0.0175571374832969	0.101108337400723	0.00505969044913891	0.0437432523409814	0.0730633136991518	-0.00263641538245792	0.0746164066648207	0.0708520513298557	0.0173187887776814	0.0950652339127229	-0.00389386046977165	-0.0154984620249235	0.105125236174138	0.0272241293388042	0.0961758586924272
1995-04-01	0.0987439412798593	0.00868378969738945	-0.0838182	-0.0103097594691317	-0.0495345558094635	-0.00643147515816884	0.00135574028480266	0.0294579573556921	-0.0403039148626473	-0.0291905145454109	0.0176615102775583	-0.0386926220559597	0.0515040621716908	-0.0292468309753674	-0.035832014331355	-0.0224314722571691	0.0133478546553424	0.0543973644549917	-0.140957829891083	-0.0514083991197348	0.0242771159092869	-0.0547406169077062	-0.0687653640921396	0.0224367513479171	0.00540251535653673	-0.0385283313626175	-0.0540009553152123	-0.0233506220170831	-0.0250704235137196	-0.0531776540180886	0.0164735573586661	-0.00257774894669739	0.00652398388601093	0.0184376834315907	-0.0144478691701481	0.00478098207502403	0.00298654098847983	0.154947248155326	-0.0172142254579649	-0.043960982336343	-0.0245882088063477
1995-05-01	-0.0279638211139758	0.028089531	0.054920233	0.11177625333041	0.0530747237086455	0.0443020915232083	0.166894127978	0.0286997285495846	0.0652945083259562	0.086239884087749	0.0101864879624134	0.041207668253145	0.0526894889164013	0.0986981805059044	0.0710495317605711	0.101012453643407	0.037444048770378	-0.0145153159453914	0.150858662380222	0.0268461694702859	0.102464775606785	0.0128684229776235	0.110975839825845	0.0994392465164301	0.0527728906051963	0.0437907607387228	0.023065356395973	0.0532978195832769	-0.00753560244444095	0.104750212014181	0.0543444802195815	0.0112500004229819	0.0951836610084488	0.0565160628683331	0.0230477101227153	0.102434801415792	0.0293038261095687	0.0750749141720899	0.147155090541152	0.182417231234189	0.0681928036277037
1995-06-01	-0.121297682230559	0.0294730847272489	-0.032689901	-0.0275746757167746	0.0561019456365272	-0.00749488633464344	-0.0655032971173405	0.0364818589982832	0.187688850947144	-0.0343459780966695	-0.0787056735980604	0.063755148	0.0831541257115027	-0.00757309721553307	0.0144643879795205	-0.024732943664559	-0.0171395801529896	0.00818522790448867	-0.0550865434291802	-0.00413118931700504	-0.140475020768679	-0.015576653358348	0.0301313961025453	0.00547885828955925	0.00298981891076419	-0.015972194931516	0.0239745576532281	-0.0292309351502086	-0.0552251972576569	0.0120026597686048	-0.00420863987292366	0.0106637215662912	0.011626544629283	0.0247842131333473	0.0194248582103309	0.0223153956304722	0.0427787846740088	-0.0571431006243189	-0.0658343377250202	0.040815991105295	0.0339141372368329
1995-07-01	-0.0464513187088135	0.071639275	-0.016464438	-0.0112888293955493	-0.00912762871513056	-0.010782153412726	-0.0395127634860534	-0.01383841591828	-0.0750055388980185	0.0127102635293518	0.00444802923814655	-0.00325701833804966	0.0385434406478692	-0.0313358350812177	0.0165477874771729	0.0254760224782434	0.0215133337622697	-0.0365475069903232	-0.0350446662838683	-0.0440494915692204	0.0276631090857386	-0.079173585936391	-0.0818970008257287	-0.00689716803069502	0.00997105731317444	0.0116430633254877	-0.0385829994362311	0.00336925599223163	-0.0558248156437127	0.0307101606907003	-0.0176668003805027	-0.074423518987308	-0.0433330598505514	0.013064335434993	-0.00222704189470878	-0.0760547991381846	-0.016402342052782	-0.00775069962663479	0.0131536438363571	-0.0120167692100448	-0.0161306453489079
1995-08-01	0.060691143598819	-0.015421317	0.074100323	0.119994675985538	0.0871830543918139	0.0602832471710021	0.0744880810027741	-0.00669179633825946	-0.029381064816146	0.0192920001669409	-0.00578073542753322	-0.0458694095162982	0.00516277461993652	0.0929746561801594	0.0216249200296144	0.12032685290428	-0.00260061828751182	0.0829047215844652	-0.0379649400066307	0.0583279635529814	0.107755584937679	0.0105404112159011	-0.0367247026260065	0.037509780683684	0.0510115648736644	0.0601340167396706	-0.0235328204695853	-0.0274177084032698	0.0555877902100962	0.02035329843805	0.0225665294496271	0.0327708541484985	0.0327496670634353	0.0283319591311288	0.0305874776816816	0.0289870910553663	0.130819161758959	0.0642929031533751	0.100407579674473	0.0763917830568018	0.03035096761067
1995-09-01	-0.0701565312768637	0.0999253312497765	-0.022155497	0.000778029613824521	0.0658794346131287	-0.00168659244015053	0.0733618676845996	-0.0271252023211185	0.0812216338926364	0.0258809462629926	0.0670502413814839	0.0133312314923761	-0.0286829766214482	0.0190895630398108	-0.00973518869546688	0.0140632330886409	0.0637840476726122	-0.0236617580312782	0.118952769985909	0.0900968677465308	0.0158045975423742	-0.0140071629198674	0.0519048134551563	0.0657806971411599	0.00884278441825204	-0.00289118371040597	0.0921983824006209	0.00706640485490152	0.121627652480765	0.0290468548627923	0.0465681840308685	0.0900291404355874	0.041997561137177	0.0350140582255445	0.0645195318679606	0.0578845389178314	0.0970536914230751	0.0585292582454177	0.0806860798471562	0.150333635614699	0.037952038629495
1995-10-01	0.0451516488607496	-0.035538752	0.053721122	-0.0250003945222204	0.00316616758655374	0.0125264160063496	-0.050594234582401	0.0929830398099158	0.297282182226652	0.0369102903133966	-0.0377396805070074	-0.019254751	-0.0197434134257828	-0.00690132210637393	-0.0232454524046813	-0.00142864334222506	0.0975590340575254	0.0850674078991251	0.0450597176532305	0.00530630673648825	0.037188367	0.128424001055653	0.0864545381474493	0.00747215113857769	0.00592107193434743	0.0022025619468617	0.0704019381915785	0.00407560769979644	0.0340069673788777	0.00812501185952231	0.0529584188293936	0.0253192173302994	0.0227088169528675	0.0318846846361898	0.0298287679329339	0.0669036383820432	0.0989902599012236	0.125861612571429	0.0101080360006427	0.0176167702659501	0.0323877227726967
1995-11-01	-0.0205717048406111	-0.061152489	-0.052053581	-0.0414379215271792	0.048905220700323	-0.0485476185085038	-0.0120879016881448	-0.00197053634424579	-0.035703313182968	0.0178679885298857	0.0204108600597561	0.0372784906042387	-0.0742159290309369	-0.0495174153756632	-0.048817494403178	-0.0621232609734967	-0.0417838779750417	-0.0948302649530161	0.00530599744943852	-0.0824474126611428	-0.0332891392640487	-0.0366756969162107	-0.0796153814993143	0.0198516211545967	0.0153121264602426	-0.0697659922377624	0.0104647412065627	0.0459157996235917	0.00658189018526945	-0.0866179875138453	-0.0346821339340557	-0.0112309558154988	0.00895919956331926	0.00595797910650066	-0.00327778279785949	-0.0268323450269825	-0.00950902242078811	-0.0041003873877805	0.0220982917845075	0.0880734707745861	-0.0260924599800461
1995-12-01	-0.0742006724487695	0.0702797391591861	0.065153023	0.0859788164723605	-0.017773974273415	0.0603717351730739	0.14153357126094	0.0161661476582196	-0.0809962308708709	0.0574568765983073	0.05027808932327	-0.0656850313022388	0.0653203319062759	0.075368575508678	0.0459990133237653	0.0697575455632015	0.0147070093107715	0.0343173786975462	0.0341628715520929	0.059485590821309	-0.00059987565799046	0.000875748754766393	0.00154572494814967	0.0939999679173136	0.0441735356174355	0.040821491230399	0.0325094535905728	-0.00262631522589565	-0.00182618201680448	0.0957496500659448	0.0664409491411537	0.0202582585814176	0.0953342173649869	0.0765806630986572	0.00763664777050958	-0.004335136089758	0.0623399361797665	0.0943056194112357	0.136114942443729	-0.0414200129471776	0.047205702904427
1996-01-01	-0.0113484218555406	-0.0231481980952088	0.0478658	0.0230994391211792	0.00909558092781737	0.0649574680330828	0.0675719004110416	0.0127450041840459	-0.0169330495615771	0.0212756808143219	-0.0355861973506944	0.0233205679530042	0.0170322941319522	0.024645924511102	-0.000692934424183418	0.00295158100079255	0.0401381899363161	0.00338344703502981	0.0826337713071014	0.0642750947397922	0.00901701836075871	0.0566503739669257	0.00235179207938794	0.0332275019504442	0.0548280102854204	0.0157597916328094	-0.00836003009085429	-0.0212821677902454	0.00619120512648304	-0.00665361608640785	0.0457100419285853	0.0265748625308566	0.048630575115789	0.0146817488525761	0.0709116961364765	0.00104794138763207	0.0178433551722021	0.0258559321859827	0.00865269373640749	-0.0788927537182512	0.0431196774714418
1996-02-01	0.102371172404351	0.019275251	0.049476677	0.0363230034097719	0.0708448187301928	0.0287331107566725	0.0249440445390396	0.0599533378761008	0.00715054501669065	0.0720627661276175	-0.0285011346122449	-0.0293794856808786	0.0215224530372825	0.0106938787182112	0.0467110823170471	-0.0222369005641404	0.049199435350615	0.0725955031952408	0.0662126034203423	-0.0520914478219505	0.0695680149072192	0.0344055262230428	-0.0379599510868213	0.0909457496606493	0.0916766297434275	0.0319495838271877	0.00276116397863343	0.0170781122801191	-0.0146144039422266	0.0565650079953244	0.0731218181131443	0.0358114753502131	0.093203523291917	0.0805669928269674	0.034514278604522	0.115759917735496	-0.01290006469908	0.217487876134523	0.106674134185106	-0.134822944404082	0.0773549250611486
1996-03-01	0.0958919276728506	-0.0470334211423449	0.007155369	0.0344924404797515	0.0240093031996769	0.0758180976632205	0.0231456115038671	0.00356342677893972	0.0215595534706553	-0.000712331543477186	-0.0481443185359857	-0.107451828634534	0.0248499512871301	0.0800384981654693	0.0140991855520917	0.0427434766522777	0.0931303289628536	0.0562203330194521	0.0616097717025669	0.0249460798889995	-0.0593809911840512	-0.003476434429378	0.0451430511651724	0.0529149155012055	0.0386424175050131	0.0539016009955944	0.0350642113897562	0.00735116678560968	0.0103115418361298	-0.0151807726744193	-0.0103440815161131	0.0825087411679215	-0.0209424530402241	0.025727353735	0.0302324736570402	-0.0424377107852148	0.0524462988624027	-0.0338717867108115	0.0216724793237396	0.0705700914595457	0.0130178086964742
1996-04-01	-0.0894369966412781	-0.00155786533756806	0.019327681	-0.031620213784344	0.0332317866803914	-0.0119549798168104	-0.0247081483215261	-0.0455724559335685	0.0715460177540085	0.00593266230194824	0.0700745722547687	-0.0410091635087913	-0.00952789924767635	0.0128976308338769	-0.0788203681710185	0.000609581937727579	0.0257124486691389	0.0026250919827908	-0.0685900531289918	-0.0298268938088562	-0.0282255185677605	-0.0289390523918742	-0.00565281192088547	-0.0163154784993681	0.0159470357643147	0.0103629182800024	-0.028443491491449	-0.00155660517971068	-0.0011326473059239	0.0169239744523038	-0.0699197188088527	-0.0354188087064372	-0.0341341995115061	-0.00931041534178453	-0.04494303050306	-0.0475878978536065	0.035395945567246	-0.114112900167554	0.0184167002184828	0.0289329040820433	-0.0099725774610705
1996-05-01	0.0199824541008711	0.0645735919188724	0.073466265	0.0621835761461004	0.0738787044177194	0.0402000362192033	0.0631822318240767	0.0122272182958488	0.0241481969832964	0.0227892368542766	0.0132349926989111	0.150671186233817	0.00477027438789805	0.0680232418486519	0.0781197077673981	0.0993415844262489	0.0407153090962744	0.0424390769381577	-0.0143982953554132	0.0284136832337424	0.0547787309902225	0.029002250487662	0.0654377097455213	0.0253907088819098	-0.0223680188294163	0.0217227147934239	-0.0523153646324681	0.0473886285933947	0.0644710726021312	0.0430149880896957	0.0117357219540992	0.0131897272883038	0.0411924563648556	0.0424520853319515	0.04464848215998	0.0331243954870806	0.0469329770886078	0.0789953698998309	0.0493504208120504	0.120043932066594	0.0540441647437379
1996-06-01	-0.0412169089518732	0.0572302924479618	-0.102728515	-0.018999086409576	-0.00721845929334588	0.0239557920124269	-0.0825217754495507	-0.00215938013185909	0.171966667114042	-0.0172305867470994	-0.121086852567141	-0.0306101099673551	-0.0789502568059391	-0.0391194355411857	-0.0376161073713169	-0.00711159455112296	-0.0078127350440691	0.0873305139976817	-0.0119537820296615	0.0894697869489493	-0.117541321883095	-0.00958211090740281	-0.0781234008635624	-0.0544440833622998	0.0315271366457859	-0.0195880687846647	-0.00745673706801918	-0.0254761034021915	-0.0298483684040982	-0.0384015616281487	-0.0259109799410268	0.108865810629825	0.0298964378501689	-0.00875764097949549	-0.00876633871899579	-0.0268027077435708	0.056255565921807	-0.0639172924805635	0.0118614323643322	0.0751900477161527	0.0167137358926811
1996-07-01	-0.0324018451684425	-0.0118465984393638	-0.00506349428738839	-0.0535786270940555	0.0191808972951959	0.0435670009391327	-0.0508115949198049	0.032258231796394	-0.0284396944454919	0.0306406823466861	0.0830678713050929	0.0319749379229785	0.0525419763715174	0.0198151731337181	0.0121133552679266	-0.0230974941482824	0.0121477454657094	-0.0645511467468519	0.0118695053910559	0.0142740648566689	0.0758396777573131	0.0041414649474086	-0.0103756977741436	0.0430681294049265	0.0539033475002171	0.0458397268330837	0.0185003361324591	0.0271482100808478	0.0352790420777607	0.1114888773525	0.0420188317116724	0.0597726807399462	0.0485499469865509	0.08706871570221	0.0341967624938666	0.0367260280569852	0.0219954516013042	0.0682428513096375	0.0332010760318554	0.0382708099433466	0.0325263707582227
1996-08-01	-0.124728623465787	-0.00222890125903614	0.0215557840306269	-0.0320288237409827	0.0204055297566708	0.00228268060539118	-0.0151056587791309	0.0858538017002758	-0.181460516666667	0.0236526477927376	-0.0621830429614976	-0.0503099776613225	-0.093478344260765	-0.0053580897245318	-0.0424842546519884	-0.0632940206966443	-0.00235029264501718	-0.0112998922509755	-0.0806216742443962	0.0325645710644741	-0.00669407374395571	0.0968109424852493	0.0058693972755928	-0.0505242285487829	0.0041453113864107	0.00502730932424002	0.00788171404376383	-0.0404195259986459	-0.0999847145949671	-0.0178997009985962	0.0186724018593336	0.033828052803105	-0.0273212425578658	-0.0440433798262062	-0.00346110761405473	0.0247208085782605	-0.0470384157964505	-0.00213055592741338	-0.0184644528374858	-0.0261208364536098	0.00996037991965175
1996-09-01	0.210184440209186	0.0283288140387812	0.017783786514125	0.039455129686096	0.0488277777588764	-0.00389636372286163	-0.0207367688487781	0.011024164961905	0.109034080679945	0.0481650071918217	-0.088418273033147	0.00962729812113343	0.0563313393855309	0.0631849200347099	0.00295854798200177	0.0322061542502405	0.0713770923329652	0.0756791135995793	0.0853608089997873	0.0713630748756216	-0.0210256731539327	0.0708518716020874	0.0886170653399966	0.0779386781924301	0.0847501516730107	0.0739214753976195	0.0134320959362227	-0.00210680920194393	0.0772964317991489	0.185513384290642	0.0392839804414079	0.00992393255408197	0.0640470643179365	0.0209586905191518	0.0689914214266845	0.085835127309743	0.0998122329338725	0.0275299161178322	0.0356233796112289	0.0670757760270093	0.078991317186138
1996-10-01	-0.0598712622417419	0.0778731049847254	0.0997428659446725	-0.0487672980892359	-0.00678054471179894	0.072892553622822	0.594842511902635	0.0492781521352635	0.029077118	0.00555905961364069	0.11105731281285	0.0836518359722868	-0.0171236715627061	0.0550883978583604	0.00758391192066969	-0.0571420456034824	0.0660567952027876	0.0447272114284704	0.0241241857755711	0.110860975639717	-0.0344013903581696	0.108535407374402	0.129287222727243	0.0271061872342385	0.125679918382328	0.0486776405734801	-0.00878203240019029	0.0318158108170333	0.0109909547325393	0.111259600713297	0.101644422132859	0.0157236801070681	0.0366271001319629	0.0425931474994262	0.0101888664052088	0.0457492677171823	0.0573809448405422	-0.0131831564484206	0.0356540937392399	0.0741230688519443	0.033809771033111
1996-11-01	0.0230674777580921	-0.01055293942607	0.0858994303541486	0.0411206601984469	0.0217130153951744	0.0273584651024612	0.0102799845462469	0.0383202724503069	0.0505608643883644	0.0359323897227391	0.0284657764862889	-0.0324018813838621	0.0594192380250354	0.00212986123827888	-0.0128446445526953	-0.010791563201789	0.0231525314627842	0.0129616261886906	0.0948802549830122	0.00419520900850716	0.0657485899355197	0.0616271658463688	0.340066213475878	-0.0140069758468064	0.0460416334837151	0.0416739746372225	0.139240338817159	0.0423789262627747	0.111621278083865	-0.0406732857995929	0.0369254680197046	0.129700649945819	0.0559970522319845	0.0147869348731009	0.0309917280593157	-0.00806091600717453	0.0553571075866845	-0.0434442074377076	-0.0183541247640725	0.201176406167706	0.0369025642523138
1996-12-01	-0.014806796488004	0.0179319988884475	0.0595181190060239	0.0761061587769184	0.0299022097794574	0.0653253781428072	0.0647524310001437	0.0871256869295878	0.0962037936725335	-0.0722616738098241	0.0183950887265667	0.0040129881275394	-0.0649173503888226	0.00577719650308308	-0.0108681578543974	0.0160387691541543	0.0337375119549322	0.0693101305199553	0.0175135837900113	-0.0140976697731184	0.0192005008044428	0.0158959014685537	-0.0026574420084643	0.0189671503293307	-0.00869104887551967	0.0516479709088846	0.0739655231416882	0.000263209807728261	-0.0767177282222772	0.0535288000534385	0.0660319313938941	0.0613493609459693	0.00374626719177858	0.0496049966873269	0.0202340208275252	-0.0249088131174897	0.0442750185866624	-0.0588876811597068	0.00851497435843995	0.150609407161531	0.0465054521466809
1997-01-01	-0.0146103508775375	0.0153926927408427	-0.00898212612408833	0.00372243229046843	-0.0182778666268564	0.0709208751596688	0.0389878128912042	0.0206125222128621	0.0214790423316052	0.0291424685536232	0.0432183872520325	0.0271221004573456	0.0236505209246124	0.0526828311086868	0.0801199965760855	0.030112227181288	0.063340371920511	0.0800226509769913	0.0413269128769142	0.0243632972850336	0.131076636668423	-0.0212119623351384	-0.00849809697051612	0.0387112656534169	0.047591838569103	0.0683618643265242	-0.0097785203886415	0.100484182592308	0.01043502241573	0.0154786465174793	-0.0124111397431892	-0.000569662303558566	0.0421354429468871	-0.00869672271929443	0.0150576776146959	-0.00580369311258777	0.0462680556079826	0.0202336810229927	0.00221209471205697	-0.0219303292578211	0.0702757267744534
1997-02-01	0.0726680866507254	-0.0501681232661983	0.0660808640049593	-0.0175218774785341	0.0144522052557295	0.019359797490681	-0.0749270197949446	0.0175142799973002	0.0914529057274446	0.00145457968787781	0.0221066175761589	-0.054755429077798	0.0193161204093462	-0.0577651092944062	0.000843017126942856	0.0192234751863383	-0.0493510824837751	-0.0358860254931772	-0.0526109050821745	-0.0281480270182142	-0.00450710880296538	-0.0309592699639401	-0.0245296683013017	0.0395406246090168	-0.00787448309472485	0.0178842956000047	0.0284221911828777	-0.0330493126204032	-0.0296949568945708	-0.0192242267603357	0.065974538761711	0.0342729380235003	-0.0368787215656228	-0.00762733599314842	0.00824370208690295	-0.0168082379367725	-0.00687246402380176	-0.0300551631203115	0.0209813615531491	0.0218865805141117	-0.0521778233802248
1997-03-01	0.0513193140982522	0.0401340877307857	0.076933587504125	0.0079579088026413	-0.0102754120278063	-0.0179203051913699	-0.00429786687023851	0.0167436603344216	-0.0320595449935676	-0.0352833952533721	0.124632622456289	-0.0165685781408548	-0.00192216963396393	0.000125865125735171	0.0374250933074582	0.0224860454440964	0.0390212559095844	0.11547922357052	0.0875865387641511	0.0454089895832847	-0.0129573000132466	0.0126429795909583	-0.0114146833436543	-0.0109305315843888	0.000605682314194082	0.0193595296290287	-0.00517131574252003	0.147496006735057	0.161511234324228	0.0543798029194004	-0.0158277457414645	0.0159257994561291	0.0565443243688098	0.0238434188421474	0.00788283247828335	-0.0112619391219013	0.0617395329048223	-0.0751819102500321	-0.0371016621875825	-0.013333299637089	0.0167823164505983
1997-04-01	-0.0365569499881303	0.0232177858586793	-0.086801334345917	-0.0406382612402672	-0.031828746571011	0.0336086924290345	-0.0523817991255826	-0.0685481316569199	0.115554642331537	0.000943694273221082	-0.0208622387790698	-0.0101629324434448	-0.116494750060498	-0.0251661587513391	0.025414916419237	-0.0179111986186677	0.0513459819609551	-0.0541271455521548	-0.0196729006498275	0.0371918336409237	0.0754879577350593	-0.000417727968774486	0.0577051976948243	0.0322350247348885	0.0183630245846419	0.00581360821537239	0.0396638933105676	0.0101380996730456	0.0908715240271859	-0.0604903133385067	-0.00621008821101764	-0.017455122987569	-0.0203025654283294	-0.0173082703434448	-0.0279978156894696	-0.0256893234010242	-0.0134761782459806	-0.0360028275865834	-0.0512632023716084	-0.0540552293880778	-0.0748339636573971
1997-05-01	-0.0748501660234286	0.155432618591446	0.0811159914997321	0.0542441054223858	-0.0481324479594003	0.0979973867689509	0.00966413281554635	0.0189072230197273	0.0888703323217054	0.10431014072941	-0.00535834521824638	0.0468732040919814	0.044428997448397	0.0493902570780454	0.0232707150211778	-0.00559630068288526	0.0431333825491122	-0.0522157266385079	0.00336204372787562	0.0412375038817113	0.0197744272346236	0.0697392798708836	0.043209284848522	0.0302959190342724	0.0205289801606354	0.0629369168061739	0.0379226563006889	0.0766837325596702	-0.023171418203408	0.0449245783064816	0.0805927768343035	0.0773745931763194	0.0602822961690746	0.0996903498815888	0.030562050736605	0.105212829045176	0.05853090012017	0.0760615310602385	0.0635372629202884	0.0381791084168759	0.136914664663561
1997-06-01	0.0692366408848247	0.0616151987822092	0.0959392278943355	0.0775517260063691	-0.0111629699553539	0.107351833050888	0.0676839318847086	0.0685942069816619	0.104824471064113	0.0445205166363149	0.0813021209199796	-0.0324546257293075	0.00682862074864578	0.02584033007358	0.0480465033762421	0.0904915191371362	0.0354504963676035	0.0107162685285502	0.0277110297270558	0.0770868665338927	0.0960169991789019	0.0971105889274179	0.0474675405582322	0.0920405761822684	0.119982756311786	0.0409226742584239	0.0481500448728841	0.0601587057667768	0.0833649182561441	0.0820410953026087	0.0631116367164429	0.0489061949579411	0.0451191101119462	0.0492601876604806	0.0821946858254931	0.0479403380390227	0.0898282432188	0.0436236406063406	-0.00255404866609544	0.0534907631440074	0.0597306545256273
1997-07-01	-0.0239753263809838	0.00395202955418864	0.0474162592180369	0.0076038193534715	-0.0103203302900001	0.0232713167795489	-0.0879728937203976	0.0327604027701949	0.195235841026314	0.0495806327750424	0.121085066286011	0.00320758863865859	0.0693140549791296	0.0157369403386692	0.0614125908831597	0.0113781149281019	0.0158788313451028	-0.000366850590344369	0.137155461358102	0.0369256765252447	0.025928687568029	0.051077970654932	0.0259099074489492	0.0375898576029515	-0.00407941691911651	0.0716688954267736	0.0816634277283121	0.0606799160086152	0.084310480186309	0.0995438409748412	0.0677025615300278	0.171461063915434	0.0600897060166292	0.0284008893899077	0.00935269259058571	0.0527606254554144	-0.0156309662111436	0.0171271119467829	0.034031897735139	0.00487540805721798	0.0845819050760408
1997-08-01	0.045331759537252	0.227656155784707	-0.0170195311824778	-0.0606621468147585	-0.0171891633759593	0.044298698883324	-0.0778602857396497	0.0435709912063663	0.0247662884082082	0.00567172501264388	0.0652079916128457	0.00781603705311646	-0.0386647106254613	0.0363063159957719	-0.0203382540133724	-0.0582405766601199	0.082307865675722	0.00205897981969608	-0.00542392285587948	0.165754363616378	-0.0359229552403963	0.031626337844729	0.0282482165170339	0.069099382452218	0.0540342610786773	0.0377379079395269	0.107794208592173	0.00864218899269995	-0.040705379078031	0.0314622781489649	0.0590064761738672	0.223234465001677	0.0295710269085653	0.0288692397982851	0.0564825470624521	-0.0109933502235343	0.0124420814726356	-0.025887278970609	-0.00647582127889121	-0.0402384779544339	0.0498186053769131
1997-09-01	0.0299321759798169	0.183062415950274	-0.0412097546772178	-0.0447609467768035	-0.0572143854267184	-0.034759557415203	-0.113162645943552	-0.0416352566162118	0.0586435252795398	-0.088555575993698	0.0576384469515418	-0.0374198364645459	0.012573740703084	-0.046992592357203	-0.0375620311070361	-0.0766956685692247	-0.00437711409459931	-0.0311648707141591	0.0108197239680149	-0.0635591603954755	-0.0419027568332514	-0.0326461427523754	-0.0683212001151832	-0.0388367098227506	-0.0197433573580564	-0.0448595754451336	-0.0513238904444612	-0.0147704851612639	-0.0425461399909543	-0.034738071724056	-0.0616138636923824	-0.023260248216808	-0.0375448724659119	-0.0457137614425049	-0.042373830414826	-0.0500482904413066	-0.0196475039820698	-0.150072738512363	-0.0760547249915096	-0.000398646661731105	-0.0158531131553176
1997-10-01	-0.0743004824678478	-0.0334250713021153	0.0974893316147273	0.00901623154070185	-0.0192669024102191	0.109497366081331	0.0609919106706329	0.0865468575342295	-0.0572581115793148	0.0922413148546367	0.0545455251622431	0.0938124121255802	0.114345993725432	0.0267488118958454	0.07868105523939	-0.0101175257601864	0.0507584502397588	0.0178310197344203	0.0131206790851951	0.108190133291535	0.133422259200711	0.0217061486701494	-0.102448579147732	0.122174053831071	0.186405458129198	0.0982775848185637	0.146433184503289	0.0208907314358628	0.0482442074424129	0.111233376067249	0.125388922259573	0.0366079491677529	0.127892291886796	0.148036932042262	0.0539323166790204	0.0454442488683166	0.0324255953822006	0.209412606649723	0.0466814897517386	0.0403731170178484	0.111382445814583
1997-11-01	-0.10576589411782	-0.097391258350684	-0.0751897363943167	-0.157587809021788	-0.130608097750834	-0.0791612672536238	-0.243615469620236	-0.106213803833956	-0.152118176008204	-0.131618820172347	-0.0667693817890223	-0.169688755203051	-0.0365381458137707	-0.143588970366513	-0.158904548921417	-0.227198230484955	-0.117170974992097	-0.0998045351825892	-0.132127268136681	-0.204053428646247	-0.224738159669245	-0.117700646624536	-0.139535564844474	-0.0821203129916096	-0.0279915117040775	-0.160340352367257	-0.04024604455021	0.012244345572171	0.0485255062859026	-0.0775250361679369	-0.0379250700374651	-0.147180962044104	-0.0170057587899286	-0.0693001783878647	-0.0682259178668927	-0.17166254109165	-0.134111049409151	-0.193796935306778	-0.142640039854769	-0.126746798403753	-0.093276080053737
1997-12-01	0.0368400966169353	0.0855893887698529	-0.00653732537411417	-0.0448815130814726	-0.0849524152915146	-0.0724338500524509	-0.0516351201552158	0.085251457030612	0.104623051666107	-0.000192000852664196	0.0630234090912631	-0.153245712482981	0.143067765175172	0.00872305353302237	-0.00265236485378001	-0.0433312953741789	0.010055313105407	-0.0678937148582699	-0.0616073968001865	0.0197712241141367	0.020472896786966	0.109081213537661	0.141827140165561	0.00101780073998527	0.0409620822530151	-0.0176965357507794	0.0512735107383653	0.0651508129121418	0.198003240697307	0.038591143657687	0.0257909814791887	0.0258922024420979	-0.0296156213204884	0.0306707094622898	0.00558281746728691	-0.0148016352169502	-0.037519778824113	-0.0557990266424461	-0.0207587429075483	0.0144870311591665	0.0338629605429341
1998-01-01	0.0335329160476969	0.0101788827096224	0.0716934618753493	0.0641165059882454	0.00807048893040905	0.00380520312400022	-0.00275150234064811	-0.0173676737094124	0.0268817359009484	0.0302735668022856	0.0993240343160288	0.130881335915559	0.0539292675048318	0.0352103229702956	0.048010136991039	0.0989247922323905	0.094023087796269	0.0707673025154348	-0.0436574338799857	0.07012263000476	0.0718343486183265	0.0419721534938967	0.00421428570959433	0.169696175937257	0.0734441638408073	0.0788675864318175	0.0437426090793822	0.00740134653289929	0.0508593761131735	0.018347649035634	0.0447386663572906	0.0833400400312687	0.115244707211909	0.0240926155328618	0.0525277339173723	0.0886604315110938	0.121340208756003	0.061906983760854	0.0156272909536175	0.0995686778462737	0.0255139047518549
1998-02-01	0.00234512233730457	-0.18066460367858	0.0704580757625572	0.0750509834142905	0.0326191562127161	-0.0500527476672287	0.166329433235172	0.0144359773229971	-0.0523295583650206	0.0865705167036189	0.0453328346861281	-0.106272967884665	0.0540658281996496	-0.0148745961419664	-0.0415392688555857	-0.0109417435777812	0.00991004953557484	-0.0330116692887168	0.0232415030664875	0.0274677893546128	-0.0258505925333384	0.195867835604123	0.145576207997191	0.0451527579337305	0.0272660092049161	-0.0233580488105148	-0.0508588622844883	0.0748449674474302	-0.0320902020721124	-0.00835342023858421	-0.00433493176299152	0.028795082966395	-0.0130406110870145	0.0748742126380838	0.0261364351827341	-0.00704491962906683	0.0392753202542192	0.164852825157354	0.0512583142641454	-0.00284783512046484	0.0662398575459087
1998-03-01	0.0119863028910787	-0.097144302480322	0.000480892006602126	-0.0189782301178051	-0.0234719827135261	-0.0296286443647914	-0.258541957335039	0.0313202424573203	0.0692031815604341	0.020645111151119	-0.059494486270557	0.091783667826456	0.0278609572074565	-0.00112470917948153	0.011318269567956	-0.0274913496017421	0.0224440206732169	-0.0380529387692401	0.0597036673067117	0.0627738780666384	-0.134270656044196	-0.00103559871608487	0.136394041746015	0.099645111088451	0.0727018865318893	-0.019187007599996	0.0982489041630664	0.0255952559360921	0.0421388600589651	-0.0178884323954124	0.0138309977468761	0.0918483472266139	0.0220513068853465	0.069011175590202	0.0134255133983679	0.0129661039540403	0.0539618104316763	-0.0550689267369062	0.0154144792760868	0.1469344094543	0.0690669240686547
1998-04-01	0.025819228000981	0.0434537301292135	0.105144157132787	0.0494077730667635	-0.0395473061109494	0.0404652946062079	-0.0751581109910699	0.0244513967971418	0.0875216389989005	-0.0218637887453695	-0.00323872381120944	-0.0575701578755935	0.058785884332665	0.0132824486258425	0.0302361796163114	0.00377605480568872	-0.0219704820493976	-0.0196336437755769	-0.162461374758793	0.0349190539386092	0.111836102869574	-0.0108462891261168	0.0524415956734604	0.0339991599866474	0.0195444671531584	-0.0158333301213254	-0.0661850015026149	0.00086545050945512	0.0777625289411713	-0.0542492590195051	0.0238318452066204	0.0529189495950408	0.103487766489007	0.0245768193168047	0.0104062935925428	-0.0294792749637804	-0.00339248375751449	-0.0469542274166029	0.00892793622230551	-0.00584492422899459	-0.0138506513820336
1998-05-01	0.00746019407580234	0.0491976762150133	-0.0324873402849483	0.0377044072143209	-0.00228063846493939	0.014142633074095	0.109398909164093	0.011684474748577	-0.01848792266797	0.00913856574776454	0.0112234806550946	0.0365070676285582	0.0378382398698559	0.0382183178296167	0.0268966363342641	0.0527618991635015	-0.0284510825187692	-0.0883459760875564	0.0569584580240526	-0.0468799915262443	-0.00281120454457595	-0.0378862622314775	-0.0396050386292227	-0.0401745695669531	0.0142119492925954	-0.0293778814304117	0.00372233551859075	0.00941961318049845	-0.0371029794810748	-0.0257208623201115	0.0420981015673101	0.0632096431958163	0.0839967980672901	-0.00352240497658123	-0.0124030161865582	-0.000477709378214317	-0.00398650127989291	-0.104881064174944	0.0412219770271007	-0.0542928007996251	0.0298585873934555
1998-06-01	-0.00169435966516386	-0.129723423877856	0.00862154763613839	-0.0940440200419408	-0.0199614775513868	-0.087252931609843	-0.0889383856164603	-0.0313328058024248	0.205920401506646	-0.0059352198174896	-0.110734363829921	-0.0259160566398589	-0.0561123467829669	-0.0120537380280486	-0.0279891552921581	-0.098148836890654	-0.0526408874288275	-0.0379075767727609	-0.017335449003212	-0.0679101771148384	-0.0125299073686725	-0.0338819327208845	0.00720334097564194	-0.0133100354828952	-0.108625446633981	-0.0619101234599711	-0.0255077391420051	-0.0527544789429078	0.0114835359088641	-0.00256115209149538	0.00738242464861878	-0.0097070910847305	-0.0563033800330557	-0.000443263569822759	-0.0220266572070033	-0.0424733932428639	-0.0421659251794219	-0.0404660048984107	-0.0022402003582666	-0.0728532768041014	-0.0360883241037091
1998-07-01	0.00169817339431719	0.00879025650885317	-0.173339008836611	-0.00815914924804401	-0.0365743178325243	-0.0788391942754833	-0.180145149859815	-0.0359539894071891	-0.0809744130942132	0.0215544818186368	0.00294774768889332	-0.125406790149624	0.275068771595347	-0.0699066278998525	0.00214390844268506	0.00146535298505316	-0.0669640272554188	-0.0922450927547422	-0.123130446203726	-0.0400498318914723	-0.0424552297238512	-0.0524568734886593	0.0492712967520883	0.117169933269697	-0.0503008067194056	-0.0546513143705853	-0.00480256732291661	-0.089663921232682	-0.112614481292073	-0.0217682068793485	-0.00649126428883244	0.0262157637977581	-0.0436551363756234	-0.0234354646221954	0.0277487260256654	-0.0560380218521401	-0.0438793188560377	-0.0830760792057406	-0.0443333716343881	-0.0622325713650604	-0.0118745534575691
1998-08-01	0.0110822666057918	0.059969008493824	-0.0531853651040043	-0.0318298304519415	0.0671366208095855	-0.0622213515371807	0.298075106538532	0.0213999651249137	0.00528802002621595	-0.148239274551429	-0.088555494837411	0.0923055784336383	-0.0642878457739736	0.0591622033482353	-0.0768167612617126	-0.0274139534464584	-0.0261052464766406	0.0254237916018233	0.0269309467565757	-0.0609001880204659	0.131278396547463	0.0290215412721136	0.028800841645636	0.0754574418734779	0.0357628199356459	-0.00816440768987702	-0.0845092384987141	-0.0615488055099241	0.0215201277553998	-0.00864936494544395	0.0331623427491738	0.0523067262883639	-0.0296043352156359	0.0377501711037601	0.0415803257027375	0.00788430482809619	0.0536577300146936	-0.0300313650931803	0.0603211212581185	-0.0366589724608722	0.0652552077136473
1998-09-01	-0.0560826689523671	-0.0216414365180578	-0.000269471664304873	-0.110885962598268	-0.0627635388162587	-0.0814810807099538	-0.149036999474518	-0.0706347559059125	-0.027815920727411	-0.111574755756389	-0.076123197375094	-0.00536232937151012	-0.122512189132309	-0.0774882889173013	-0.136646539730635	-0.114558555896118	-0.0286150437043885	-0.113281030298987	-0.0963587337092109	-0.0418657379065741	0.00595929609795326	0.0521008879141739	-0.0964564355419142	-0.0322408742216731	-0.0542406879609287	-0.056799827211561	-0.00585459796257553	0.0555132504261016	-0.123005774539667	-0.0224584766075922	-0.0740870986553208	-0.0141206071558023	-0.0310979357539114	-0.0884388914688248	-0.0441136406843002	-0.0348721057516582	-0.0359800960386368	-0.105069065870236	-0.0798698690649685	-0.107967834113076	-0.0527716060910668
1998-10-01	0.0414857912596556	0.00266268861738604	0.100469667556906	0.130508560535616	0.0472832697188785	0.0895154789874231	0.102672047061676	0.058302260968797	-0.0375224524271265	0.0718842208659641	0.00375556703529024	-0.0839249747974872	0.0458998461534625	0.0376472585689165	-0.00764817346173236	0.167611225706784	0.0157728725572457	0.0881362175085663	0.0793788158074492	0.0221399439576135	-0.0601088644504369	0.0675691468752999	0.181557219457862	0.0686911048434989	0.126322335937709	-0.000575757591872612	0.0449496249266152	0.0811850019789715	0.156324646238125	0.00822853726687111	-0.0038394287974774	-0.028489076428226	0.0838027476728283	0.0501040380279895	0.0599571866022572	0.00972509715760075	0.0199878679166369	0.0788674682371556	0.110959302981193	0.00356267433959535	0.0867083409866049
1998-11-01	0.0520093198519913	-0.0185740321019964	0.075000984216729	0.0520500750357363	0.0321915857371592	0.0308542875448079	0.0259693270877744	0.000435399555218878	-0.0502982803283505	0.167275035385923	-0.00523228407629911	0.148329290169322	0.0250536423349073	0.00692205428052455	0.0856799852874968	0.0340670434065477	0.0267039140800504	-0.0139166684421071	0.0914861896286684	0.0816996665585323	0.0396518008402256	0.0783570454397259	0.128916180308698	0.320638726810395	0.0224482885621623	0.0861108732144078	0.00582152067434644	0.0116847199179675	0.0233250947421282	-0.00438794160488887	0.0654962053518219	-0.0280684006375538	0.0449279083469161	0.0064866271334748	0.00398812362608979	0.0647958225852652	0.0492771881069739	0.125653451087138	0.0957899279632889	0.129971287065811	0.0241103368015998
1998-12-01	0.00278572055381957	0.0805886415656211	-0.0196758383187982	-0.0282201317892911	0.0720379334289973	-0.0497470998827532	0.108353779200601	0.0761310747682677	0.0334995114878354	-0.0401974554359024	0.108521496793216	0.0584063933621003	0.0195859038213584	-0.00574969402385185	0.0409331731046404	-0.0342851366696901	-0.0104830949556586	0.0220692027823376	0.0215361762033578	0.0836834723667416	-0.0108122272356403	0.0437924031791188	0.211455121456245	0.0719328149051817	-0.00412409925242676	0.0202597715012285	-0.156205409709887	0.138058413646114	0.164346378571676	0.0780829505038647	0.0644793996421349	0.0785473887134903	0.0384736646568823	0.0688762336262455	0.0286098071416497	0.136356051719781	0.0795415144168003	-0.0643366326933815	0.0099526586418517	0.0404084731048988	0.0714155251246608
1999-01-01	0.035300737635025	0.00552243119444445	0.0303342339209933	-0.0211224039589519	-0.0788841409498715	-0.0508943194591312	0.00171672770684259	0.0547879363021271	-0.0116039708436375	0.100952934834318	0.00740857314865492	-0.011971998071986	-0.016261634482594	0.0180955192931956	0.0301411283808586	0.00467345527051828	0.0348633392310296	0.124472783457654	0.122285783328595	0.0410993418237778	-0.0382311866644953	0.0807170926921714	0.0893224734201519	0.118823764475824	0.00724019378387327	0.0378848640738637	-0.0145738986302056	0.038157214720572	0.0870637307927975	-0.0286077394207638	0.0569037182932713	0.0411100357597503	0.00124576255737594	0.049051546199872	0.0636036061666055	0.0542455976160679	0.188315058398227	-0.0285292746982905	0.0836297033736244	0.0641762012185347	0.106048533130201
1999-02-01	-0.00207976373508147	0.0311253338184529	0.0328593515131856	-0.0236199996976728	0.0751336151467648	0.0224464943073169	-0.131707306202343	0.0212615819089457	0.0542991505186476	0.0591059634855649	-0.0314423651740998	0.00719452384411164	0.101854707582687	0.0174580869298461	-0.00112743344858839	0.0108828733017701	0.0077177722272297	0.015755578651113	0.114842667777541	0.0367685566528723	0.0176262590135774	0.11946982842328	0.0501050765465991	0.189160094163957	-0.00392307597536094	0.024881352034301	-0.0231368880085941	0.0234536536311055	-0.00490918847555176	-0.103796974786558	0.0497878817245004	0.000789275589794831	-0.0171175986604905	0.0614000560051621	0.0276913691718942	0.0284085552841371	0.410484911152807	0.00520668973402907	0.119823341917325	0.183647426996488	0.0418852163097464
1999-03-01	-0.00903293340251453	0.111530869571553	0.185871809520931	0.0328227287669966	0.0461176677041347	0.0531690194798091	-0.16530919616963	-0.0592124043849255	0.0336344912831843	-0.010814783577197	0.003784252	0.121152659829455	-0.0103515222662254	0.0147648753911058	0.0619612895765801	0.0138117687207993	0.0267366227300112	0.0348767432410352	0.054677642001705	0.0344200029470842	0.0789772925401035	0.0316575033268463	0.0809899978329291	-0.0585706797457521	-0.00643329398408275	0.12205783138862	0.0218070375682555	0.0348411919368021	0.100951590558535	0.00953737978136837	0.00344794193687092	-0.0256694023532184	0.0159910575464343	-0.00217246159485507	0.0203954862437644	0.0944525463755029	0.0647569040084061	0.00987250048339543	0.0542530994717627	0.108610275949316	-0.0554009043217846
1999-04-01	0.0331438325364985	-0.0436338923680867	-0.00157107796169484	0.0749195986318013	0.0892410522973155	0.116115112397783	0.0813883628336221	0.0171598118556344	-0.0244384158672273	0.0469640442433291	-0.00462795029072513	-0.0721608837754246	0.00233136109760169	-0.0395467976233852	-0.0606087260585446	0.0117303137270722	0.00193641762313744	-0.0310504468945082	0.0221177911747896	-0.00533449928655097	-0.0344686910417633	0.075113759580913	0.120820314523791	-0.011412810723493	0.0277912664443163	0.0228462130270174	0.0837759318883492	-0.0298465634836987	0.0847104689493421	-0.0648708129457588	0.0697526242544294	0.00943074858953499	0.0262954241683049	0.0544155475850152	0.0332414863431914	-0.0742512075945172	0.0175232787457372	0.00736086649048847	0.026736088517346	0.0254478618935136	-0.00800239455299329
1999-05-01	0.0565837663589709	-0.0234964825197774	0.0109285398645937	0.197054740144309	0.1395904974547	0.105716395758876	0.280474851101297	-0.0435261733936033	-0.0767611486866916	-0.00957833285236577	0.0397225800228683	0.197493027184019	0.0571862006785899	0.0146799686822515	0.121825724528892	0.292826791141894	0.0376287559676647	0.0590067826839063	0.0653149026219377	0.0546969577126646	0.0126448173731793	-0.0551122540332697	-0.00082664528465674	-0.0164338995704455	-0.0317099722952031	0.0478175008517001	-0.0595318977533829	-0.0265870007574478	-0.013062229004645	0.0154468429457461	0.0210557538733694	0.0236470858582644	-0.0142750374473148	-0.0485449524437992	0.0473419838003886	0.0210774468659649	0.0815050394551667	-0.0566831091149684	0.00217841041322523	0.0204388760726892	0.0463331873232979
1999-06-01	-0.026141518106188	-0.0530695127438221	0.00444180128897713	-0.0883603303643291	-0.00760842268055772	-0.0452593720136422	-0.0311783278496391	-0.023520021118769	0.0171602668669435	-0.0517527286876489	0.0622358403811881	0.133609928655109	0.0195786569043339	-0.0019262723197575	0.0325276961674854	-0.124792618582053	0.0143129232689299	-0.0336088390765044	0.121052478379931	-0.0353332670861627	-0.00012550028349281	-0.0570949746417375	0.00146202704889453	-0.0476049233003153	-0.075208761704857	-0.0701137554981082	-0.0168622173152777	0.00297022371719951	-0.0704324321946452	0.0313914619349364	-0.0763481834834222	-0.0580859897466502	-0.0518580736146227	-0.0404632618578597	-0.0201665406275894	-0.0129389181407664	0.0377656950248089	-0.00803906926402056	-0.0339147717245418	-0.0360188275150412	-0.017260406264918
1999-07-01	-0.0317664980651067	0.0485955077107616	-0.0186067626139947	0.132796771807102	0.0559742988880885	0.0529426298537335	-0.00145364360221386	0.0132554782579309	-0.0180284067875253	0.000283803523089224	-0.0769105129371132	0.0981806835869672	0.0470540834575809	0.0122013502651073	0.0358879900798793	0.167538605664647	-0.00485346918537964	0.0175290498061781	0.0102433402118891	0.0740993386562867	-0.104352252929308	-0.0792498660465517	0.0509168051853803	0.111492484838993	0.00960428113290595	0.00769671683412641	-0.0189039671997613	0.0552736162674432	-0.00148121981488659	-0.00527103710164067	-0.027797757139142	0.0413429033279429	-0.027919680602785	0.0233997396565435	0.0256958234318685	0.00300443787483516	0.0905825730448849	-0.0239277952989344	-0.0254881387843734	0.00306193071632752	0.0265816511835603
1999-08-01	-0.0221445509229832	0.0664251142697683	0.026384401926507	0.0316769930430647	0.0965795128927409	0.0362980990523826	0.0168933022447166	0.0254761172791318	-0.0462622906991459	0.000189476642464566	0.036221310081373	-0.0416193605144234	0.0226857685844029	-0.00285187484701216	-0.00770443497964622	-0.0100117858178404	-0.0366135826727903	0.0523528992247487	0.123993512028011	0.0172874866564795	0.0308542891563664	0.0327635907466393	0.0508901944130313	-0.0334670467146017	0.0459592234272829	0.0335282406427859	0.106298890114496	0.00191608797525016	-0.0150427444191585	-0.0220622067706606	-0.0359551035169077	0.0242114343778991	-0.00975452764147234	0.0199728722275995	0.0200331504946318	0.0588087871384349	0.0845433148787504	0.0964316286130776	-0.0242657755847887	0.0983173287781472	-0.0187761980570193
1999-09-01	0.00131039571136813	-0.0453566393338051	-0.00463869826468625	0.0232548194694331	0.0160708162192641	0.004175263513609	-0.0195089930940552	0.0102355961324851	0.0419396693262197	0.00167067208701867	0.0521075335619048	0.0709788553526527	-0.127213652193276	0.0148825271780573	-0.0149191790362826	0.056317417941345	-0.00278403893348361	-0.0105700689812674	-0.0350896025026744	0.0497892332304862	0.171867322920565	0.113327983639007	0.0170113795964048	0.00594757440555978	0.0141156843529942	0.0381686915912425	-0.00563714284044408	0.0270501759211456	0.0729311720448221	-0.00481448752545283	0.0251273073963344	-0.0249118627490721	0.0321111131837248	0.0324049079058564	0.0717920734051245	-0.0448716330353854	0.0218378753623884	0.0369505196318915	0.0856157396465513	0.0649983115890555	0.0911232523435629
1999-10-01	-0.0152551858705036	0.0252061313630611	-0.0430496177028101	0.0426748190393109	-0.0316845440601462	-0.035440408858549	0.0719530360064367	-0.0174809611180741	-0.0450578947686972	-0.0328059593907126	-0.0264197432750164	-0.0153333416860063	-0.0653202244957424	-0.0277685857703237	-0.0579402394926231	0.0669894905912698	0.00388843381881714	-0.0231909897424956	0.0372500457667593	-0.0408306322897267	-0.0448386242255496	-0.0417298478302136	0.133673760236134	-0.032771773903959	-0.086779856930254	0.0171348657265919	-0.0027177512655446	-0.0919930579491697	0.072780244120564	-0.0310133390724551	-0.0159419322258778	-0.0617361059314448	-0.0308868019558234	-0.0391603292877843	0.0487876620269449	-0.0391791690102728	0.0715679813810537	0.0446500143167725	0.0180250863721035	0.190593285550235	-0.0174598505412595
1999-11-01	-0.002419138869894	0.0231119058596526	-0.0359740306543209	-0.0877935130029553	-0.0154259595227274	-0.0717731148994526	-0.0115359843981013	-0.0196432105180227	0.00619195040749732	-0.0310494508028146	0.0682177179342954	-0.0808239347461203	0.0488042201411376	0.00808603659700631	-0.0914923342677521	-0.109394052541006	-0.0174903531629454	0.0385371156246855	0.121788120461002	-0.0345290450197382	0.0338997553414162	-0.118502840662547	0.0946074298567822	0.00569469584124359	-0.0384703421137594	-0.00927255412431472	0.0143186862634791	-0.0465772222421433	0.0504977714671071	0.074363928600394	0.0579579691142202	0.116344094914289	0.0408616793591116	0.00808512810400364	-0.0101471967447327	-0.00784753794111416	0.133500069480279	-0.0333900688455376	-0.0263823142996932	0.0810508070051728	-0.000604562753772203
1999-12-01	0.00559723158172317	0.119114298463048	0.0153528879060398	0.0829321852954305	0.0749547306201777	0.110258085685797	0.217133251961075	-0.00158819603671747	-0.0220771651807006	0.0135379647941022	0.0746943570022192	-0.0297543271171473	0.162495656102691	-0.0124653120883714	0.130703636852048	0.0758759863020216	-0.0672301627406101	0.123915696707458	0.711633398282323	0.0580162206673947	0.0108799393038816	0.0915447345004168	0.00883257801069729	0.133112543624374	0.00355492447290664	0.00508179745330401	-0.0189250443184617	0.0253924884200733	0.0481921255645027	0.0570402019798346	-0.00035541646384252	-0.00147218283125063	0.0419628124131193	0.029845615001301	0.0779721365544552	0.000476395009487526	0.320495757822616	0.0531906877664127	0.148144691003434	0.0514088176063734	0.0687460409814313
2000-01-01	0.0104603322306879	0.0147111599594831	0.033469208542849	0.127543088503547	0.0458807212954639	-0.00189068779656619	0.242982722281675	-0.0225691743652411	-0.101078709376382	-0.0131419835815315	0.0654691029494585	0.060556001732093	0.0881945965442604	-0.00455840525503754	0.02282282060671	0.128174426949299	0.0671771468025678	-0.028711909814629	0.18799331770584	-9.48857297794959e-05	0.0728802168472363	-0.0684192026773232	-0.00240894185217674	0.0114001611863893	0.0338001687778207	-0.0132147388663864	0.173977722735537	0.00864370480065456	0.124440507990118	0.0228145209759722	0.0144327897270523	0.105237203240882	0.060835966707504	-0.00788191334608362	0.0205246244550746	-0.0153788817148053	0.229566539364612	-0.0139699568252855	0.0364832845568725	0.100843785465863	0.0169137573912187
2000-02-01	-0.0473295769833266	0.0389500840606886	0.0097201605773813	-0.0766119174692461	0.0393456107465797	0.0638483641760411	0.57037052768019	-0.00700279440020632	-0.0295663968995351	-0.0690974714870216	-0.0760027457	-0.0803046838575632	0.245199426213492	-0.05618251365252	-0.0280606141083928	-0.0396287472082539	0.0455996656459386	-0.0657076916869132	0.191540934472181	-0.0414053970663718	-0.0384961457792816	-0.205087348133737	0.0513956898650834	-0.0254045832689336	0.0334433915153082	-0.00753745751797558	-0.0179716772712519	-0.0322744774560654	0.0274123266833987	0.0172768914802444	-0.0313352602355944	-0.0866552735366149	-0.0663649124550739	-0.0508238325332232	0.0105575745097794	-0.0223546508261185	-0.0395427804104148	-0.0543022988782981	-0.0208581838810062	-0.0127118247623653	-0.0514538683433885
2000-03-01	0.0362821960578567	0.139878257222272	-0.159871720833148	-0.0748409078782874	0.0435993896669839	-0.135364597682839	0.0323298474523347	0.0964864719300137	-0.0700310923526866	-0.0161975358714296	0.0940391816898337	0.0679757918888702	0.300065794842705	-0.0842957789543313	-0.0448305339391658	-0.177446528967022	-0.017521278349789	0.035597273804946	0.0845490808102354	0.00982808056269606	-0.0721395826389604	0.0283059999903457	0.0840751900283272	0.0673516264083714	-0.0342663594863132	-0.0750525069404942	-0.0616709492236676	-0.0749506630191814	-0.00679822137715097	-0.0761479512409676	0.0142573615092254	0.0274902215917113	0.0114636736859698	0.0401144603667562	0.125045596296829	-0.00278802349703299	0.216839765975429	-0.0281855998344274	0.0982623402000755	0.0537501279373219	0.0737129560223256
2000-04-01	0.0517283875442004	0.193797868358584	0.116103305729444	0.0889442811112468	-0.0156095383599272	0.0709392916347503	0.411019034893844	0.011711922186579	0.0048286395084259	0.0824093640577408	0.0625250161399917	-0.0134703318298158	-0.0413444776847101	0.0617830857597476	0.0115615338693138	0.0627248223710907	-0.0182751331774319	-0.0517739523918604	0.425773308235849	0.0505949804730224	0.0565604016934058	0.0430682962725948	0.0575973332030586	0.0167944851566648	0.107114221107673	0.0937923818880259	-0.00286495113114391	-0.00260770986301664	0.0416796541284041	0.036196591371238	-0.0289511049866358	0.0762894567837933	0.138011854371632	0.00565712953779342	-0.0338859013575831	-0.00722153144308759	0.315936557912743	0.0532793340969821	-0.0622396803908907	-0.0310959466738761	0.0414508946836727
2000-05-01	-0.0280245381547141	-0.0142744474474037	0.0398971284024721	-0.026567612479878	0.00556378484364093	-0.0148117151897908	-0.0622703359100719	0.014003558840844	-0.0694427019271482	0.00706956055565658	0.0858698604180704	0.0285844865641581	-0.0640356590016502	-0.0289178096384154	0.0121697562909998	0.0386784637538363	0.046053791873695	-0.00253115712595188	-0.329940585849261	-0.0575860917877315	-0.0938605303106466	0.0927145977016174	0.0123300218730345	-0.0863918932713262	0.049573029296543	0.00863832882230669	0.0243920741130031	-0.024639889549762	-0.117003368089859	-0.0240873780669124	0.0749390125208495	-0.0892675769699857	0.0601029544723502	0.011449716059836	-0.0523505830030057	0.00754478395050589	-0.303478061992847	-0.0633784446570069	-0.0792576773032624	-0.0476361416877619	-0.0268296013344424
2000-06-01	-0.00675187919090147	0.0264289717440248	-0.0214294206095619	0.000296211591916448	-0.0314952747489486	0.204600063159526	-0.0095089133813789	0.0173538278914048	-0.190872237576673	-0.0218687447532268	-0.019599671881326	0.0130435617363377	-0.11526137352877	0.0451714215752389	0.0691627335419688	0.0376507960739548	-0.0456180337028491	-0.134342320865798	0.218870598704294	-0.031440409763921	0.0997197189758643	0.0752053821448752	0.0129055009513957	-0.070731510444231	-0.0217932562638839	-0.0482157768245948	-0.000917996052333585	-0.00334872509792042	-0.0363426554082228	-0.0104791837464003	0.0965727391933434	0.0219583073687063	-0.00521380196685929	0.0969403069748602	0.00221564014574432	-0.0177779243207598	-0.122647548110736	-0.130441098349443	0.0287311109401329	-0.00882197109375943	0.0475419446141532
2000-07-01	-0.0411787228816445	0.0717698104601671	-0.0278968811760299	0.110972866163232	0.0709087574807491	0.0162433138717268	0.244648039641035	-0.0186832046256484	0.0855877412971359	0.0551615628046711	-0.0698880534651999	0.0685856959674615	0.181340483718853	0.0922953947886767	0.104326894379886	0.0528110270214241	0.0701776656204663	0.13000736602217	0.280346151521166	0.136266914462562	0.0699814720167307	0.124657622128767	0.0562042257316464	0.0219197417268261	0.126367170235978	0.131358050443044	0.0332351252689595	0.0654156961645296	0.129484525154791	-0.00186673500110003	0.0202263926206022	0.112220233711033	0.0664614951995743	0.0521711033327216	0.161872085436999	0.0308020727548494	0.241275293019933	-0.0397333910579556	0.125982460029254	0.10941039726246	0.15204738267272
2000-08-01	0.0496999481746783	0.0689739416650875	0.0116127403723079	-0.021763531046768	0.266983629165764	0.0336778935393521	0.433455579996125	0.065612275297101	0.021998104574979	0.0124982721101414	0.0219131009176178	0.0797556263829413	-0.0883416407720884	0.0250067502501383	-0.00757425565196685	0.0173705050698694	0.0532387938493683	0.127815524046113	-0.0186872080169369	0.0422565887758299	0.104140865609164	0.0291714231390524	0.0586392593122933	0.0173880677946321	0.0550954211046609	0.0635333564587494	0.031098702208134	-0.00456263083823641	0.056431927666431	0.0755665715376624	-0.0142064174599395	0.00611234962033852	0.00522271074776427	0.0224177806315648	-0.0166616793079158	0.0772373418160062	0.00532572724374995	0.0949476748045154	0.0246976968046002	-0.00370114737709533	0.00868512660520151
2000-09-01	-0.00364701625044828	0.0157823236539916	-0.0799218530790058	0.0423668548345664	0.0527928752408989	0.0937729546603059	0.18502910186355	0.0241197178689819	0.15540077586957	-0.0201751233946994	0.235031270090044	0.0868514393877893	0.104196031357102	0.0264780414951557	-0.00704311378522117	0.0710993352961233	-0.0656403043233823	0.108129479645596	0.0428145467704274	-0.02715925106687	0.00365214454292579	-0.072961942225773	0.058977809110799	-0.0559630331207965	0.0507500252966788	-0.0278379328285195	-0.00777593764016473	0.108777928941707	0.0162416449819728	-0.0363928055662626	0.029451745325969	0.0504554632298791	0.0970479994343788	-0.00457114232527909	0.0168802998125395	0.0218954775652824	0.0328845752680599	-0.0488160860505526	0.0496682711588267	0.0746097280609982	0.000861792955315972
2000-10-01	-0.0555373594689993	-0.0732242577999204	0.119009007283364	-0.0139409876101999	-0.0139632310200147	-0.00652534282181381	-0.0379203224399538	-0.00789139915850035	-0.0849377157389799	0.0268005090613521	-0.0499730921351443	-0.0569132672033214	0.0862682686739247	-0.00916499838879457	-0.0541665073926709	-0.0614283219034949	-0.0966139770311124	-0.00713612432685282	-0.0909775933730152	-0.0386690952128508	-0.00253451010155854	0.0681912181652089	-0.0229748385714164	-0.0729860975254467	-0.0485449860644021	-0.0586259560763244	0.00677048598053761	-0.0152496145811476	0.0258830030646947	-0.0419076581025659	0.00891875804773802	-0.0480456419719481	-0.0296403869929032	0.0125195072675072	-0.0449045781473814	-0.0591323768756035	-0.114043594836334	-0.23454501505494	0.00682327055627382	0.000307158270226957	-0.000862738542675291
2000-11-01	-0.0701030379753355	-0.017958753651651	-0.0372302517278087	0.0215273958505824	0.0108263549462188	0.0258360160237041	0.0365385717915331	-0.00980877770449034	0.0152654970295093	0.0408819319387437	0.0902237026633941	0.184282463292665	-0.181852340287162	0.100616715543355	0.013178767124678	-0.0254809491975825	0.0003488418831513	0.0898239587892086	-0.0480452549024943	-0.0157197312021556	-0.0305645381218796	0.0602118580631629	0.0817631548244056	0.031800255836461	0.107267912070915	0.0333591209224658	0.0457667772397885	0.00108777672508973	-0.0286469989435891	-0.00710204453289489	0.0556317687786072	0.0523166748808103	0.0293948918394867	0.00228114990294201	-0.000961090323623496	0.103385370750043	-0.0112779075273573	0.102928353665658	0.0549986542541327	0.107345551495585	0.0409707418668433
2000-12-01	0.0104266440346192	-0.000532670589079126	0.0822259225495945	0.00739440345406427	0.0666252578865443	0.0711405494385662	0.00347597038430609	0.0305607749895992	0.119983742059201	0.0657028675941398	0.0866374456206747	0.215900627854703	-0.174483852017383	0.0575915592980568	0.0365737078295159	-0.0190314448797276	-0.0234965765521218	0.177097744084707	-0.0514123084738399	0.0189862634154694	0.0167788084249652	0.0846460124306529	0.075132012604065	-0.0370263570644754	0.0369495118036421	0.0159419882042217	0.0386891607659297	0.084292931277156	0.107463627271008	-0.133080439143418	0.0866089931331211	0.0677994272413841	0.049043526749569	0.0642923144918498	0.0217861935026577	0.0579578699594938	-0.0490834149867231	0.0781368233927108	0.0393219137563048	0.121047095685131	-0.0296199968861747
2001-01-01	-0.0557372621991461	-0.03081146628379	-0.0828271820555654	0.0250177824428318	0.00179904817654615	-0.0350157536250113	-0.253985778152352	0.0188449294393344	0.0510136899105268	0.024775608340683	0.0104710472109803	0.0103572198088607	-0.146924820272812	0.0416437678202499	0.0486845325523101	0.0647436239483811	0.0146784801112568	0.0405172776169781	-0.15743165589325	-0.0543637293056774	0.128363896776011	0.0590291877480808	-0.0123536634796792	0.0128244962839322	0.0281084418654835	0.0217635432159731	-0.0174822547917799	-0.0488363598226741	0.00719400901907939	-0.0192082241859931	-0.0331868979120586	0.0366590103552885	0.0229381154204888	0.00827768825899272	-0.0213432330199413	-0.0136163368075144	-0.0488496776656667	-0.0819926253466184	-0.0612252274795596	0.0110222856207004	-0.0643684626748972
2001-02-01	0.0454859827317968	0.0602094963294245	0.0532344938345082	0.0143275714143828	0.0758256126640071	0.0526838774976541	0.177230579695963	0.0103405562872979	-0.041263786508831	0.012526921215271	-0.0279139906139521	0.157530040828699	0.240661253114399	0.0322634087312517	0.109121015683473	-0.019747805091035	0.0286214205442365	0.0485117778878015	0.101738927920906	0.100869594656953	-0.027971384726784	0.0594272509538128	0.0983067053799127	0.101705392563687	-0.0472964725121836	0.0575207960953498	0.0476806030928266	0.0271918779488353	0.115395051350273	0.104223868869587	0.0410847766772998	-0.0221166588160609	-0.000415804270793547	0.0289294056930603	0.0271569129121936	0.0167849231188738	0.118028895701299	0.0509012840271177	0.0397462831839464	0.00215893917937136	0.0733619747816251
2001-03-01	-0.0533923904621842	-0.0402365509239404	0.18923614060726	0.0838899794329593	0.0202782788519594	-0.0262778147896745	-0.0932396527368269	0.0146737877605789	0.0390007654461127	0.0379644882584853	0.093213981866386	-0.16990716577131	-0.0045471321208747	-0.0135610855643682	-0.00765883503939357	0.0561561724229399	0.085338638012175	0.209785077034865	-0.0437799861973259	-0.11433990599382	0.0243113357261163	-0.118103921475497	0.00681853444860222	-0.0893319692470396	0.0483749556032237	-0.0402799037482963	0.0449459626861707	-0.00322189054376676	0.0217389314930277	-0.0725175924554876	0.0270781904248914	0.0161538253559249	-0.000550811010203473	-0.0180899239013225	-0.0370534056736054	0.00832500082898064	-0.0465341466736947	-0.104409195144162	-0.0124377022145015	-0.0810764510723116	-0.0315752037515303
2001-04-01	-0.0333539616575336	-0.0131211816233766	0.0364530877844351	-0.0333322733299703	0.0858321593761957	-0.00947514918008451	-0.00596445984996574	0.0226127406950163	-0.135498606646092	0.0503287136745351	-0.156390821691996	0.204305777009417	-0.0878851933405574	0.0140256033482356	0.0224230693382093	0.0296023787190376	-0.0276178398142721	-0.0763253642410015	-0.150555892500179	-0.0445342548299487	-0.0324887297389638	-0.00410358539348508	-0.021712682903566	-0.0205162213951667	-0.0645277101088771	-0.0993056516715569	-0.0111495666057359	0.0251701322318683	-0.0333842422188476	0.0343340458895971	-0.0781382573879853	0.00343906556629473	0.0345034062277667	-0.031638125839891	-0.035156876939351	-0.0114060684400433	0.238898503380011	-0.181638453785346	-0.0114506370327638	-0.00100105921813392	-0.0468117253979996
2001-05-01	-0.00769985237527269	0.0211799022386555	0.0356005973932529	0.0868020906498536	0.0375754962275897	0.00352364170063332	0.00809871053014864	-0.0121994346044002	0.110454575683816	-0.0561267460381111	0.0592270439105803	-0.0447558444095023	0.152310455976506	0.0257823598393892	0.0650910639877706	0.119334888669499	0.0341079937160578	0.0778932422575633	0.0487293071315687	0.0346520682643129	0.0168588059645701	-0.116129655931638	-0.0107417511729622	0.0240058278792171	-0.0235959307021373	0.0368988037608119	0.0180811349424283	0.114892253774086	0.0475874363402967	0.0508507750946773	0.0174256738855584	-0.00472374444898308	0.0132395077802725	-0.0063660749005779	0.0272013138674179	-0.0164719260385631	0.0739549529198707	0.226928444930117	0.0107568221758918	0.0087756701954454	0.0933283046188636
2001-06-01	-0.0639519343594721	0.0845906904068627	0.00572367350565427	0.0277898303863661	0.0121337151974209	0.104347090759162	0.220491772608527	0.0130879297598451	0.125407968822576	0.0531084386749665	0.0475520032418406	0.108911159999795	-0.0650856551049882	0.034887611552983	0.0998639381615818	-0.00660331298666264	0.0923034191263235	-0.0345250724193548	0.0194809422743481	-0.144285643611993	-0.00978564860331958	0.0385704902184937	-0.0141347900776165	-0.024339994387116	-0.0211012261627011	0.0239948662226947	0.0219429891112812	0.00792431803635964	0.152791237232327	0.168531904196878	0.103332666907412	0.0294734170056953	0.0493848564386422	0.0425091626900832	0.0392870249499025	-9.05224436805442e-05	-0.0337867845800574	-0.0529467527112684	-0.0365678732060689	-0.0146737906571577	-0.0105939936367427
2001-07-01	-0.0439504579522508	-0.0122255153869496	0.0583635661826111	-0.0202991743368206	0.0584102578156059	0.0321217735895253	-0.00708670467006933	0.0300586528318761	0.0373669715278154	0.0261211209740748	-0.0535488983827766	0.029083531	0.054559328752422	-0.00300735283567452	0.0898919663709339	0.0635303317487279	-0.0588067428236674	-0.0973628212520028	0.0160104893987985	0.0949854520988443	-0.0212316065207188	0.0985158586901845	0.0420487462654707	-0.117853868722953	-0.110836016183097	0.220073939791	-0.0101830043215532	0.0522642847307732	0.100196698956002	0.0814233103078197	0.0279035068202426	0.0364196396115553	0.0612897992637939	0.0457721973973793	0.0285156019775258	0.0288529254196838	0.00915101556841647	0.114528085598639	0.0575825467339882	0.0741274034723496	0.049286739481272
2001-08-01	-0.0571418556272412	0.0799238938395852	0.00381781253881029	-0.0401412241467144	0.139467391876845	-0.0512923899751439	0.0408209891812859	0.053402882736255	0.118448792860783	0.0216095517986241	0.0519711224116151	0.0177933429186695	-0.00322435675633768	0.0438246555542405	0.0166806534441152	-0.0694803540420982	0.0904507868610338	-0.108605673104376	-0.0883740877756278	0.0232997403196815	-0.0592677160472453	-0.0331273201458015	-0.0171543083201787	-0.0247839586374193	0.0323833316677697	0.00472018947487354	0.0446301072151166	0.0331858593749254	-0.0169031304569337	0.170257264468293	-0.025492406777994	-0.0609092882468887	-0.0334347225579618	0.0358846519307774	0.00755925248734924	0.0486488643699054	0.0020638061179456	0.0317533736580796	-0.0676547360041794	-0.0083933596532349	0.0152132570088309
2001-09-01	0.0211264304747236	0.0384616389147875	0.108898800522617	-0.0328372003988401	-0.0551922261167875	-0.0332709182178882	0.000863354538323079	0.0398790145232649	0.0129907028815378	0.0127198480502793	0.315449772237999	0.0633503091576077	-0.116222470983623	0.00528685920331701	0.00422041485072101	-0.0315262380068174	-0.0420214685082097	-0.0665237386481656	-0.0803541769216885	0.00748319191623835	0.0969614139159353	0.0725018138627213	0.0457716415597266	-0.0230702933509915	0.0228738421010215	-0.0641459506190001	0.0772976590757876	0.0679734697912528	0.0464673260718607	0.282508903459395	-0.0232638205805934	0.0302462740059718	-0.0230943338161888	0.0827675129991474	0.0141655926358361	0.0385439486263438	-0.0112192407464132	0.0341504406472941	0.0390948412307381	0.0602787457886502	-0.0700025339579891
2001-10-01	-0.102570051212017	-0.000673071213422819	-0.058256508465602	-0.0345910610369543	-0.0567267736628155	-0.0142496854567655	-0.149637427407941	-0.014955684022252	-0.0278730701508681	-0.00637535291117128	-0.168515549469111	-0.0935017440483042	-0.191862548570501	0.0587110699139804	-0.0554064488473489	-0.08000520925906	-0.0178349988295286	-0.0384931659492232	-0.143825265353335	-0.127537849134377	0.0272527397896566	0.0253044237909106	-0.0974149488224393	0.0583356827740139	-0.0217925163623561	-0.0453950355985658	-0.0135239037002303	0.0244780548960257	-0.117497791221766	0.00852098977574738	-0.0605908257235269	-0.0690654030042849	-0.11901484826621	-0.0165831002773898	-0.0481722488735591	-0.112860445558068	-0.132371956564408	-0.226724726915875	-0.0200046325037877	-0.0179604087781238	0.00690181284335438
2001-11-01	0.0706431562449454	0.00311299102239312	-0.0243283530958503	0.0291103236827116	0.0371200291223653	0.0291752102913167	-0.0149407536930008	0.0421056951077918	0.0348597322603892	-0.0154645866157335	0.103769699291138	-0.0275790885575053	0.0834095513921588	0.115088443067299	0.0527383493843529	0.203969106252288	0.0751122398916107	0.057240584058806	0.129413789272715	0.0760390211239129	0.129435157428198	0.0149696754597818	0.00486609531645266	-0.0431297612670554	0.0385657536492556	0.0709133427678426	0.0738716828084543	0.0312898338351074	0.0206788421547414	0.0111133447388271	0.108692107253815	0.0101252258114172	0.0906117387994071	0.0436352498698976	0.0643489157761189	0.0634513419851569	0.120393052745214	0.15048485656983	0.10258081924482	0.129832451804455	0.074605448405492
2001-12-01	0.0420669474631966	0.000185995453223089	0.0621459333998057	0.134314317803868	-0.00434690666790715	-0.0161082483045448	0.0795380360585226	-0.00593189650737305	0.0890626924730587	0.0328048543998361	0.20994229810548	-0.0528058519383791	0.049708303977615	0.0790651881084619	0.0422215496717987	0.00702150160011221	-0.00186222735232726	0.0904977361955557	0.0871339376110294	0.12215494457432	0.0802426931457357	0.017695462777398	0.0048835306946549	0.112457576750754	0.0304447026314234	0.203988479613406	0.0377239910745171	0.0549080026695455	0.107907557747292	0.0991474879887855	-0.0014726836686189	0.0586526392311916	-0.000579133442421071	-0.0143852174470066	0.0325073713296815	0.0958612940297384	0.00267216690169602	0.203620718566744	-0.0304986053822069	-0.03104736227929	-0.00158174226563815
2002-01-01	0.00580567646734406	0.0871429401362007	-0.0214941070964338	0.0473114447060353	0.00343370981746918	0.0146109356044729	-0.022363484773329	6.84930526911243e-05	0.0705310753838942	0.032920979102391	0.0178696609589004	-0.106986141099875	0.0729306355885241	0.0122986896322722	0.017691999699654	0.0226759833391269	0.0400700075026819	-0.0734545398261687	0.00590107473049443	0.0178080768346638	0.0148873717169916	-0.0518258957659176	0.0370987113045772	0.000999227979462077	0.00284716633235409	0.0393105753975406	0.0388924876668328	0.00999807353225941	0.0387545069589873	0.0348487120698901	0.0499249680548928	-0.0178683460825507	0.0588403980631823	0.0307475583379939	0.0274286259941295	0.0577968622982611	0.02623039774458	0.0360713124679528	0.00152470365141531	0.0156255520020227	0.0542095334291577
2002-02-01	-0.0501666717481982	0.19818995419976	-0.07993995659435	0.0950764996949524	0.0798361967753206	-0.00200615286616218	0.0646360576113812	-0.020550018631392	-0.0114840654270414	0.0243359040366813	0.0437542627622052	0.890322581	-0.130560546008355	0.0458483530634334	0.0271955719710032	0.0182354885452639	0.0326704890008193	0.17978958711035	0.128665669599431	0.0844760082311208	-0.00872718029205264	0.0137366905833788	0.168468047357867	0.00276430671668897	0.0469953966699591	-0.0140480705045817	0.09543235585372	-0.00193132609754023	0.077145513542691	-0.00908902776551308	0.0508689255742565	0.00271556313407821	0.0323639126715314	0.0205047946210385	0.0176905538671779	-0.000367687050935126	0.0116011884693763	0.0094705734818582	0.0200153098132511	-0.0180964947058159	-0.0258189432139435
2002-03-01	-0.00311154102602263	0.047135664459227	-0.0469695591309589	0.0214967163603848	0.162595859087362	0.0501522688965036	0.0957837602085403	0.043017113896215	0.0308403425611885	-0.0158419215657021	-0.033517484288443	0.09675026	-0.0592951484020431	-0.0851672108056907	0.0154777138591279	0.0107036058619681	0.0490569217308456	-0.0109038221499349	0.0542163612420507	0.0564506229198175	-0.065454477367347	-0.0314737924282195	0.0509068052237619	-0.0325782210490603	-0.00970141591618848	-0.0368746822603288	0.0161065880314594	0.0299516783088383	-0.0814556295102048	-0.0866123176555646	0.0331296396088273	-0.0296680127017249	-0.0115552128583389	-0.0431679898819128	-0.0125610488534666	0.0553879267286055	-0.00814507277347367	0.0527148170677197	0.0173635825520623	-0.0267851804984311	-0.0336204885512816
2002-04-01	0.0260922785651509	-0.0113170657324841	-0.00420185498246882	0.000823657497024746	0.0082777164630247	0.0389841728233434	0.0212366324235687	0.013390234814384	0.0655529276324219	-0.00685416708211341	0.00916426631797795	-0.235286159	0.0557130904443943	-0.0520203132035051	0.0192652901561905	0.0181935281129321	-0.0586940231390012	0.0495496058561822	0.0650336472528173	0.0636848493084916	0.0868856646913676	0.000842153603796835	0.0310420382106329	0.0389337481145428	-0.0317959687688877	0.0638090754209529	-0.0105378575165129	0.00625968480441496	0.043904993929161	0.0468757150027542	-0.0283283266258853	0.0137235890446787	-0.0170475522826758	0.027036459927409	-0.000967337606516177	0.0126215279525498	0.0253337029137484	-0.0799516976957085	0.049509111484369	-0.0788352818186181	0.00929444672722432
2002-05-01	0.0713454234773395	0.126181215820043	-0.0887593274046265	-0.0347062819316907	0.0197586626914221	-0.0350893617294284	0.020518522295352	0.0356834821985344	-0.0315418826347143	0.0170178494503225	-0.0259713123267779	0.0695146337818287	-0.0730396026754433	-0.0680511277170639	-0.0343995177472492	-0.0446089011498006	0.0220619610334774	-0.0395806300445294	0.00585526044748077	0.0195504674775789	-0.048215550741959	0.0768894810442557	0.00404477314181594	-0.0656326105316802	0.0430983461379293	-0.00227283122794974	-0.00723121956763595	-0.0860934750382236	-0.0360329585016317	0.014151814982376	0.0425615127789872	-0.0206094763419143	0.00400640706302507	-0.000765977962880454	0.00507470182694562	0.0182338177626971	-0.0853549310058804	0.00833569595994283	0.00569828428467867	-0.0945849773135697	-0.00822919079911191
2002-06-01	0.00610981182396052	0.00121948405933763	-0.00759425527604427	0.0308243173248396	-0.030214059617853	0.027845601152042	0.0269466534205742	0.0355903728247553	0.0475712806360335	0.00282035245662467	-0.0350193437171726	0.228557711780104	0.0601232542732395	0.0948202557183393	0.107247769563511	0.0291800141258654	0.0130554307728987	-0.0397743786414571	-0.0143279226918972	0.0499548762804628	0.00573945966991192	0.0242753119028805	0.0435515551500724	-0.0410746719538311	0.014650249695483	0.0594739583034229	0.0455387995222691	-0.0783943787805523	0.00379086970716001	0.038570097948062	0.0249982300277476	-0.0633710389887348	0.00563699783750831	-0.0060566987851708	0.047271797260928	0.0229407677504791	-0.00784131531420904	0.044233334270032	0.0652932925093297	-0.0481248537821271	-0.051809041711965
2002-07-01	-0.0596239384264983	-0.130361685063218	-0.0990641781712532	-0.023904006405552	-0.0347654438543006	-0.0219279722045472	-0.0920012823829921	-0.0143028105637488	0.0209808875957403	0.0278451127147502	-0.0990448489528699	-0.0543900316979059	-0.17951071134816	-0.0230792234960754	-0.0493278516100069	-0.0322638815817605	-0.054591758998038	-0.0205401695229049	0.00299813047071163	-0.0560629319162675	-0.0796431826217579	-0.0672185258462644	-0.0328441412137314	-0.00121349546115883	-0.00191935642467461	0.00850164164480799	-0.0307576365339131	-0.00680074323822865	-0.0281467733561541	-0.0754527231549222	-0.0284666083246676	-0.0496659836209426	-0.0732931585571087	-0.0197849484359668	-0.0317672002061966	-0.0261389253895753	-0.0619055606018389	-0.220779167953518	-0.0257273673293504	-0.0691168580710737	-0.0429072696359504
2002-08-01	0.00883568428744721	-0.158502644029344	-0.0322223773075993	-0.0698037350139097	-0.120397542048904	-0.0314625667401081	-0.148113679366373	-0.0340556756295829	-0.000578678389104344	-0.029411037781442	-0.0813359679162451	-0.00674241440668524	-0.110864159904771	-0.0478046606206028	0.00258351918631133	-0.0726471491481893	0.0363803924863414	-0.0697424721560512	0.0100707522169697	-0.0447788368887786	0.0114999084367135	-0.104157483707588	-0.0456868195020811	0.00324588258183953	0.0182472917279327	-0.0360333113602764	-0.0406640689863445	-0.0187721806819329	-0.130544645574454	0.000405553594929889	-0.0344419183318	-0.105207480335925	-0.0248182957127549	-0.0252717533204075	-0.021482219233552	-0.0111244922708507	-0.0137860915799855	0.0708891213495197	-0.0109601547516906	-0.0377651990470185	-0.0750484900541031
2002-09-01	0.0164109661029444	0.00915048328834606	0.0941093583541484	0.00938080921092062	0.0594997478976802	0.0402987282508137	-0.0622570629974956	0.040974089499113	0.0568233609626663	0.067905154179441	0.106370117639176	0.0845964571422107	0.044340874639331	0.0288172384725895	0.0767256733003172	-0.0254267801975745	0.0837110777267859	0.00125470805828629	0.0759441953488997	-0.018380204164658	0.0361944176584239	0.0713826906174661	0.0454668621814041	0.0116759791193002	0.0375928018305459	0.0635367155092956	0.0264219576965293	0.000796891122957023	0.030108032230844	0.111233059525567	0.03124299621376	0.00794173900651162	0.0605976550379879	-0.0196223985818095	0.0319185527805036	0.057508095519151	0.053730867191703	0.0539185401500825	0.0399314024233108	0.133706322439262	-0.0113120373762144
2002-10-01	0.0758148609304031	0.00547146162539248	-0.00217387074165104	-0.0174062000794927	-0.0124069272681389	-0.0490802497687043	-0.0650687958480722	0.0135698787086929	-0.0453019922584254	-0.0562131591096128	-0.114111051515618	0.134783289970681	-0.0662246263610757	-0.0330488445310502	-0.0779128999867036	-0.0620332065098785	-0.0353505050907183	-0.0878323632439198	-0.0405239752434225	0.0131432810477063	-0.0751328826100761	-0.00509609063217569	-0.11714505077701	-0.0159913748827283	-0.00148119447509043	-0.0302514543511402	-0.050734381980865	-0.0208438661361754	-0.044912232811743	-0.0174941519796718	-0.0431613312363448	-0.12120840719109	-0.0454156970822811	-0.0154460783058337	-0.0161935187287334	-0.0262001218140094	-0.0690312714326262	-0.119793105008259	-0.0446110340246782	-0.0452610656059739	-0.0739468725244079
2002-11-01	-0.00765980416668961	0.0506385696335981	-0.0661275364680994	0.014678157441165	-0.0155670195371372	-0.0189164035171751	-0.0164717591001668	0.0192847676286837	-0.0532004644879575	0.000808101700857268	-0.297267168544228	0.0499465351607525	0.175454355199509	0.0295206700148672	-0.0100703278845091	0.0599492866972741	0.020618758090172	0.0977783964242395	0.03187332369826	-0.00844579594862086	0.0355314336336547	0.00597288412723043	0.0401156586905362	-0.00293493852184311	0.0421570098946913	0.00799901509722412	-0.056971297463007	0.0233582635363826	0.0201900454805873	-0.00822729514176877	-0.00500938527098555	0.0323395104287912	-0.00304889127331921	0.00758798613809785	0.0260296066885278	-0.0438546938753751	0.00615551850476477	0.152494416791097	-0.0111723999722529	0.00786635270563804	-0.0425139988936134
2002-12-01	-6.54040420857925e-05	0.025397482409505	-0.0604342762849628	0.0921148050732614	0.0421517320694363	-0.000756235574004715	-0.150564716993343	0.0441410358514965	-0.0308860370483178	-0.00257569646750599	0.0387741061924553	0.447639225	0.205900556192367	-0.0125369913209555	0.0579098500336594	0.102550432809733	-0.00790206210469789	0.00352635072766204	0.0530631711854037	-0.050779636373564	0.0843092213951428	0.0397949267245773	-0.0535718190931011	-0.0236900132763036	-0.00355776764056307	0.0181471873140991	0.0205648513276894	0.0619224014751624	-0.0386457509260234	-0.016198514966253	-0.00788654718085784	0.0588077413217224	0.0208989641352302	0.075857033536136	0.0141564719893989	-0.0357000450286056	-0.0288290425779469	-0.0393198755031228	0.0136589547077997	-0.0345628952835187	-0.00402113869088819
2003-01-01	0.0378771358643713	0.100817267264706	-0.00528883468725579	0.0174552395330386	0.0195929802541231	0.0329126721355824	0.0554764057358161	-0.00155814728702817	0.0445627805425313	-0.00786876876634096	-0.0133276752124255	-0.0194177138110151	-0.0990305189299261	0.0136732222252416	0.0289840399999332	0.058719963701851	0.0298314001938558	0.0679536696178919	0.0111964153438991	-0.00567937497223934	0.00233181960152519	-0.0178273732346731	-0.0119730262611121	-0.0182755482464829	0.0373623546021356	0.00583762317856077	0.0827992793992206	-0.0534001744367337	-0.0152646350920448	0.0173791854253845	-0.0349000151311689	-0.0886935495899215	-0.0101326580514346	-0.0133130387601278	-0.00687340535898574	0.0894047098163213	0.00854373766309182	-0.000761622037008205	-0.0342527863740084	0.0206889908242259	0.0202330360016452
2003-02-01	0.1103819793337	0.0274309888281849	-0.0308517757850657	-0.05055757873195	0.0440112838770468	-0.0150264952664872	-0.0610128254310792	0.0232925701975907	0.00254162219009116	0.0360505108555407	-0.1033514195648	-0.0263457360550842	-0.0278667483797643	0.0571048420856429	-0.0208649356966192	0.00648758363800508	0.0422680000806809	0.0330999301442887	0.0253614313103708	0.0128979035098501	0.0138114835424441	0.0070639469408412	-0.0261592890636581	0.0152860451835637	0.0264348119344112	0.0404785424831779	-0.0151983024836309	0.0200709296790165	-0.0492174142543146	0.0621969623774998	8.03915224080943e-05	-0.0647223762708178	-0.0299948203132175	0.00469764220867332	0.0211153294121656	0.0727077055154556	-0.00587654491141775	-0.0313925988147559	-0.0275078253166813	-0.00503813228885091	-0.0351845012423164
2003-03-01	0.012510847815283	0.0399353015339685	-0.255176417531034	0.0262585048550096	-0.0745664965643307	-0.0418062327199027	-0.13559267480548	-0.00395287938263728	0.0232277766627851	-0.0128074784698202	0.0106773325843472	0.0322274054360313	-0.0622465121261315	-0.0406169625742953	0.0433304375646098	-0.011836574602793	0.0244901483565462	-0.0186101796661346	-0.0108460113985812	-0.0505583915448775	-0.152359220457434	0.0268852262453415	-0.0400610924168979	-0.0761981263915597	0.0174126934945656	-0.00585640165550531	-0.0648387439090776	-0.0884114051944533	-0.00446272033640963	0.0633343460453473	-0.0354155222918655	-0.150716149254377	0.0377280215232825	-0.0533121316622789	-0.0184674448519076	-0.00799620490095966	-0.0308290302924113	-0.0879001841504054	-0.0916093380979476	-0.0481404448876536	-0.070494624891216
2003-04-01	-0.00236144702715705	-0.034854784511228	0.0268419005706822	-0.0341549935249146	0.00898712500052537	0.0101768202257022	0.267571659408537	0.00949978270637245	0.0216838811630956	0.028655667760971	-0.0433293504802486	0.0903407936869364	0.0240682212675608	0.00663934100085173	-0.00683454137733968	-0.0869020802907492	-0.0334675411012005	-0.0809606157095908	-0.0283087444795383	-0.00648031093700167	-0.00375690148480592	0.0512715821967447	0.00289924575806159	0.00802188506409512	0.029780086961076	0.0242233308922969	0.0117109182114596	-0.00792692862833727	0.134472323355705	-0.0381875862447459	0.0915130478180729	0.00156726935363685	-0.0122165873820254	0.0433334965965775	0.00858954636503419	0.0136142259487116	0.00454784912914221	-0.029263117387685	0.0178379017970136	-0.00279302259616898	0.0341780662546733
2003-05-01	0.0882745294569619	0.0423021024579048	0.205282057378014	0.0182757663631994	0.00619761270843429	0.0441950642882673	0.243601425738368	0.0385977612190203	0.0394581548899936	0.0259147252089214	0.167755480509164	-0.0148621111	0.0514622362196975	0.0654247557230039	0.0276064482945894	0.0504418080975527	0.0581738260579606	-0.0104056369985804	-0.019249112273432	0.138517246331627	0.061142197764244	0.067337121852015	0.0625627250759832	0.0426708055155421	0.0279440058475942	0.0721397546495152	0.083715682075192	0.0916226749885819	-0.0016779412554358	0.102910947744415	0.0245198143272474	0.169317769835436	0.0731035791616745	0.065574312876313	0.0523409500643561	0.0140465936553286	0.0639751193375084	0.345454447054444	0.0766021610202953	0.0823928295285866	0.114591721161832
2003-06-01	0.0341035706336726	0.0568007957054046	-0.221742442675416	-0.00478888324520085	-0.00767769923347685	0.0121745995438837	0.0526116472452069	0.074526410918369	0.0649175155839527	-0.00307107491002648	0.0780715719334288	-0.224683820198369	0.0512051067478639	0.0234517178633546	0.00458012604003522	0.00878434669851151	-0.00807082960510655	0.0743100290040979	0.0573054158833089	-0.0269178156302734	-0.0184295964285606	0.0046597057841796	-0.0543752034826489	0.0730595664654904	0.0202503327706954	0.0575877169742965	-0.0271942362846873	0.0124693668783421	0.0690503688183597	-0.0220365105521243	0.0418682819965376	-0.114286365401764	0.0375182532884014	0.0420689500577622	0.0193818414259421	-0.000432972953975659	0.00872523204484684	-0.177567908741431	-0.037335929970307	0.0139621753940717	-0.0835335094221731
2003-07-01	-0.0314767293027787	0.0286927974228115	0.0435542013862379	-0.0316110942805847	0.00889587012241347	0.0723052491689437	0.13764381881984	-0.0164934319952944	0.0246070933884826	0.00260694032226813	-0.131783460186663	0.120884524809832	-0.0470732077866766	0.0863500428064618	0.0497787086494531	0.0231672390028824	0.0509452536608687	-0.0125021224143624	0.100982627134593	0.0744899405031171	0.227347594770616	0.0036984218945669	0.0903251731296632	0.0017030527065656	-0.000853765667751437	0.0491078335770508	0.0145741058251522	0.0495963838160255	0.00877786362245629	-0.027381107598454	0.0134718062720269	0.018341301382638	0.0601409457407091	-0.0401603403430651	0.0118727014323663	0.0477988239367697	0.02359319111317	0.116852926030007	0.0732906023286166	0.0208423987662347	0.0308351843929167
2003-08-01	0.0972222737700952	0.300127904877837	0.0317880822438212	0.159256884213702	0.0425134052198552	0.0927807075448444	0.146072797212866	-0.00103901804564092	0.0646584103590061	0.0399032095024487	0.12725351232856	0.0505707623196159	0.0510848135942952	0.101863348613586	0.0506725820909278	0.14939496327865	0.0815912826589924	0.200207459003827	0.176118070520955	0.137058446536159	0.0674571862937461	-0.022541558941509	0.0692835801483492	0.0560104710271253	-0.00615563409390998	0.119979107377897	0.116222885735084	0.0451619557825181	0.0768624550740175	0.0434592728214595	-0.0101795636313203	0.0420708047268389	0.0411822186219999	0.0289262246471499	0.019253159702888	0.0342473323447349	0.14522856050806	0.0407144391488343	0.0224954089604944	0.0464553883000479	0.0750241796886889
2003-09-01	0.0399697998127405	0.0988254388918979	0.144102478518033	0.0965524457281138	0.0545000035885019	0.0145254953299413	0.133680359942257	-0.0231990253541233	0.0812055595037098	0.00364017137458861	0.112116362847089	-0.0281431697204509	0.144567630891682	0.0257286999619689	0.0471639642688654	0.070092895977992	-0.00638056015373813	0.139086191244366	0.0741713621622772	0.10986843256164	0.147949362786639	-0.0213128475242602	-0.0103850950425534	0.0877801726614598	0.0174124326549458	0.061538039633008	0.0453432425066164	0.043811362013142	0.0554551640847221	0.0176116648274899	-0.0480572699936895	0.24696051812092	0.034442691949848	-0.0238239366267046	0.0404355221178579	0.0449531099599124	0.148579708147293	0.0718886637128741	0.0797548969270893	0.021584948289977	0.112913434247056
2003-10-01	0.00243555321975357	0.0317900218374349	-0.0260715452130775	-0.00152357867594921	0.0329357545836948	0.019570310819601	0.334381442172014	-0.0219752206014151	0.0223598754672164	0.00337452942405554	0.296285043147589	0.123149013205639	-0.109397663560524	0.0127652246445778	-0.0203663843644639	0.0188224571612329	0.0751002312343521	0.0359526479650614	0.0631835178163829	0.0055132354067218	-0.0276807472440641	-0.00702731647204773	0.00568160445772733	-0.0470560070688115	0.00331990486469618	-0.0125946874942591	0.0406405266737774	-0.010153346843231	0.103870572040737	0.0782176087138598	0.0180930189340948	0.0156728886476865	0.014058457873298	-0.0204994580121858	-0.0143425646184817	0.0533445401321147	0.0303814749851187	0.0441619191340749	0.0356683069987781	0.0122553347956444	-0.0241331667737873
2003-11-01	0.0383618272283655	0.0255015541819745	-0.0155259108067089	0.119916318880676	0.0732973476494841	0.00872589371726423	0.162372946483225	0.0523737623550669	0.136446467855329	0.0166304350198271	0.0214626713522852	0.100769517598302	0.0680393472292743	0.0843208727419517	0.0341675545235506	0.11089664967998	-0.00663298680722419	0.0373153194555277	0.0775057521200796	0.0137301792342117	0.0305536497936003	-0.0172254632401201	0.0765518954697493	0.0251261797408224	0.0043599737507294	-0.0283916204050827	-0.0279012948945693	0.0520516772274898	0.0150654382763861	0.0284934053481042	0.00066037620784724	0.0679015666642286	0.0705856094622204	0.00864750037872593	0.0240024439568776	0.0900607295782369	0.0611613967460794	0.184126089854711	0.0415536930837624	0.0204086851603144	0.0887530458061527
2003-12-01	0.00233495844625795	-0.0407803140726186	-0.0710236570509536	-0.0237157978565614	-0.053557531508099	0.0291259022358363	-0.033183346907136	0.0347010273106045	0.0431156902134068	-0.00182885892418632	-0.0904485778460744	0.0176224243156676	-0.0564785865957182	0.00297247789268223	-0.0575611024643956	-0.0290230475466422	-0.0416942900683021	-0.0670988317485754	-0.0132399069072144	-0.0486518572689637	-0.0615430841817884	0.0211442167184421	-0.0246849604821354	0.019209471420111	-0.00957963051933312	0.0184908270070649	-0.0451183906250983	-0.0341693786084614	-0.0231290613614369	-0.0224170396404573	-0.0375464741168701	-0.0428499640299886	-0.0299533786855558	0.00769715805165984	-0.00343346602468844	0.00103080202991082	-0.0247290614182191	0.0015433028771314	-0.00940717049453275	0.0438028258029271	-0.0206913005235505
2004-01-01	-0.018386500456836	-0.0236874832877869	-0.0101777779646889	0.0858980137924553	0.0743015568691246	0.091425577316792	0.101589598757118	0.0304662207483701	0.0551357508270331	0.0250945101151666	0.0277502778537086	0.0791535719636341	0.0236157922764244	0.0185971994110665	0.054322665440777	0.107750080759988	0.0395189572949661	0.0309634398727716	0.027865815579045	0.0284349895813723	-0.0628482173279091	0.0698485435182399	0.02410328923473	0.003365310282013	0.0491543470030137	0.0323457343702263	0.0685404763571578	0.0260660814311416	-0.0221962309248692	-0.0202278887632037	0.0599366901069393	0.0345153036089877	0.0255039982668835	0.0108976570953303	0.0275067803192853	0.0513813155580398	0.0440064411757439	0.0508408101750796	0.0216659484890813	0.0291738850219125	0.0548307823745688
2004-02-01	-0.0119647155921316	0.1114596886484	-0.0375660423092839	-0.0549199866707428	0.00222682043479195	0.0322679984104317	0.0659583467030326	0.0352452807319984	-0.0426457062108771	-0.0164260788657129	0.0599090186503265	-0.00516104238594755	0.010625325821973	0.00365888312022391	-0.00380482098168685	-0.0940825953474348	-0.000418782120310695	0.0439450761564257	0.0862106529309959	-0.00038015962595659	-0.0197191001800215	-0.0137758107979097	0.00213056582712631	0.0215538115453298	-0.00415075855097852	0.0352748118667555	-0.0294314390496727	0.0260375896278294	0.0135434984676368	0.0180636704741481	0.0255049188178055	-0.0552176404770993	-0.0252461435558463	-0.0041488290401374	0.0238038933846344	0.0168753960460972	0.0671087375270809	-0.0588498480339914	0.0266723366359789	0.0375255990889613	0.000951833676977025
2004-03-01	0.0223949359894018	0.119513755969605	0.154433200696491	0.0580859804916592	0.0373900968909431	0.0278195164009525	0.010492384239945	0.0339515060494763	0.118915164194904	0.0345146824659812	-0.00854414347482658	0.0487121970575879	-0.000445523946404126	0.0191075775571534	0.0537932361143017	0.0585808607391732	0.0422963219947546	0.0110769545937072	0.00626745201012363	-0.0143589771082605	0.0791153671192595	0.0416156922867108	-0.0104913815456358	-0.00226758944003864	0.0466724053418281	0.0131882653414681	0.0336938186801098	0.0195628050513494	0.0290296680104632	-0.00236044660031456	0.0386649827027654	0.0607236615511626	0.0999634540903092	0.00847322712956127	0.0263922474202691	0.0409140474973981	0.0426826037416281	-0.0143468196099116	0.0764746202926429	0.0367381974432808	0.0250822450961521
2004-04-01	0.00765808928601703	0.0140923884629622	0.047324441988255	0.00160589920430433	0.0164068404850748	0.0431484971742536	-0.0254280421061334	0.046700808640497	0.0175428311886689	0.0126171460122058	-0.0702822516364825	-0.0628172414707443	-0.0136089752732405	0.0429619571000801	0.0211073769679595	0.0285314189993026	-0.00544086916315556	-0.020241376890396	-0.022570226836941	-0.0495659522192669	-0.0412973245656528	0.015492979681811	-0.00611570602068776	-0.0492918187689267	0.0091151107845197	0.0527116096809068	0.0214797428887666	0.0517561721775413	0.0881049390760693	-0.00895383241464809	0.0437425159137269	0.0898768342808009	0.0573822450654536	0.0416321986202549	0.0174819854930908	0.00769637775827792	-0.00494176398729448	0.0659836506208721	0.0857557038623053	0.0333696005962817	0.0316912512350245
2004-05-01	-0.0185870617081134	0.00269614339891719	0.0757054170180258	-0.0910076430812276	-0.0121249161316866	0.0170704241878833	-0.111589964872899	-0.0833365900092871	0.00916808540486381	0.0457407993987354	-0.0224892459449841	0.028473205	0.0498639377920268	-0.00953958158460872	-0.0556412439819538	-0.0697914644858766	-0.01187387661156	-0.0429517834471351	0.063535973209041	-0.0143289651351113	-0.00952310937697108	-0.0232079351302232	-0.0170151570797612	0.0391295874554088	-0.0233515186518631	0.00758909249031166	0.00435528766338117	0.00947037787402973	0.0062963099341677	0.00226117489615124	-0.0431044143088304	-0.0228606275260688	-0.0177477023381533	0.0159007428112256	-0.0337561792656857	0.11184070335943	0.0111129807983629	-0.101691710758973	0.0651851839931595	0.0412599990682305	0.0118339210451434
2004-06-01	-0.023670601954959	-0.0344940419950421	-0.0501112400061964	0.0633699027962394	0.0462316725937433	0.0157055346745885	-0.0526746954979071	0.0272980587679487	0.0155091576000896	-0.00267551552473109	0.0156937653499863	-0.00566193653543998	0.0307987226124471	0.0192025337538898	0.0133848166621731	0.0440935995980297	0.0188938562569479	-0.0334949430120652	-0.0333743349353007	-0.0215322098382828	-0.00257762081528813	-0.00195118075127415	0.0114449533917457	-0.00399480840145984	0.0223242541590961	-0.000485846015525195	0.0373041303631754	-0.000480689571890918	-0.0431198289475769	0.00240970372417658	0.0167809640062126	-0.00658984741693607	0.0359968013145486	0.0611332707870774	0.026800841819035	-0.0107690566257631	-0.00298023364229348	0.00316409860109039	0.0472480732496741	0.0422476966763414	0.000558487030285836
2004-07-01	0.0389329153276681	0.0108219228688921	-0.0250354287055916	0.0387847818655004	0.171246179042859	0.019609953550757	0.0517931519779951	-0.00728713996501032	0.0199812506367985	0.0286757001910336	0.0815623895727954	0.0459122447717446	-0.00765073173302941	0.0291207603991925	0.078027530121825	0.0583017551389221	-0.00911093331922543	0.0574923732905309	0.0463288811656641	0.0977960848940992	0.0532542677401574	0.0693378222432199	0.0750607758740048	0.0730805769658769	0.0318651200450503	0.0164407925159672	0.00130037772292044	0.0391782704247618	0.0328044059363271	0.016145396428961	0.00313476210468959	0.0672877481918038	0.0451169783401232	0.0309938806481415	-0.00445899895403514	-0.0194720663408175	0.0357090705335805	-0.00148913024766314	0.0575640863520451	0.0301600832240804	0.025323806771861
2004-08-01	0.0270173717060327	0.19618739100503	0.0418350384582287	0.0497072034835018	0.0527421129413164	0.100638167836802	0.049815514162081	0.0725000193628601	0.017190786855842	0.0184388315506675	0.0553290773744822	0.10360578847961	-0.0347471911912847	0.027792743751489	0.041701699621299	0.0632184866025726	0.0588795730719364	0.0610981869388607	0.0558290414585407	0.0213839081683819	0.00579891252485686	0.0555177990592724	0.0280137718791116	0.00759620240812247	0.0441888036270349	0.0842923490115381	0.0455896413875521	0.02570612927622	0.0919063150182655	0.0448618939701125	-0.0420526067022446	-0.00140811837704987	-0.0267655812855194	0.00116593335714838	0.052655455247607	0.0328929091513381	0.0623303434887863	0.0564958291397478	0.0177599667050934	0.0312814498954476	0.0553681155557971
2004-09-01	0.0677508406944059	-0.0624203483545502	0.0847497572444433	-0.0105463425303715	0.0751260195323293	-0.0379610044422081	0.0295755483069242	0.0242052783089462	0.0551474077859707	0.00762263978172691	-0.03216837058234	-0.034423898	-0.065416114242909	0.0677208876431205	0.0463546392062175	0.0525275851310907	0.0162695692596297	0.0672209411454798	0.012975235400509	-0.0275491267930999	-0.0115835012190743	0.0917444856156208	0.00024467786729975	-0.0168823766814025	0.0686079384842808	0.0671784728073484	0.0736221426727351	0.0166473114950133	0.0116083250087583	-0.0121922954316137	0.0174900355192628	0.0331240139583617	0.0806835910115038	0.0298400745391288	0.0267110915808963	0.0461049145332705	0.0383026514108919	0.10538889554282	0.141578415349928	0.0256986038183709	0.0744579512543737
2004-10-01	0.00182137364865726	0.188627167056649	-0.0373401077853832	0.0880558192859391	0.106135163934675	0.0883144674683304	0.0980798927372243	-0.0157314906569289	0.0236463967501544	0.0153218993269866	0.0559345581974301	0.0841083439300448	0.0122172471725435	0.0331211263148653	0.00107299016327011	0.0714173438805431	0.0188341677495449	0.0507638077818727	0.00193388552293467	0.00653008700440421	0.0843822222091327	-0.0320002285996044	0.0120672309095583	-0.0178957091671045	0.00538331586495301	0.0529603632059906	0.0307516419286784	0.0383851240214856	0.0448874326200122	0.0394326798679492	0.0204455892823514	0.0405555373200339	0.0367887273627128	-0.00786447934986164	-0.000831350026034847	0.0320889932063895	0.0331271563310389	-0.0338645335733653	0.0525338180636163	0.0752935829062804	0.040505724455245
2004-11-01	0.13153632447453	0.0232535308756683	0.0633532025825133	0.022751459771363	0.028945510623764	0.0745561760148258	0.00360510482452924	0.0512738964363792	0.142041294382762	0.0869958459073253	0.0653097346569669	-0.0620197657238267	-0.00704266888116413	0.0769214650696414	0.0436336443168644	-0.0506109577896349	0.045330603322011	0.0401051461294985	0.0955217170356594	0.0434123409758659	0.0276553142717535	0.155197035247279	0.027640630677542	0.0352674753499204	0.0152164092313894	0.0469578616015347	0.0480562612543798	0.068963443821771	0.0439873302122325	0.0591036693397985	0.0659772713994336	0.100975838189007	0.0554039273998423	0.000295900807079295	0.047748115418031	0.0631016686153545	0.0472542862480724	0.0616346611308727	0.0564158342247507	0.0321433173235598	0.060819064846418
2004-12-01	-0.0126082445899668	0.0657968473322028	0.082911912595497	0.0873549286938304	0.111067631802257	0.0552429296641175	0.113125159803453	0.0351683670546387	0.0189133187654067	0.0339811045889958	0.0278166706999136	0.15558452170709	0.0694649379120391	0.0691289418642794	0.0149706367020374	0.0523850036065353	-0.00196436802329181	1.56871023891604	0.0417483887458353	0.0239514375949231	-0.0232807739055266	0.0118836433413855	0.0725091219219409	0.0544014356461376	-0.00727962057421048	0.0510034944831435	0.0254139471808588	0.0698546317740088	0.0104072335496783	0.0993492965144148	-0.0252466173978058	0.0641187373319714	0.0195504142378528	0.0406181413379645	0.0449759909645593	0.0468938318112041	0.0351495763024533	-0.00995888158574839	0.0768244356965214	0.116656086993139	0.00819972301702084
2005-01-01	-0.0104942762523443	-0.0164402398703768	0.124864558601966	0.00142586893500305	-0.0101556688426287	-0.00853857563836652	0.00561200195094058	0.0737978892346302	0.0359365627435726	0.0866853747049556	-0.0314199331534406	0.0467024347298987	0.0597070471721449	0.00875292810147882	0.0562040801785352	0.0185942964468949	-0.0202186628991092	0.00702888087225225	-0.0582839846270849	-0.0313132279661407	-0.0029740378121966	0.0738913421731491	0.0295585256902852	0.027887124089432	0.0541822103098605	0.0227755703080348	0.00516952924668337	0.0352664104309305	-0.0307685366337028	-0.00285816409709053	0.0467454603983625	0.0674207599116397	0.0779270541442966	0.0401330118807204	0.042549716890799	0.0379219697284707	0.0159249640801471	0.0710409454732714	0.0506883045955691	0.0476822780482454	0.0571922085732753
2005-02-01	0.0853034784669781	0.0746306466105027	0.0514839293221023	0.0814940303896913	0.125881552673795	0.0489627463520704	0.000165392014406783	-7.00167284813343e-05	0.0765220345883469	-0.0520565958602393	-0.00727440186341799	-0.0057393910703451	-0.059733318958478	0.0245020810857284	0.0356912577265418	0.0824507067333727	0.0271331286554476	0.0111831509364942	-0.0474139413883518	0.0237636422442803	0.0246162020327762	0.17289445476602	0.040649815217399	0.0163432831281895	0.0376125047755975	0.0194743491278738	0.00128890802166741	-0.0232764211346908	-0.0160896349792046	-0.0281560140426572	0.0174291899624264	0.0623834195214542	0.0333735449825054	0.0227263297328235	0.0088389278662975	0.0767137326753953	0.0411175763929713	0.0722678046368215	0.0602239067330762	-0.0118637409344248	0.0564640784523613
2005-03-01	-0.0458535124196237	-0.0783276530574054	-0.0178707313682944	0.124701285499625	0.0557752021687852	0.0558779211268837	0.0065224578606286	-0.0554915739749535	-0.024901218437966	0.0011427956066652	-0.143625643311601	0.0523673138798741	-0.0502739784948639	-0.0213194475753924	-0.0226214796044778	0.00736259989484951	-0.0676546373410021	-0.0383501936780427	-0.0629842911487409	-0.00709798777613921	0.0619881133666263	-0.0877459596705305	-0.0269341721717085	0.0392878286551258	0.0164996819635991	-0.0271090339276063	0.0478801368406596	0.0182808370558663	-0.0321620174128407	-0.0873424068148996	0.0310244836143709	-0.037506732501713	-0.000264994438314336	-0.0170798263262267	-0.0134097088116923	-0.0202360617736622	-0.0123539236991257	0.00710680951628736	-0.00808388128907673	0.012491110828309	-0.00234147888654315
2005-04-01	-0.0119384584266287	-0.0111529717874642	-0.0270597342369915	-0.0278409276015356	0.0668146079581065	0.0704026768191161	0.0215730154323096	-0.0200035973853232	-0.0230742967999627	0.0224332087190659	-0.0214232357368318	-0.0160514252918754	0.041775108287081	-0.0569441174779075	-0.0219887555125624	-0.0448763037864492	0.010498308125741	-0.0330985815150211	-0.0301312428194654	-0.0462988412633201	0.0202267841748505	-0.000895435643689706	-0.00727584217647225	-0.0310632569288349	0.00685788449091434	-0.0198521420254819	-0.0320351795330161	0.010505841289479	0.0404674019623409	-0.00453839826656459	-0.0175869056119	-0.0174078317327086	0.0145493962967614	-0.00808958991052149	-0.000292301224939512	-0.0240854042619231	-0.015297826344801	-0.00879004879489717	-0.0140033675304978	0.0223745678359782	0.0209668524787409
2005-05-01	-0.0734699377502414	-0.037819232115317	-0.0193385107585397	-0.0825645667901825	-0.075563782348072	-0.0538565010816744	-0.0744063371209494	-0.024048758745531	-0.0551590944251078	-0.0194736533298952	-0.161132359530773	-0.130937168535685	-0.0974202674328627	-0.144703234050626	-0.0240784615277644	-0.0864986276279594	-0.0422534205206138	-0.086610457612253	-0.118957176952544	-0.179435177825894	-0.0789171627897534	0.027610882058205	-0.0461478822400656	-0.0451168101182005	0.0110706889177958	-0.0972155809777172	-0.134600334142847	-0.0827038765871935	-0.122959214707773	-0.0740047185756375	0.0359265711983949	-0.0528452032846496	-0.00461210294497156	0.00189097253459212	-0.0132411271856433	0.00754541697219812	-0.0717265436928889	-0.0566410370785158	-0.0695011940257922	0.0231168362205995	-0.0481554032380605
2005-06-01	0.00996091442231989	-0.0586375075917433	0.0134102566213341	0.0176745212377854	0.0163982835763779	0.0695329551975773	-0.0568508690552513	-0.135850498602022	0.0985660819473718	0.0104058784178003	0.0580758048048107	-0.0491313413565702	0.0837536250128868	0.0987149273801875	0.089979149704456	0.0141226030822979	0.0322271604409434	0.00105509064226924	0.0119147658662026	0.00995372862568784	0.0938563008172807	0.00649211250199785	0.0455053707376771	0.0483435110969201	0.016702253454388	0.034240939383095	0.015132455650649	0.0477255283012126	-0.0503201740700852	-0.102043313728042	0.0390564818479199	0.0926835962705932	0.0102574456725074	0.0345275230390291	0.0506094635470487	0.0139580315315108	0.0236379389616334	0.0113557093452781	0.0495675583707639	0.0102310622779939	0.0119728034458767
2005-07-01	-0.0580889034828269	0.0989635432618699	0.110690826386087	0.082537311588727	0.0530061217963799	0.115927183354475	0.0893024369803951	0.0578016979401633	0.0797004273924687	0.00247564933093135	-0.0255990715452597	0.0428091885150502	0.00522222661651538	0.0963805613450382	0.065139601418568	0.0275176018395194	0.0234081276767864	0.03029388005981	0.0254092539707573	0.0454481633416728	0.0782153567096817	0.0414714942927301	-0.00820800144406783	-0.00294600664583561	0.0100156889139001	0.077517160961517	0.107782501766484	0.0366565273862468	0.0218615934031079	-0.0174254050200629	0.000361429189660573	0.0748687454327217	0.0242513821195458	0.0339733407739013	0.0303198021516848	0.0558016909747856	0.0491525725925547	-0.012171577796799	0.0625482523517758	0.0676790676382239	0.0687471965341747
2005-08-01	0.0568351274856779	0.00986422858189415	0.0552420409828816	0.0775013172775043	0.00909590382902164	0.0532093663642855	0.104175467545915	0.0452330074121976	0.0125323923420686	0.00132625794319171	0.0370475069989003	0.0494064601001451	0.0291740279420794	0.0465051987782957	0.0569870385638937	0.0797784126843522	0.0101761293681568	0.118447166143139	0.128618641164986	0.0195366125725058	0.0447649119787673	-0.00502465148168473	0.0371269177358164	0.0191293612888892	-0.000130846633567822	0.00881033508874693	0.0538678427113617	0.0120124669527171	0.0368513578225803	0.018665225254698	0.00852406174627293	0.0577006106429495	0.0214682040847408	0.019561453707286	0.0197935334947742	0.0838542794238147	0.0939594368501626	0.0803673073237505	0.0149862394954809	0.0219336874871073	0.0398225017515419
2005-09-01	-0.00700838063005506	0.112929751079206	-0.0220818049697133	0.0699833034806899	0.068443049161597	0.0710317276342018	0.0756353163246096	0.0312584132979786	0.0942483821773101	0.0843203001034759	0.199719248400385	-0.0276477081337515	0.000739870680579358	0.0147619361164523	0.0361541268875336	0.0568956343228823	0.0829403610643718	-0.000968110483522579	-0.0140405128061249	0.0754185794139785	0.0617135742611812	0.0207966888161699	0.156311407860517	-0.0312296226083205	0.0579337769815494	0.0819880064790413	-0.0206080090392435	0.053610593459008	0.0393239086512921	-0.0396238536942154	0.0199039735972238	0.0887035403361935	0.0251152118335911	-0.0180813823623629	0.0274820475591995	-0.00632601368807485	0.0481988695519837	0.0397539886289369	0.0223994748164774	0.15274444015061	0.0903032535972197
2005-10-01	0.0590096766673726	-0.0151746324219681	0.0219675367069417	0.106803988959858	0.0899364714810216	0.0676028995303051	0.493219204768027	0.0300745389800734	-0.00433363641475487	0.00119990498390814	-0.0249632338104349	-0.0341494783355563	-0.0332669673590237	0.0687499584475459	0.0736642773561112	0.0342423292239468	0.0346503796901955	0.101531641828483	0.0771630023250048	-0.00879893337156414	-0.00430165621345871	0.00703841585735397	-0.029634887808934	-0.0771519377226316	0.0504238544425058	0.0599244219116008	-0.00299533402066235	0.00267058885222146	0.0576937241957709	0.112501795563664	0.055666299407773	0.0662989147794818	0.0306095497967425	-0.0038671779586528	0.0243302087657354	0.00476382755616814	0.00239760442983942	-0.016684186723406	0.00523608703890917	0.0263198575230896	0.0393221561291543
2005-11-01	-0.0688322719048526	-0.0395014395041987	0.0788859432991419	-0.0583353512867528	-0.0764548017668211	-0.114548519727671	-0.0802549014103411	0.012238626446948	-0.101553543428481	-0.0131954835113037	-0.0451862603271834	-0.0242355615242037	-0.0652342417017211	-0.042751661179688	-0.0376902151947746	-0.071988377147435	-0.0741832442471851	-0.00717049033156654	-0.00240797447268757	-0.0167677350256009	-0.064595125069432	-0.097745768465648	-0.0291515963143272	0.0143968227004445	-0.0100262326747274	-0.0133354496633503	-0.00817346156870149	-0.0572917100467797	-0.0150357222976106	0.020552649156784	-0.00313844887821869	-0.0612441609097461	-0.0355496871642174	-0.00291397759288778	-0.0137162669563779	0.00231983289296607	0.0313961456538392	-0.0576213654367862	-0.0402904820685072	-0.0472065441738446	-0.0124238432968378
2005-12-01	-0.014267935189109	0.0545636555368046	0.0837364864578546	0.0533543026524024	-0.00770415575716068	0.0736104058834255	0.102769035692744	0.0235715373767508	0.367040677060319	-0.0302495469921105	0.0267791931037003	-0.0517264898619632	0.0317175797634876	0.0858176946187995	0.0344725088039545	-0.0146970485312499	-0.00561660425676081	0.0994723671390324	0.0073842924709873	-0.00266474354292497	0.0367075989817882	0.102168119372164	0.0475903228518971	-0.0595817128816898	0.0388415534497576	0.0122118679694375	0.0394728436576111	0.0017381318815384	0.0678750638518649	0.110155889555707	0.0225526628220951	0.041973705901797	0.0325886527342279	0.0225947150985064	0.0286556731358636	0.0358529671266756	0.0280337657712878	0.100771656986078	0.0204539614370655	0.0394053478240434	0.0762064473735483
2006-01-01	-0.064511422778877	0.0769893332043411	-0.0165060091235065	0.0929418251713866	0.00257519676791174	0.093466646963375	0.663125470385421	0.0261174654593128	0.0354038873594377	0.0156821942452228	-0.0520921592721186	0.089010669451664	0.0712548687968766	0.0201531337148521	0.0454077943429166	0.0869580361822978	0.0204814738756234	-0.00652065677571051	-0.00572577396976285	-0.0316662580141911	0.0792043646457768	0.00104021634328751	0.04182240724816	0.0232390420964677	0.0418803377340135	0.0208550878421129	0.0717365775796511	0.0331575716719253	-0.0410057330779161	0.00197656509466312	0.032277589746538	0.0210004548602436	0.0385868435145983	0.0684825304715756	0.0215437635966778	0.0108566746998115	0.0317473280233321	-0.0601153406710337	0.00443198954525845	0.0103205561060619	0.0589997958335042
2006-02-01	-0.0245320179520517	-0.0470324450971112	0.0949503283286627	0.145737907192724	0.0513712441080054	0.127813824046529	0.116725816709653	0.0153435398421672	-0.0065106845316538	0.0087525410379906	-0.147301875182123	0.0354103161106955	-0.0183712302271823	0.0248147731617754	0.0550843158255745	0.0677322566582133	-0.0290459188169628	-0.0188534429722708	0.0124245153217811	-0.0338704164093508	-0.00637906957692908	0.0780106215812938	-0.0884046243037049	0.0306465688696733	0.0165408442758654	0.0172942615261284	-0.0428733842543838	0.0249777456139209	-0.0145176270150853	0.0344250354306542	0.0500267448789801	0.0352200931286259	0.0451309292555661	-0.00161773492508062	0.0310019966615061	-0.0283527164945626	0.0555548445604997	-0.107637193469087	-0.0448675202233686	-0.00522821660846903	0.022056344210829
2006-03-01	-0.021721597712497	0.0129314485318332	-0.00303003548009866	-0.0646412380683882	0.157957315288356	-0.0907946174310443	0.0314904916680364	0.0144613481915438	-0.0430425547453801	-0.0209053496410171	0.0792483799310315	-0.00719227434111498	0.0339790235449963	0.0190651600712491	0.0101367401626914	-0.10389311468357	0.0845877513291665	0.0457278001184005	0.0770271019608341	0.0677487036943754	0.0223125569983918	-0.0186614324083936	0.0697690744280906	-0.0382459775906835	0.0571636937215223	0.0144624847205267	0.017454690743691	-0.0464292107030352	0.126904179492287	0.0951734974196264	0.0103584728884004	-0.0173883876611354	0.00377226107835963	-0.0041062347901856	0.0378883444776883	0.0493922660899365	0.0566575458621509	-0.00555784748459775	0.0285494903001374	0.00920332887287635	0.0395424792757502
2006-04-01	0.0176700336408049	-0.0232174033339869	0.108210593705143	0.193046325011812	0.035655230455356	0.0998732840397766	0.394283281208311	0.0280690149484622	0.0740966673863924	0.0149696684752509	0.0560253549420914	-0.0453566977948156	0.0638230210555994	0.0311127637870382	0.0989691460386096	0.126386533456556	0.0415696715846059	0.0175643415793537	0.0402851383640776	0.0537644017911066	0.082647192433584	0.104724013310236	0.144534279098962	0.0161844983866911	0.0016674409231527	0.0470899712025289	0.0205314755408953	0.0556110487273578	0.0960278706841954	0.0634440278405224	0.0452740390876058	0.0677433488847779	0.0356717965114341	0.016020120626591	0.0208901646508385	0.0295954611381402	0.0507965980111197	-0.0201797384704318	0.113050469097879	0.083489894459527	0.0785395600737376
2006-05-01	-0.0111122644552069	0.018727258119002	-0.0278634500632076	0.0726709392213984	-0.00608171442162276	0.0538501180879371	0.0617326920530991	0.010258154860186	-0.0300598809911862	0.0423102722785268	-0.0562565484951242	0.0112346367063922	-0.0272276216718367	0.0389914705454074	0.0180335513871038	0.00288858142588033	0.0412142899969736	0.0696949600659342	-0.0087239972729338	0.070716957202216	-0.0122404274528463	0.0320528903509057	0.0503879517920259	0.0482539591162455	0.0298903152106132	0.0182662210850478	-0.0140055689808132	0.014463986619556	0.00602047758572554	-0.023826176719882	0.0360855439635676	0.0468987935618936	0.0452731304708383	-0.00966827373116053	0.00509356907904392	0.0368131813847426	0.00573057387622228	-0.0617243326300323	0.00905488198916061	-0.00269994011084162	0.0246447449660905
2006-06-01	-0.0446295680603484	-0.0407794450347594	0.06221378694677	-0.0593888946094371	0.0595950915711746	-0.049376189298176	-0.0999412907485294	0.00626152458943275	-0.00733068549796245	-0.0530878853257386	-0.0688238927638331	-0.092605058	0.0839788731957095	-0.0376552850690254	-0.0770064233079132	-0.0336904801574446	0.00569407267276863	-0.0689205525465752	-0.0658364614921901	-0.115163403612045	-0.0771459495016684	-0.000527151659931327	0.0319859702599995	-0.0270622668000265	-0.0596173362160531	-0.0337674761119027	-0.0549249970346581	0.0258754721262476	0.0155361653186269	0.0145163424667267	-0.0665173141419365	-0.00946153726760593	-0.0487176663451941	-0.013422767289828	-0.00960341924901609	0.0256174978687015	-0.0209837849639717	0.0490491075425056	-0.0355743778744587	-0.042608118420569	0.00263546178441822
2006-07-01	-0.00907106614583929	-0.0376627885162445	0.0554139144031722	0.0199736334334162	-0.0378617563986303	0.0285132944310434	-0.0708068269266291	0.000632927893052632	0.0787336521558475	0.00568959347841623	0.055391627317603	0.116114952177536	0.00543155387486108	-0.0154897721655369	-0.066803856966163	0.0306691924095005	-0.0131330419299329	-0.053996797244396	-0.0111507816414645	0.0372394276932422	0.0454279144269975	-0.0162310490326307	0.00983436645117249	-0.0232801649588827	0.0128477065976324	-0.0362174866216697	0.00470185357760826	0.0143059993541007	0.0140205689387804	-0.0158045951907559	0.0171944337399596	0.0474173987864985	0.000468234284412701	0.0308515820286844	0.0239248989937942	-0.0173975290157817	0.0319102516712332	-0.00156522628668454	-0.0305233882078039	-0.00608216945604499	-0.0137787993631316
2006-08-01	0.176759249040593	0.068918333504938	-0.168024961361362	-0.0314412861760584	0.044028924554997	-0.038409163063874	0.0108148052813483	0.0201746163652711	0.00606972174026334	-0.0246669994846413	0.0349342318686392	-0.0270137274936517	-0.0100331770240306	-0.000856072571141664	-0.0981489785581057	-0.0762950131759293	-0.0775883468183907	0.164050532771549	-0.0130972497555862	0.0336222600552787	-0.04487389853647	-0.000743141568014795	0.110997639036587	0.0410773912130944	0.0376330569123284	-0.0109629237611621	-0.0168746017656426	-0.0268375276884392	0.00510436945648347	-0.0145258590488875	-0.0134950392846651	-0.0464207305392096	0.0191379065192865	0.0646438999957059	0.0198074416112483	0.0160720724928729	0.0105694906415283	0.0582452196095576	-0.0240789238023104	-0.0686865810597447	0.0104684808101508
2006-09-01	-0.00244300626508557	0.0526405017330622	-0.0383199332876768	0.0211758688925654	-0.0110324436195954	-0.0314011538764445	0.0982455503240617	0.0476446885807592	0.011357220698431	0.0766680182455781	0.094828806615885	0.0814321659431056	0.000877465577821318	0.0316836414644574	0.00791300390149724	0.0291050742713654	0.0835630681991953	-0.0209377205929321	0.047315526253463	-0.0421612918419257	0.0355216653320128	0.0214794925148412	-0.0148332757884489	-0.0242594289081251	0.0758397729199362	0.0366406348600145	-0.0131858094949265	0.134319018588205	0.0956768865500683	0.00462000892694424	0.0407779597026791	0.0225288622082284	0.0700646787743178	0.00981969328769942	0.0408517862445949	0.0540768669926588	0.0532328287253747	0.00303404550472756	0.0477542133997739	-0.0046458030507652	0.0187454471535664
2006-10-01	0.0170461207513298	0.0499438500206181	-0.00577184158194351	-0.0370147071243461	0.0315191257959565	-0.00744188032407791	0.127965753598753	0.0528930022037495	0.0533898347344874	0.0382820694129999	0.00957837063770857	-0.00609335177024552	0.0524750417217724	0.0614687047204186	0.0429788247670179	-0.0181267637855698	0.0795630149143441	-0.0139142624407583	0.0356934175783561	0.0150821782431968	0.0774164028589145	0.0648135689947351	0.154519870170736	0.0329122247912915	0.0480559081515865	0.0544231343219024	0.0770244596371239	0.0455950933678938	0.0516014947162689	0.0772893033524842	0.00766998699410258	0.0337437762475064	0.0223270834617907	0.05333798287584	0.0404735990155944	0.0540680458268783	0.0426484802856074	0.023294046231587	0.0872199661196799	0.0851316117427254	0.0508634339608728
2006-11-01	-0.0254121357837612	0.197366175844454	0.0194984416381522	0.120819353694734	0.0450966197576515	0.00569024681342222	0.312753177124849	0.0318326946404285	0.0677441945130633	0.0301897354610497	0.0474572162378602	0.24452108043579	0.053013773102306	0.0423033380774521	0.17601863371274	0.0662853909866906	0.0670241538291354	0.0847423792953583	0.068239585274128	0.184123522576411	0.0504828220545778	0.00397192187035397	0.14996480064748	0.0768188910020983	0.0181349981570198	0.0845059906735083	0.0257753330929055	-0.0158924375521903	0.00532081127025363	0.12058957253432	0.0603973747693055	0.0583316520554328	0.00838749367205349	-0.0058181641758201	0.011301681754717	0.0391222341868457	0.0629844224854403	0.0494925786948748	0.0320690338134964	0.0227449192812535	0.0491977182038021
2006-12-01	-0.00499105802785678	0.0453297481725982	0.0204546128907941	0.000160375590676631	-0.00507184392934639	0.000165402242976727	0.102964638182473	0.0413830182280563	0.056618642795297	0.0035081897695781	-0.0174657414805563	0.214017263658906	-0.0178259747701739	0.0235069786875948	0.010576301318507	0.0240342703964262	0.0319113695583731	0.0829628596484155	0.0220666197281661	0.0773171944677384	0.0167758949241305	0.0371245745787822	0.00468916268519255	-0.00133818552763176	-0.00461527894589212	0.0380970041510984	0.0412713539339127	-0.022143516771368	-0.0588886772793751	0.119000124646727	-0.0106810169695792	0.0225954298769832	0.00577655460197891	0.0381193182608128	0.0374110159135287	0.127920147216316	0.0372486021492472	0.184986667122961	0.033631062187435	0.0178375908674906	0.0273101230333584
2007-01-01	-0.0157398989107617	0.119085195002324	0.0213592445073667	0.0184821718675419	0.00907718694324768	0.0234358667871693	0.124870319531093	0.059723104680652	0.100158667251846	0.0518284859313059	0.0286816024015913	-0.0669831655935144	0.0334834199099651	0.0538339081238787	0.0112884575163787	0.0381587505935653	0.0483484067030587	0.0338616617647903	0.149925850381488	-0.0457741742383482	0.054208368628756	0.0494790635789107	0.0855291636950154	0.0767928425991619	0.0596621381818711	0.0531031843761267	0.0479814704952641	0.0832904030934602	0.0245436020444708	0.0467664798856445	0.0331630665246347	0.0672585475726545	0.110690572567925	0.0859720881746693	0.0477352777341039	0.0233091695959401	0.0498429481924734	0.0653244714283368	0.0305903244610364	0.0863519157028224	0.0649922114934824
2007-02-01	0.0562486988761046	0.0423346560543226	0.0287890402875605	0.0290873835982282	0.012346045939105	0.00105024476887377	0.120975640863869	0.0540150196757997	-0.0160895541778841	0.0138172444287613	0.0634622532579364	-0.168067035300292	0.0936655231196585	0.0265674560078254	0.0302696465415375	0.0501520843932857	0.00781923524935225	0.0821972906172539	0.096069415770499	0.0791748467033019	-0.00211867885898557	0.0472120263845769	0.0216648017173469	0.00862332786867789	0.0924189535417091	0.122092581146872	-0.0401975665037551	0.0278988014803034	0.0293627868433786	-0.0102535657970001	0.0292616138770499	0.0391463580017057	0.0438510218800089	0.0478154634074859	0.0453480045316412	0.0571141505205068	0.0540047487714218	0.0909097088546693	0.0371683237035601	0.0168046564553193	0.0808087547680796
2007-03-01	-0.00659681314873778	0.267747750590929	-0.105115829227296	0.031646822938676	0.0122492477032742	-0.00535598029718657	0.0722239185665004	0.00775949901472805	0.0830260851043989	-0.0271004041293158	0.0852162772527171	-0.0249479105303571	-0.0449073867152429	0.0222630683979085	0.0216844064064217	0.0188632473972457	0.128841718844968	0.0460157873190404	-0.023408882048123	-0.00525963969878504	0.0211356534591388	-0.00665186133849992	-0.0892690967254863	0.00881144156092404	0.026250847488734	0.0242206798353414	0.019483728848073	0.0179794419521073	0.0982911222020386	-0.0269990114080085	-0.0083135933855201	0.00410546482343331	0.00530903586765753	-0.0301490445683198	-0.0128889525779879	-0.0357257930605659	0.00557434672182204	0.0578463956497485	0.0243958138558186	-0.051183323709443	0.0466935814268542
2007-04-01	0.00488211746469357	0.0536097890938028	-0.0110753219141691	0.0621896674669899	0.0257080111392517	0.0443938988921722	0.12707498109502	-0.0482938471268411	0.0613206967669081	0.0641800225193858	0.0382047454993096	-0.028448885411515	0.0209282415510921	0.0601370951617947	-0.0316718308575043	0.085285580221769	-0.0503279950712743	0.0782500205609699	0.059258820174559	-0.0429407224781747	0.0454004368600816	0.0156739618838204	0.0494629808432767	0.0719537799109262	0.0364118228585913	0.0200933006599561	-0.000216248728172044	0.0426033073881534	0.0675209857382742	-0.0312460875027654	0.0168953385711802	0.0155664390282804	-0.0132254438213987	-0.0245276940831588	-0.0246810136719078	0.0216334980884423	-0.00613411227350541	-0.00845041316328077	0.0218620990087142	0.0224198274728564	0.0577162411747886
2007-05-01	0.093489544271696	0.127061000897213	0.125594998514947	0.0406473019867965	0.0986080694888897	0.0456636575163143	0.295320746031949	0.0417500292203872	0.0661821799381683	0.00904935061580902	0.0480162291270265	0.0154063830163666	-0.0283164400695001	0.132101749573524	0.0501965461294789	0.08435304082895	0.147421028464415	-0.0212194686447101	0.0221643702523355	0.0557125747007222	-0.00408253660298017	0.0787433509990347	0.020086835098529	0.0335946548218885	0.0138305386543493	0.0545476180134776	0.00118434257911557	0.0760112813846884	0.0828329852447436	0.0376940162155824	0.0598537051170128	0.0601489550946019	0.0333143957523419	0.0167804690966584	0.0537371817546019	0.051983931878927	0.0489714622567062	0.0094452301215114	0.0316171661860271	-0.0157056326528553	0.0428081565267237
2007-06-01	-0.0368358731882357	0.0377448396239329	-0.0582420818507828	0.133931440493108	0.040017939617296	0.129116388243517	0.0426171778753863	0.0608499979601909	0.0587017871241456	0.0109968498658545	0.0485480830239482	-0.0249896861131019	-0.0233708436390112	0.063061017801996	0.0199353837968496	0.0678053609590219	0.0135091553237714	0.0193922933603204	0.011829825970011	0.0503263827175761	0.00120107426121606	0.0657590947168208	0.102666407499115	0.0289047339855774	0.0379239850249301	0.0739120521431038	0.0680888543580637	-0.0166070642930376	0.0372588128986082	-0.0201198891086174	-0.00925957668219135	0.0382274491606694	0.0114919108402723	0.0589700825701383	0.0321486406503567	0.0250771173940716	0.0487446982188345	-0.0162966031808483	-0.020539217792173	0.0452023571020846	0.0672532753598071
2007-07-01	-0.0429211119782035	-0.00426576162907952	0.163827995019237	0.0539507803823762	0.0507337246826924	0.0561138753572052	-0.00955666896569772	-0.0280350283704499	-0.0411912891109541	-0.00865278555760042	0.0202992307170042	-0.0537514466470751	-0.0508969571352402	-0.00663510534551319	-0.0115071104720266	-0.0251691195120521	0.00866718388110959	0.0905219233159931	0.0157662999747473	-0.0130177017510683	0.00275937316970684	-0.0314916384945493	0.065171650435256	-0.0511735988877099	-0.00532924617698126	-0.00566161892178615	-0.0263094126483395	0.0768055743588717	0.0520273421449598	0.111052641603878	-0.0131064195304946	-0.0197392487407398	-0.0283122500581929	-0.0589794878280669	-0.0262031393632185	0.0221101083429917	0.0256132031402091	0.00401671390646508	-0.0437732808481061	0.0261259671674333	0.00762810791720506
2007-08-01	0.0460847993509136	0.0332870449793769	-0.0295224867061561	-0.00868605380989967	0.0026078590850322	-0.0543767494153142	0.0068008428687618	-0.0566250947788808	-0.0499546324691895	-0.063753040383562	-0.00842472113412989	-0.000854378305033359	-0.00818893817428132	-0.0710936542747362	-0.0956711639295958	-0.0336144169569626	-0.0039550893948747	0.105353821699639	0.0301333316333589	-0.00482119675513581	-0.0359921706526853	-0.114283769689739	-0.058258193836476	-0.030166223230991	-0.0462639746972709	0.00351464367828989	-0.124163234740754	-0.144600844328383	-0.0163041499856259	-0.0109805859068758	-0.0460247000904017	-0.081890779132566	-0.0582162041266946	-0.045869277191624	-0.0408471003905109	0.00169353352409095	-0.00332042986862721	0.0466452490886535	-0.0414162119908984	-0.0174236855238164	-0.0521953294397946
2007-09-01	0.0901079389492235	-0.0378898913628404	-0.0501741086699712	0.0391374042814253	0.0112351000896442	0.0333153672825804	-0.12936690287504	0.0976361073497435	0.131409708792127	0.0759208741604551	-0.0273308643397853	0.00610081395562499	-0.00213287448052473	0.0474307238771363	0.0754697358484531	0.0125905395740995	0.006500242023456	-0.0466377677997613	-0.0528120462760679	-0.0158076583153895	0.0873979415903097	0.0131275072559135	0.110889940669045	0.000670300352078508	0.00490291361929351	0.013566445352076	-0.0225868076097852	0.0283406380105295	0.0148424230020313	-0.120481995597043	0.0766503488757382	0.0206947399379508	0.10607527217561	0.103193437703855	0.0102460499576768	-0.031882942172059	-0.0119651124282876	0.06823634380034	-0.0143747431016818	-0.0103702886108165	0.139843145726948
2007-10-01	0.0688441235863251	-0.0199611599255218	-0.00146178986964517	0.17286303679926	0.110114955043272	0.124144114025897	0.0559109371458885	0.0154665696495356	0.0156890866092044	0.00125636501698369	-0.0332724824776798	0.102796751544458	-0.000648032021416315	0.0797706062212973	-0.0221853448461729	0.0503222717983958	0.00548133053099238	-0.0625321842735134	-0.0114176504194493	0.0284522834109958	0.0743671408166793	0.019048237193309	0.137843628875645	0.015054141813127	-0.00331170813640184	0.0364607192444212	-0.0560737368092207	0.075755276648694	0.0728832931033175	0.104105722244767	0.0191545174670715	0.0541214553793387	0.0105800953639386	0.0167902787679045	0.00566588170833175	0.0342155265736334	0.0543538588740659	-0.0437622091781911	-0.0130480462553306	0.0348624542122112	0.0628590501170497
2007-11-01	0.00754414886159395	0.152317689690304	0.0134449624323421	0.0787272331428904	0.139637779658039	0.0284152107474113	0.0408119517269942	0.0366356241722321	0.123696132968766	0.0224120827909704	0.0851220671234502	-0.0425232452621649	-0.0315530031872599	0.0306049165916602	-0.00368840138272136	-0.0208078106541346	0.0106313267639457	0.0116674722731469	0.0707178449076364	0.013373132093766	-0.0236800738014917	0.00947133000739332	0.156262633228333	0.0757034545761968	0.0045614611809501	0.0654039087679101	0.000945122931043052	0.0422215590517148	0.0974480628019485	0.026161810502421	0.0778715219447129	0.0333262405749482	-0.00399319976527907	0.0224516112971754	5.99292668442715e-05	0.0708857464071706	0.0499583869635607	0.0905087247570827	-0.0304498523233697	0.0555240768956839	0.0672946292221673
2007-12-01	0.0614334470757173	0.313835739752271	0.0765360497056686	0.00202922346610608	0.102489878946546	-0.041324665884971	0.0872275122605829	0.00990512926384103	-0.054570243257188	0.000927210753059184	-0.102715736412273	-0.0488157460165117	-0.0193032024711135	-0.0150656998361642	-0.0580713333310912	-0.0723567997888188	0.0276780870308376	-0.0248394224152749	-0.0412909414449453	-0.0713244027857224	0.0104559876102284	-0.00220287974695214	0.135363046916166	-0.00838740418178687	-0.0340096086829702	-0.0297704353298364	0.00430111631401863	-0.0113692304596683	-0.0508811386648903	-0.188786331041786	-0.0659164008846163	-0.0462558376586564	-0.0418078000888738	-0.0462698134106319	-0.0785507851803749	-0.0155316735188501	-0.0537024116794842	0.0952449898818296	-0.000550223367955989	-0.014658600783702	-0.0546904070384459
2008-01-01	0.0136739364236826	0.0434407630180982	-0.0833294791439081	-0.0276554553344078	0.0221159284593023	0.0337372068903207	-0.0164957659238768	-0.0369722518086593	-0.0467231963082566	0.00250797899882158	0.0605443476198806	0.0688086752291593	-0.00308427546812634	0.0949160943333235	-0.00465342741276383	-0.000663574697877737	0.011945495630183	-0.0213423977304889	-0.0377202763688491	0.0356837835227605	0.00220149755915318	-0.0583156382966453	0.0977001997017169	0.00866786684089103	0.00477217290405948	-0.0673189560416292	0.0114929766662551	-0.0353094478730672	-0.0134682893954365	0.0459416653277159	-0.0206560450606709	-0.015540437863986	-0.0239494568572496	-0.0280931429251419	-0.0699644375623411	-0.031631676562189	-0.0219985710357551	0.0423021200699082	-0.00676309517638941	0.00653903038000027	-0.0110191298018622
2008-02-01	-0.0240974135629963	-0.0746195380398624	-0.0913532510930249	-0.054464788710798	-0.0463280361065489	-0.0684427067637265	-0.108762634901326	-0.124560376106898	-0.14640332573564	-0.0475984573008542	-0.109705197284931	-0.171426901603167	-0.102035949056444	-0.0120988807828355	0.0178211388327599	0.0183528352460967	-0.104636102834022	-0.186056416447879	-0.08774521710396	-0.139720717477232	-0.0619740497018174	-0.05883761768244	-0.232845425824729	-0.046183962916603	-0.0650466322762404	-0.101589585564525	-0.0494972962188931	-0.081122061429648	-0.0638878856486485	-0.194268125366834	-0.0716228528288326	-0.150758910597939	-0.108463456972785	-0.0833905661644912	-0.140663431784374	-0.0978510867040898	-0.148232586124154	-0.138350224477628	-0.0591432413418307	-0.026922167943974	-0.095967720378394
2008-03-01	-0.0271961996727317	-0.194444727353771	0.0343965446553658	0.0606124649046324	0.206114953432456	0.10048558015758	0.483229704729757	-0.153082750295491	-0.0876012089094779	-0.0449810944016783	-0.20681931415232	-0.0353709629054987	-0.0793176074444928	0.0442072950785266	-0.0220878862336498	0.0811638145364389	-0.0120623415606564	-0.08744369496067	0.0414122735456854	0.0604551496873572	-0.120832595629548	0.0182889016026993	0.0348172357462649	0.0233011394914253	0.00742028336737168	0.0238901198351395	-0.0130607425436812	-0.00867323802482924	-0.0783877178739116	-0.00114225910502815	-0.196004386277303	-0.144489032902118	-0.177423545752759	-0.112762172763798	-0.0965733335726407	-0.0931336405091882	-0.0476567361063643	-0.0227696520018728	0.0189825699414275	-0.152830297204198	-0.052211466310221
2008-04-01	-0.0797909692025385	-0.140112515402094	-0.080096078128349	-0.0705980085797422	0.00659185434326402	-0.003154275805011	0.00513488853328533	0.06386352586074	0.00897496900315015	-0.0470038082778212	-0.0517034365724939	-0.0280393752366308	0.0166591030554283	0.0112691913588104	0.0193068297538609	-0.0584795215308882	0.0299469554115715	-0.0700019496691211	-0.0918720038364497	-0.0293778610911048	-0.0157464565320424	0.0108370961508187	-0.126295594037151	-0.0516933115285565	-0.0115030226122834	-0.0240760693939622	0.0347529069490467	0.042898851894337	0.0817556897421452	-0.153891602425283	0.0686901714539098	0.0260464002736826	0.0344026099854694	0.0456398059471896	-0.0357387208291317	-0.0535506324657155	-0.0318135094944959	0.0209124277915272	-0.0380756057353549	-0.0284328775581613	-0.0209903195564331
2008-05-01	0.144936313678844	0.0552733013914638	0.078776315825929	0.117067507308455	0.195939167261324	0.171156972310826	0.34073978537857	0.0163105188802763	0.0514372976604384	-0.00919666023656235	-0.034544100012668	0.0905302674144253	-0.0495494253598485	0.104894847520002	-0.0258578678980121	0.0638369448597769	-0.0053748027023678	0.0961847562677441	-0.00329416703662903	0.00820656945374149	0.0236907598196825	0.0254674663425741	-0.0173424683699728	0.0277117081274922	0.10346983773494	0.0944792366468431	-0.0154258783950228	-0.0345324849393411	-0.0432433294789407	-0.082082780844114	0.0293770511956238	0.0543543318986863	0.0789786622937649	0.0307540538453934	0.101329518567063	0.0431210611230281	-0.00598455183128681	0.127869209143981	-0.199518656393664	0.0926456254068265	0.0284266056493905
2008-06-01	-0.0131793687391357	0.124546473466522	0.0289261787775167	0.10530855464466	0.263487071720461	0.212207647225108	0.0739589376651689	-0.114471347629387	-0.129712769596709	0.0209683344954999	0.0747313888125696	0.12102180286721	-0.0206359861661782	0.0173336614087123	-0.0361663821058804	0.0632936380029394	0.0691813797643815	0.109671647716075	0.0405974950379934	0.0988730377434929	-0.0284881009767576	-0.122935802898924	-0.124315275536868	0.0220277473449257	0.0259297603911751	0.0431870639005112	0.000692493989926035	0.0459530811054976	0.00576298734049129	-0.139779243292212	-0.0059823729240066	-0.0561561758918591	-0.00777152947841835	-0.0663010717668522	-0.0135342290566261	-0.0200253167099811	0.0459897357878771	-0.100642781482094	-0.0295394561697777	-0.0245804953004044	0.0203080629873555
2008-07-01	-0.076009953196582	-0.195337679930894	-0.175144104294623	-0.0275337155530294	0.00189554350139955	-0.0268054332209368	0.182766771466114	-0.143342790111214	-0.196761056683781	-0.081182986212929	-0.129754266094124	-0.0660996794232682	-0.165702597405186	-0.0382288041600136	-0.0678302769960793	0.00564910558731581	-0.0663914025910094	-0.157211685604885	-0.108085177774346	-0.105970671083271	-0.149939167034847	-0.229263944560079	-0.12261056742574	-0.117301192639783	-0.0803267247734684	-0.0404564717791813	-0.173593662695846	-0.075318086719125	-0.0894792145768007	0.0718045820231648	-0.128689823067078	-0.120431168811425	-0.124284250765791	-0.10337198700315	-0.129389567264387	-0.10740304692322	-0.0888647930260832	-0.11596751521611	-0.102386737394535	-0.073299357616169	-0.0605927688023249
2008-08-01	0.0315302904071088	-0.062054679457652	0.0778231628218382	-0.136368843569996	-0.0382649893513254	-0.13151846772627	-0.230452819654973	-0.0961304675893076	-0.0306817412557878	0.0359964653339291	0.0166953105344915	-0.188161690299609	-0.020658754242638	-0.05319001744553	-0.0126477850009462	-0.0911324002894232	-0.00134288987689868	-0.0565047678656583	-0.0548974045378929	-0.0570478969614872	0.0295012038290826	0.200227710775965	0.103542141929988	0.0614484122495442	-0.00808025372180476	-0.0189220970516988	-0.0231084078493699	-0.0141884164912033	-0.0204697942379814	0.122406922834407	0.00157124810062496	0.00391834645120688	0.00607402810702225	0.0283879748807852	0.0149067206192275	-0.154848226455977	-0.0166965285529675	-0.0810923122736182	-0.0940530153464393	-0.0134973621449349	-0.0437599447350796
2008-09-01	-0.0650705552749454	-0.0193616244084859	0.011369244801778	0.0149630711598243	0.0403732864179338	0.0974612073595556	-0.0639992062587602	0.150423898629562	0.0932330079915857	0.0992762393057897	0.213120539382641	0.200041481	0.0611720349429839	-0.00837895586019933	0.102866591723501	-0.0336175158897862	0.0770595585314039	-0.0194628325388765	0.0710519112206379	-0.00424087782617713	0.206931013383646	0.0104586167996067	0.0855840476099097	-0.00905190869473601	0.0751141139836277	0.0883316271593075	0.185479918734955	-0.0382525386909559	-0.036759077319286	-0.0486049069019217	0.089122202764437	0.0354557694226099	0.0940503065533426	0.0801589636213259	0.0349459316686914	0.158421147830059	0.14280704097516	-0.10985823459203	0.0924746226776185	0.0571742202527356	0.123462004790974
2008-10-01	-0.0339538894980112	-0.0302420124354575	-0.146871228373382	-0.1812970367598	-0.14743441175518	-0.0838263497686061	-0.239790065799072	0.00741833681673172	-0.0446392892576291	0.032597752990898	-0.112716900513309	-0.181636334878953	-0.0785705541863847	-0.167077978879851	-0.0046604917826669	-0.203179688821257	-0.0284070936552722	-0.0485374385038595	-0.0505405246808144	-0.0260260552904822	0.0695406110128211	0.0846869921399041	0.00219810601161746	-0.0243376910843067	-0.0702671880498038	-0.0943986988392683	0.00866535874710837	-0.0571411534507013	-0.0682140237508263	-0.00369699663445296	0.0536330680540044	-0.0352385630215935	0.03758200399899	0.000136236404541747	-0.0458740321514713	-0.0292839571596245	-0.0668622912285825	0.056455477978106	0.0182431839522075	-0.0213688653191344	-0.074181307327705
2008-11-01	-0.112161878342747	-0.228586752679743	-0.137249617657085	-0.154216102432847	-0.226109195802489	-0.117465104214188	-0.128668445816116	-0.275053856479527	-0.256979707973123	-0.00123318669108668	-0.413153890146803	0.267950775827848	0.011331729820636	-0.195798930294732	-0.0931920319884943	-0.300082651527294	-0.148274123749735	-0.132822800679561	-0.256990727313044	-0.166540098508946	-0.0157489601153679	-0.0994616154268763	-0.329730562333859	-0.0395013931625438	-0.0308415933254824	-0.204806582736638	-0.0437550891255519	-0.167521267612083	-0.105045665071707	-0.194191720267404	-0.0458999484102671	-0.127057856084624	-0.0357762921807485	-0.124783617340945	-0.166166953548955	-0.155841809570496	-0.152736527688873	-0.203783286281652	-0.0989524676343416	-0.0269671784443302	-0.126014641675741
2008-12-01	-0.116172804305274	-0.058704139988973	-0.354263368270132	-0.0544030761740982	-0.128930615449168	-0.0915711630383254	-0.177361774180255	0.0837631644841237	-0.325543878928234	-0.0326092598048448	-0.259529457021467	-0.182037601002057	-0.26221830245885	-0.183717645402048	-0.132714394048982	-0.224943686745936	-0.0528320498197077	-0.0625951493070548	-0.11326095940854	-0.0346683945474707	-0.0384194799608713	-0.158885102906694	-0.312869472753907	-0.048280020636009	-0.0108275357137432	-0.0934845033465421	-0.171065625692093	-0.213610918946936	-0.109421866618433	0.0999528776848734	-0.21346301857248	-0.104662858942809	-0.10501160033797	-0.0454623592193505	-0.0953275690670578	-0.310071321583777	-0.141943730032746	-0.157411874506081	-0.0389186606231288	-0.0543996460911899	-0.129703752837621
2009-01-01	0.134951112252104	0.0906665171736734	0.244844410432698	0.0562689715722002	0.100655427308338	0.0505400167468668	0.261033107340367	-0.0492623962194255	0.334317338848768	0.00673955922873596	-0.334427250834954	-0.0678691725859656	0.118672989214738	-0.0283083058805319	0.11792535204779	0.0556068086641132	0.11869567611894	-0.0404174288411488	0.264542775214357	-0.0160330686688502	0.0169912215859691	0.156563824807939	-0.0898222955651668	-0.0290451530741418	-0.0340169884710149	-0.0185308378397016	-0.10151790089538	-0.00524903751142293	0.0541254794859104	0.128361568381002	0.00584563774066032	0.0514161988879747	0.106561591903398	-0.116079367944602	-0.00773194578462051	0.263029068513814	0.0653840588103266	-0.0219042161775562	0.0427915026111098	0.108721117205223	0.0619826624511849
2009-02-01	-0.0482506018970535	0.0451795570933216	-0.0169941694443962	0.0220270428041928	-0.0560878354379196	-0.0681554708030171	0.00604378560231864	-0.0617402687093489	-0.0831068598565941	0.0162542697083112	-0.0340468139751207	-0.0311699124511931	-0.17168503145582	0.00521359006819269	-0.129441667242842	-0.0704075467735421	-0.144723207197831	0.10076339941539	-0.0683594976305517	-0.0723429443089817	-0.00757829147663831	-0.0683950545402623	-0.17817477387805	-0.0305818582415021	0.0366362156604724	-0.0987979883970936	-0.0677958174100035	-0.107367890914827	-0.0390315266930587	0.177314117770407	-0.0990778892179303	-0.100651667847956	-0.0607637254974441	-0.0526891486320233	-0.0138973426827532	-0.0751021175648285	-0.0456234381990398	0.00810925068331383	-0.0133733950970227	-0.039695608800403	-0.0423767550172733
2009-03-01	-0.0352935607029134	-0.0661543190634094	-0.142317216297339	0.000392149693803657	-0.0271306031748171	0.0133732905457854	-0.060289092445322	-0.257834261349547	-0.1037755724019	-0.00761029464121852	-0.302976982306992	0.117775147387343	-0.14660619457944	-0.044033174589114	-0.139623167713964	-0.0917448166403284	-0.135369399443655	0.159895047067008	0.0216803285817229	-0.0894305017037171	-0.0514694178449741	-0.161645973040053	-0.130884983467695	-0.0531467175258461	-0.107902044932843	-0.023246002852943	-0.0275583755103367	0.1574968517656	-0.00971083427409338	-0.00896999196677609	0.0368442879340688	-0.118742278721061	-0.272647111698459	-0.161697504745099	-0.110905521684245	-0.0516513155976099	0.00397662900172257	-0.00209070707464146	-0.00926755009972068	-0.125014770501596	-0.0501255021910145
2009-04-01	0.0444698727999845	0.138478951217949	0.0106816673599333	0.13959708861355	0.186699669065701	0.142730664036134	0.0898361106793675	0.196857211219932	0.217779894950749	-0.0759743189290781	0.304358943872168	-0.132574296012545	0.14488992649855	0.0711445167126509	0.13013326339662	0.122426328950554	0.165052546482553	0.148531808512208	0.101883860198807	0.0769449643343141	-0.00563524387819098	0.0385745342332649	0.236829001125432	-0.0406407020035208	0.137697242450376	0.142343151192663	0.128530929948386	0.107032858848875	0.203805289003414	0.182790250724147	0.203176379978168	0.259907239462337	0.152277336295026	0.0659726567559776	0.164037623341816	0.202609815093378	0.116594708849674	-0.0279982110524395	0.0243117986014984	0.00554577885699416	0.0866860877981487
2009-05-01	0.140079185173116	0.0327063070406805	0.1914597363831	0.0639913055678862	0.148970770955886	0.049917859379783	0.183251871367794	0.0856319944799467	0.163222430046965	0.17371215310903	1.61827775689405	0.14421616543857	0.132776341445477	0.141113590963496	0.0949399456964876	0.121046682760728	0.0362178606702994	0.160813959331541	0.106004911750337	0.351774005104663	0.0515250036950109	0.0203264181373347	0.0909464093678628	0.103183008361376	0.0648071445491582	0.277192515662089	0.222536009224532	0.179918550933059	0.0903015389633622	0.131464461025522	0.00553502742762148	0.156512369115403	0.102472489955385	0.0529559978840941	0.0860686366034522	0.0984211790757344	0.129436031141471	0.033312822561983	0.0640824400498981	0.0242806919479939	0.108992573013404
2009-06-01	-0.0653972857590365	0.12453096598775	-0.113638236416433	0.117307815085865	0.169983566828154	0.0802743174933556	0.168462992503266	0.0681544450346793	-0.0530073517738127	-0.0245603672041011	0.151898963925619	0.284165756544007	0.126486057467627	0.196309294967707	0.108039990666158	0.195617663948434	-0.018568639499764	0.125220798113449	0.198963376575134	0.105487410866288	0.0591139667663015	-0.0641479175576624	0.266231702929597	-0.0523882590576047	-0.0313790757000064	0.0409323023825797	-0.0487219462234792	0.00937155056688451	0.0937272824964844	0.168638134821895	0.0334481828407681	0.0145967038415762	-0.0116673062017764	0.0918167630862587	0.122669070121465	0.0376132006960702	0.104387731614082	0.256572196969182	-0.0211880379478234	0.108851664341194	0.0263761793790607
2009-07-01	-0.177315876777967	-0.0321530168099106	-0.116529372770029	-0.0228328638911061	0.0165847381489855	-0.0189512434633924	-0.0182266737930789	-0.00399824058158187	-0.0333392241973009	0.0142158375080677	0.0668161083470857	-0.075748018566389	-0.0688797795265983	-0.0782997966664269	-0.00539637590550899	0.0286559807931002	0.0915139669054395	-0.0433445436125049	0.0239555472966667	0.0295116456527536	0.0461090224165844	0.0248523049195785	0.0648835280392513	0.080011094811308	-0.0278439732637267	0.00496281238786658	0.0475392123483782	0.022600596733233	0.0712471649371122	0.0654049637489362	0.0257748790880741	0.0320793611286011	0.0148458707732726	-0.0127689918909208	0.000417781632258256	0.0231961707055052	0.0210435258172162	-0.0332474626119735	-0.00261145737752995	0.010638707994877	0.0180329789595184
2009-08-01	0.126392273636812	0.0264641906233152	-0.0106967473741004	0.130258071622214	0.187575092857298	0.0671872955243358	0.0854260908886351	0.082925562914218	0.246767477866811	0.0611013315818825	0.441608211747896	0.0552487387313184	0.14745662407013	0.13056729935166	0.0892559264911265	0.226761924813193	0.141772439283369	0.0770642974255173	0.177909043063467	0.0877265905641299	0.0419928871737921	0.0430586222006902	0.118628403634695	0.0920829834147485	0.0704992559514065	0.212238881986299	0.0465963946704701	0.153315614503983	0.105525908238332	0.0539230986987657	0.152342449293024	0.136141499135023	0.0546551415425373	0.0869378182474117	0.108971066244281	0.036447675399261	0.125626780534102	0.090276790259069	0.0584442072284613	-0.00811295227255945	0.10070415096589
2009-09-01	-0.0120296428018559	-0.0864247028875105	0.210087786579728	-0.00387021229881699	-0.0106413888921294	0.0798464199217474	0.11477332073735	0.205268380128929	0.207805353622767	0.0405362784008924	-0.0304963654131657	0.0772423811674124	0.0452656562131466	0.0651448248630444	0.182872286835832	-0.0479277131310251	0.0358714711060846	0.186876658549229	0.116627641246999	0.0804586310680573	0.0825875538405823	0.0357272624150041	0.466942457409525	-0.0271798444326067	-0.0260587070034878	0.069155080909117	0.114164989447963	0.00783462031525525	0.127140775281348	0.143518606215446	0.134007665543868	0.115828064006572	0.102130413566944	0.0895036977286654	0.121881652832897	0.101240707476468	0.174045016657383	0.274960735289332	0.0185155488184099	0.155312102569067	0.1673458877623
2009-10-01	0.0708556933362049	0.0448485182987537	-0.0863136841241821	0.0287877510099037	0.0575597013621852	0.0447826521850349	0.286306853255778	0.114156465495337	0.0473564916301556	0.02868669123489	0.027826342308779	0.00514764319848508	0.0631481650590177	0.00652107682178988	-0.00190374542849307	-0.000341617457349761	0.101394545162005	0.164179905748871	0.164501349987758	0.0760090496193946	0.142595552271632	0.0251727099643376	0.102895544568618	0.0356234518778037	0.0614898798851039	0.0911837781405109	0.0729175459810801	0.0259161960911277	0.196240509064506	0.0962318600274033	0.0730455560226674	0.0701681660171186	0.0558844940877846	0.0908240693010113	0.0988432464338467	0.0953673836380656	0.0728323803952073	0.104988582513958	0.0598833733312138	0.0115049438864473	0.0430325281030379
2009-11-01	0.00916267842204903	0.0243755406128112	0.0239793971520636	0.00431600725999311	-0.0588851592763067	-0.0554962967491969	0.0204023387955966	-0.0765069745219814	0.0288550022724089	0.0049297491629587	0.050795131843995	0.0544081265114875	-0.0496500251047219	-0.0242808612772169	-0.016025994882636	-0.0534638584658704	0.00861455739210324	0.00320128171497767	0.0569253025913002	0.0561744244368252	-0.0135125744056961	0.0462382775247305	0.0707715865297383	0.0015070944101092	0.0038311129412481	-0.0250694433356751	-0.116315332214626	0.0433051490651847	0.0275257727801632	-0.096069338345799	-0.0245220395639232	-0.0837183855855316	-0.0319647095797934	-0.0684470942567084	-0.00161122117853244	-0.0422108536953132	0.0269954395404005	0.151520377832226	-0.0461301108605737	-0.0164944605045618	-0.0600318607300587
2009-12-01	0.017272255522865	0.0377867179162908	-0.054475732135387	0.132217495302653	0.0805824999195836	0.0167156541580279	0.0343105794217914	0.0600334885294573	0.0165782512153032	0.0315090426321021	0.0267840546754603	0.767431280569994	0.0207742289218769	0.0733920725416246	0.0158196347125551	-0.0133943354705158	0.0210775782795988	0.0614362288205929	0.0148349128660348	-0.0311891709240182	0.0328653607005795	0.192714627187989	0.0411735069861442	0.0702936943724133	0.0182474062191461	0.0265441779497355	0.00375457503641593	0.0791370005373434	0.0912539585321417	0.164120582024112	-0.00268467962842812	0.0296480378007158	0.113479751174	0.00741967327498677	0.00565407804876022	0.00203280354958778	0.0354061706020351	-0.000853514632540851	0.00616925750428427	0.0138957983338411	0.021765580770291
2010-01-01	-0.00278737959931627	-0.0751405229754499	0.098364483232542	0.0314425702109288	0.109024245603228	0.0144090483042519	0.127005226707634	0.0132909179075996	0.103059889121301	0.0310147084044143	-0.100365157278592	0.0193424402810712	0.161468522910374	0.0995834582985805	0.0492049462752735	0.109334015230904	0.0924639178348005	-0.00652828978339387	-0.033698297650356	-0.00856676509096804	0.0549243070179443	0.00932027964906502	0.0598114120021754	0.00988034485098945	0.0375389149471691	0.0324251974287778	0.0512105827548704	0.0529727801838107	-0.0257176323633362	0.0724491064358357	0.022839126901675	0.0501400972239489	0.0894481226349676	0.0309677244356144	0.0575448792888886	0.0101080635474872	0.0559193996703467	0.0415881765308814	-0.0111716372649543	0.0571370332042493	0.0433854616858132
2010-02-01	-0.0264695776223999	0.00478164580439674	-0.134783740780588	-0.0900942063126952	-0.0781586290089253	-0.112216702558394	0.00870711757344871	-0.059769380132004	-0.0783669849620611	-0.0341498429647923	-0.035084159922791	0.00645033015425348	-0.0522328753947994	-0.0821248391818823	-0.0609101975208831	-0.124980413403032	-0.0850975674902154	0.00437496837491756	-0.0291282307378707	0.00534171146338921	-0.0735828527843023	-0.0555224069622924	0.0524351913743123	-0.0294962730038393	-0.0355971775026909	-0.0906748726889314	-0.0522740554881043	-0.122095028383918	-0.0309259324063363	-0.0533375913046066	-0.0456404023612747	-0.018040981021157	-0.0536005586423268	-0.0242968227033901	-0.0289852447243582	-0.0172715991436667	-0.0629599038920561	0.0357196068211357	0.0124007414488498	-0.0304418775896504	-0.0606030731103267
2010-03-01	0.00977307588005665	-0.109360116641916	0.0778323627295366	0.0504482665375547	0.0574260931914033	0.0368344638651678	-0.024899002690632	0.0915808703324963	0.0214864613039662	0.0262103243694624	0.0461458437706281	-0.0576996948078074	0.0368114114941214	0.0343124409340916	-0.000769308989534185	0.0303150023874265	0.0294105956594962	-0.00629294529979591	0.00798566737200737	0.040747229365824	0.0578418492065373	0.019205609152292	-0.0439507452230346	-0.0664134875827266	0.0696603750826471	0.0371870504829014	0.00616571081802385	0.1769772975912	0.0217573722052617	0.0419277672663864	0.0679671944052386	-0.00577162380423507	-0.0220038973810076	0.00629033330201444	-0.014640738710644	0.0486032164652986	0.0738589822951756	0.138146715229582	0.0177939090803456	-0.0467749321284149	0.0625348529985831
2010-04-01	0.102611772482186	0.0337246684177251	0.0241190645530971	0.104247224082449	0.18065054834976	0.102641663755666	0.0330694150964836	-0.0243663385711439	0.0328622906965453	-0.0156493838663034	0.132567799386744	-0.0868154300408071	0.0578680849304344	0.0439452615874898	0.0832022254547	0.151742942273045	0.0603990881552268	0.0856176067804307	0.0878037916911844	0.00612008828227093	0.0838941988852392	-0.0159099302457084	0.0680130832850922	0.0534860856293753	0.0394308065986164	0.0319354727336827	0.0110295800781821	-0.0211408614725393	0.0561927085456923	-0.15680305978536	0.0618074140904345	0.0171167203031261	0.00284604933860215	0.000358908991826273	0.0142293791476215	0.00626546136180871	0.0511833102974698	0.0524229479622673	0.024971831946279	0.0517506146721665	0.0282186193496556
2010-05-01	0.038309023528938	-0.0420615532730942	-0.0754827835001875	-0.0837665462059556	0.0029325857417633	-0.0320701832935874	0.00269270571188156	-0.00108453262909421	-0.0154908457937341	0.0224985144494079	-0.0934327348128104	0.0071717105703043	0.0305627741234339	-0.0135842451854371	0.0303339469193097	-0.0988704440897523	-0.0318329889577119	-0.011164949425735	0.00976623998858887	0.0473014625151332	0.0483615314244981	-0.00102898469443001	-0.0325217011333233	0.0434770536126085	0.000478840906395124	0.0214071010250891	0.0191529650697138	-0.0797675013401106	-0.0604242995331441	0.0391872419913506	0.00797669207223775	0.0134903582897269	0.0108424235629481	0.0853492306281184	0.0284177907526865	0.0214431731337382	0.018576396911592	0.0109776028346732	-0.00399746589206579	-0.0352519235089907	-0.0371442417609464
2010-06-01	-0.0644543864860905	-0.04957016180569	0.111768018703321	-0.0330428866965294	-0.0687067533518804	-0.0547892549258984	-0.158077716950377	-0.0517985775755033	-0.105908017975464	-0.0142174654296604	-0.138939824649101	-0.0808889831917143	-0.072370475383669	-0.0811843966850819	-0.0570113500948281	-0.0554353703291675	-0.0270632724362455	0.0132929742445639	-0.0311995662436614	-0.0856401308729547	-0.000529320651195782	-0.122604013628679	-0.126181698920284	-0.0682971982553217	-0.0488766002989603	-0.0831715350749441	-0.0763849926131481	0.00462056618717213	-0.0679444708468784	-0.0316249650409879	-0.132972205613714	-0.101400937312813	-0.0846972715888955	-0.0467336285295488	-0.0630918573285086	-0.037961003286482	-0.0819265474558205	-0.166125999097369	-0.0498263048224062	-0.123815772165815	-0.0874893633884642
2010-07-01	0.0649685666202484	-0.0680057071606957	0.0144126846058144	-0.0126198587357576	-0.00324458702610231	-0.0332137487451569	-0.097920957060886	-0.00811941009582926	-0.0696499622161386	0.0291949238129229	-0.123762750646576	-0.0416034422703151	-0.101377359952858	-0.047765938716911	-0.015377212225222	-0.0968312367804496	-0.0286890722382321	0.00989780115317317	-0.034796401495579	-0.0216819468507689	0.0268914906757692	-0.0510783098678886	-0.0648217140944031	0.0545099734783411	0.0100859238713711	-0.0481172741783761	-0.104795213349976	-0.0335857283626506	-0.0383630232937524	-0.0889717487015964	-0.063724997394693	-0.0825635684736685	-0.060523662119111	-0.012477848580693	-0.0203527983365258	-0.0202621818016604	-0.041012765749948	0.000631749160601618	-0.0634291326350698	-0.00524673260265546	-0.0649978584881121
2010-08-01	0.022463211985124	0.0140816333956274	-0.00205173112593554	0.0832817222996839	0.0827203856848587	0.0622980212731075	0.118417466083921	0.0486610947211962	0.129026046129566	0.0229053498515064	0.0602947662377728	0.0940825326419238	0.027363216430624	0.147731956387958	0.042698504387805	0.0848441097782323	0.029053308869747	0.0346221257145316	0.0958111743949618	0.0455275253254241	-0.0177218338293651	0.0742629599090114	0.160677172776368	0.0375317856852841	0.0447795577390694	0.067153623764036	0.0735899860899874	0.130867666993486	0.0487685357077037	0.0565256142312646	0.127255153719184	0.0420915003732131	0.017238449814603	0.0298491538142062	0.0824732727374015	0.0684747621963602	0.0694254572569849	0.0324440041653372	0.0587558335969755	0.0334386800309373	0.0670291371527218
2010-09-01	0.106443934912024	0.0535500662189334	0.0448113255554421	0.0126803906905988	0.00816948137696011	0.0178300791025972	0.0121358857917818	0.0421434468304826	0.0352027088401896	0.0527758421276183	0.146372662167897	0.34080390842237	-0.0253349452066155	0.0168394343559612	0.0363317626640992	-0.0069183755201706	0.0215844134177585	0.171068877285291	0.0479631360388714	0.0796230473085359	0.0101550417889578	0.0852422367495075	0.0643685015942865	-0.106057310882066	0.0113244790715929	0.0119133754913079	-0.0125006070754252	0.0479857020938037	0.0405682520293539	0.0414635383347841	-0.0304039517996123	0.000711499757982389	0.0148054332275376	0.0292777292935757	-0.00752300902525781	0.0616400811447336	0.0202348119380654	0.121047327845649	0.0129600087476595	0.0504347008906761	0.00881935064802532
2010-10-01	0.103724756816883	0.052344220998142	-0.00458867491348179	0.0811613477432933	0.0627979108712198	0.0346872390111392	0.225451421428011	-0.0297078846031743	0.0662463745742731	0.00999796941409668	0.0172722169015292	-0.0718114245107275	-0.0162525709833586	0.0294710809571128	-0.0153626281721677	0.00655131331872945	0.0724918749952635	0.0489424639374111	0.048806771627888	0.0682353712839543	0.0156799297538868	0.0434334182755682	0.145435375971101	-0.0288082391332881	0.051719923144033	0.0487025568762756	0.0241670284491892	0.0108085637877065	0.094695646219747	0.0174345498645874	0.0221446289376044	0.00758124001615463	0.00924661012595977	-0.0182646192493181	0.0381002846439157	0.0197335861327962	0.0403171392451543	0.0629512749111377	0.0307521471114123	0.00321779023887782	0.0511662134801096
2010-11-01	0.0682433425721659	-0.0179100267426543	0.0299908720567364	0.0857963131345138	0.063563225640484	0.0178968043230079	0.090252357093787	0.00497923235888489	0.0167623501257638	0.00209016232631655	0.0105471612968427	0.269247788	0.0488492568327925	0.0358999003323858	0.0294939452222979	-0.0032646056900252	0.0436113376982259	0.0137624683531177	0.0318374866161072	0.00293914974649412	0.029792668222565	0.0557248531373332	0.0279469194368155	0.0272793510542809	0.0276611322111582	0.0198444498678154	0.0223528630798921	0.00728720383318511	-0.00135989042371883	-0.0137710660775278	0.0162985665131726	0.060358700403611	0.0538080533817129	0.0171064356105051	0.0493755556134235	0.0358028688143014	0.0221111578795732	-0.0485674751939174	0.0568803654898873	0.00725684910912073	0.0350292122554304
2010-12-01	-0.135974421488247	0.0980172117512768	-0.0193134224315937	0.0268333477813255	0.041740873992165	-0.0202155472434453	0.0237227119340066	-0.0279309291778968	0.00767626486643191	-0.0489197883233118	-0.0794118221510537	-0.0719967843890171	-0.0380548721541704	0.00957513461375272	-0.0476035553978283	-0.0129076953762465	-0.0840003210843736	0.0466199590222049	-0.0418482041894409	0.132917188439363	0.0905291272189689	-0.02186898938552	-0.0151318530825636	0.0319652640576548	-0.0354957520577309	0.0276524266020068	-0.0107552053438133	-0.0531471350352706	-0.0765666386345807	0.120985491870217	-0.0573306049525321	-0.0178596814108951	0.00875580253605849	-0.0325730061402625	0.0245149176819675	-0.0232938940723967	-0.0109124777937109	-0.00838450900041891	-0.0679712173055247	0.03627334182754	0.0232823655288669
2011-01-01	0.0172852563111434	0.0602698662994389	-0.0478119029895903	0.070036318589044	0.10628875363743	0.0580770380652336	0.311941501728979	-0.00475246293441989	0.0265454769385032	-0.00349635984824859	-0.0282211745679776	-0.000935867099146338	0.00801028103932508	0.0288063250433658	0.0533238392028907	0.17997058345269	0.0881523091242382	0.171753705500671	0.0964816036642943	0.0853473025253995	0.00377985396634109	0.0262485278560588	0.0723336399601329	0.00925085867375272	0.0404524460112777	0.0492001881619291	-0.0123171209749965	0.0203943898783959	0.0233279579876327	0.112226602671295	0.0362985261891995	0.0456413251756876	0.0495771639415508	0.017251207628304	0.0204536888669192	0.00345901751328609	0.0465875913894362	0.0551740038984156	0.0470870748690403	0.0795692389740542	0.0498208507740676
2011-02-01	0.0559752632749468	0.0559721129926791	0.0691134632957933	-0.0246116073648409	0.0269848185786863	0.0055927647074949	0.208746976844924	0.00592144818616859	0.0100504820163598	0.0177185848982989	0.0546751029792071	0.070837611	0.0144332737245617	0.0604360497899283	0.00478922784975542	-0.0359100778907822	0.0277346746891602	-0.0179153313118355	0.0702788719569669	-0.0413706127338111	0.00529654221820419	0.020476538617866	-0.0040780144788712	-0.00638951858313497	-0.0170802742315636	0.0254699002403037	0.0690158478363981	0.0551194921725848	0.0241033749910363	0.0283840210383705	0.0326806742800938	0.0236256746163823	-0.0208884107583649	0.0309905833093695	0.0208608658776966	0.0263207186663977	0.0178926929840101	0.192069542559377	-0.0272457199795518	-0.0183533096036635	0.0231010418627807
2011-03-01	0.0119981652254953	-0.0605247630278347	0.0794436809252048	0.038719825923997	-0.03207746511121	0.0272088567388159	0.163102180617262	0.0519521116038367	0.0226318844684494	0.0224312015426706	-0.109816215178129	-0.0775367806244541	0.0605130884326546	0.015527128436541	0.0432393454380094	-0.0103139946416224	0.027110940563426	0.18104923357426	-0.0180148035376558	-0.0126659394788751	-0.0129837861691524	0.0214076321091472	-0.0636782199952163	0.0159821569461902	0.00167602833242098	0.0338810471901494	0.0114928613649932	-0.0141220422354553	-0.0146521743344123	0.169832654494127	0.0273832189532924	-0.00894277077996551	0.0271009157511687	0.00416487592580841	-0.00998155429283715	-0.00198143337992274	0.0309117054168045	0.197233341324856	0.0852407935013814	-0.0149456257666226	0.0115811871324452
2011-04-01	-0.0168125617642078	0.0285298275624156	-0.0193331293793508	0.00410379155537661	0.0468217519877969	0.0817297412947223	0.0836958287195143	-0.00874658999200739	0.0577611500029983	0.0150584850347015	-0.0559334199190237	0.125880173817891	0.00312324904688451	0.000132488275736351	-0.001017007526444	-0.0215094967106864	-0.0183831711226171	0.0317668991359151	0.016392251669775	0.0592680287326475	0.0500885994997178	0.00167763030644657	0.0111583546073455	0.0238065905525206	0.0145834963923673	-0.012905489915631	-0.040016695275003	-0.0178108544464216	0.00900792128095915	-0.039032832979526	0.0168368346949208	-0.00916050288393408	-0.0130507087174236	-0.0116605504251507	0.0257585952248649	-0.0223275185484041	0.0302851759807128	0.0979759258343929	-0.00119365451641689	0.0497811069557345	0.0276003430319452
2011-05-01	-0.0104440531827703	-0.0712587339685844	-0.0303585932078322	-0.0213468343533215	-0.0425709366408007	-0.0309113747024306	-0.0960304083660664	0.00642198932807077	0.0186464290516221	-0.0202651079918343	-0.0947840495357555	-0.0237411326780536	-0.0298783582177233	-0.00429688849141066	-0.0443277392896396	-0.0902804184583067	-0.0195560932304534	-0.0703987957256928	-0.00287275157764229	-0.0339825464370566	-0.02716610019365	-0.00603886418739783	0.0468752618023028	0.0153214839458407	0.0200289560989179	-0.013774714559557	-0.0237914152913432	0.0222409326043369	-0.022267343914741	-0.00466768732580227	0.0266396812878199	-0.0123781878455325	0.016269993279132	-0.0056390091853401	0.00713888450726452	0.0372852383567212	0.0230059102927459	0.0341092942748713	-0.00884036708543427	0.0442000011701436	-0.0496969002179897
2011-06-01	-0.0241546666670714	-0.0377899908323023	-0.0825873425879705	-0.00617720099897189	0.00595729380769127	0.00173889129596562	-0.0349999042616386	-0.0312837800984918	0.00638788856857979	-0.0155555682520156	-0.0287606988616837	-0.0479253127891245	-0.0181691299763379	-0.0120004026110137	0.0201224674543306	-0.0294830526876224	-0.030837375136014	-0.0606512993418229	0.00990339266158395	-0.0526361644513702	-0.021068684743171	0.0133040304983661	-0.0720974128269886	0.0361474298422748	0.0215698237112078	-0.00706213729652419	-0.000966451469675419	-0.00911913856487867	-0.0210114759074745	-0.126600620513843	-0.0752840095316894	-0.0378436302361335	-0.000831283019996194	0.0170595003070117	-0.00566952539805111	0.0255842421202568	-0.0311627005049975	-0.0338836357955977	0.0121854333831477	-0.0113436568410258	0.00645000063195228
2011-07-01	-0.105451274551589	0.00578293415580148	-0.0286144863855713	-0.0305605278445606	-0.0518423625182454	-0.0841038656647427	-0.0776650695566781	-0.0328723488652655	-0.0400057063878351	0.0795888372052517	-0.0572690385160892	-0.0589640404505101	-0.0405238756246716	0.00431988846323124	-0.0259776797063214	-0.0510636031037385	-0.0718331123007703	-0.0751213946788578	-0.00922774487186689	-0.0267478412888715	-0.0446232091937505	-0.0472217840910119	0.00880381722308082	-0.0306019884700617	0.0060389004835506	-0.00904908031344549	0.0408610837669187	-0.0419846993105339	-0.0095459455183197	0.0350995982418342	0.00822132609917007	-0.0634858341668624	-0.0390414505588935	-0.0305109872064053	-0.0195074209787056	0.0253272454769717	-0.0288671523289902	-0.0097346304302652	-0.0272541749053214	0.00238839153088898	-0.0439110846658732
2011-08-01	-0.0376956831638492	0.0246185456679347	0.00978711881989317	0.020044203571609	0.0891419980093273	-0.00823112002532438	0.012113217766169	-0.0685127971347743	0.0783801305361854	-0.0106100989752179	0.0161040933757166	0.0321406869725327	-0.0997907249834414	0.012560378128429	-0.0246764662940347	-0.0035030318431051	-0.0113974805671396	-0.00297910809569425	0.0286831106266733	0.0428460314909374	-0.00938217858469602	-0.0115131282422797	-0.00534085303541128	0.0146228444655458	0.0312830471833483	0.0209486328365606	-0.0358740154405619	-0.0632667933171059	-0.0421094464701029	0.0621485380917607	-0.0351437450304841	-0.0425684159558629	-0.0317509997248364	-0.0451240430717623	0.0115011685784065	0.0146648291106359	0.022572131078961	-0.0745368348065933	0.0090380563865246	-0.0152051076323069	-0.00239012554493691
2011-09-01	0.0108027792614633	-0.0684839692012063	-0.0278864660559386	-0.0557117968134417	0.0170087731246646	-0.0750814789664555	-0.0888830985904803	0.018614271927474	-0.149212841246138	-0.012681711496922	0.00204519900014394	-0.0878023373415515	0.0649555474094013	-0.0583482905769391	-0.0552092575652888	-0.172353524450976	-0.0952967615565483	-0.158641247580028	-0.0892816628141788	0.0117695750317371	0.0116000897643536	0.0092236861014784	-0.0714338535401585	0.00606913372992275	0.0404703398595409	-0.0747095277924027	-0.108138931845982	0.0250329882898051	-0.0556795412376779	-0.340328241633292	-0.0136525125135267	-0.0185749305586069	-0.04579105263698	0.0284047517430802	-0.0422736615043143	-0.0589635556114829	-0.030397802559366	-0.0729994265107362	-0.0536019597088494	-0.0366206287019268	-0.0494848164513809
2011-10-01	-0.0510156662390266	0.00127531181676531	-0.0309082256886701	-0.16971689365588	-0.0605867255638605	-0.104896034614905	-0.196720274991668	-0.0508748583829765	-0.100114509060711	0.0407346316757171	-0.0314046419044445	-0.0984683594077774	-0.0140775681205864	-0.09788796734225	-0.02434791723403	-0.20667098074658	-0.0889569477920409	-0.161975765592527	0.109059928906342	-0.0721096774945582	-0.183489568594241	-0.0138935315748842	-0.149645851527697	-0.0174676284088358	-0.0671372614224271	-0.0991957255950153	0.0153467684565987	0.0064119625081518	-0.029863575312001	-0.129492514576984	-0.0718839523691319	-0.111892567541361	-0.0712591872439634	-0.067980421948783	-0.0364808509862734	-0.0580310124420306	-0.0712439896951915	-0.0708207552497954	-0.063302329744404	0.0131296942702905	-0.0548642656190983
2011-11-01	0.0223612411869849	0.0889038961019071	0.0421729262071937	0.0980744994351395	0.0775877730405762	0.151161782448475	0.116665616141025	0.10586303056777	0.163881822996073	0.0248828037966096	-0.0198633996166643	0.111117565	0.0554078054065592	0.111751222942848	0.0981111545660168	0.107818345176438	0.122443845356063	0.0885893427541691	0.0327892247221327	0.0543885436357017	0.149114800885787	0.0449589992303581	0.199023459119518	0.0551897025683737	0.0414346428916427	0.029130240293789	0.138146932516116	0.0587715195164708	0.030539886356904	-0.00614384318295441	0.133601866072949	0.0935171448707251	0.107534387406686	0.0457548531251316	0.056910891747478	0.0346744034619196	0.0806878528980446	0.0534080758821575	0.0789114144135929	0.00392815309086824	0.0662339761809183
2011-12-01	-0.00837968487277684	-0.0336537069584636	-0.000466206990619447	0.00663430231655682	-0.00898289636095668	-0.00632431415275261	0.0925218199869668	0.0589048971515409	0.0580418290769354	4.07489436815611e-05	-0.0936218883364001	-0.014271525	0.0228280034683881	0.00228812543284279	0.0166243962537137	-0.117621198709694	0.0197758551534722	0.00496358117213741	-0.0672071123836061	-0.0155891105188955	0.0167000597308841	0.0625223100942935	-0.0283008651483216	0.0241588393526301	0.0538470500702407	-0.0196319553304338	-0.0513625307394399	-0.0147622947754218	0.00250551156598975	0.129337135190963	-0.0229804462717876	0.0187389911723378	-0.0178964228651893	0.0363313352378786	0.0186659594422771	0.0220009363077834	-0.015742938226539	0.0250551715615886	0.0074822230038614	0.0312590156995393	0.0461813354919025
2012-01-01	0.00208554030558259	-0.0506464512261179	-0.0133202911942232	-0.0736354214607863	-0.0218377834372385	-0.0709149478615789	-0.0700527435307405	-0.0572200676344808	-0.0542097153129508	-0.0317087395969021	0.0052601060320044	-0.014531184	0.00538571012071893	-0.0463135573761761	-0.0224201002072978	-0.103982416615175	-0.0762759687619213	-0.064339954064104	-0.035018456474956	-0.0218078394559171	0.0376064764322447	0.00402588484472891	-0.141883039891254	0.0392468509900127	0.0100103123652481	-0.033422839383124	-0.0622111558429099	-0.0751099811997963	-0.0889474671419275	0.18144291661919	-0.0139181400854871	-0.0316236190082875	-0.0306237690198351	-0.0321903506706741	0.0151356378886293	-0.013821932541974	-0.0288950619053547	-0.00234296810767513	-0.00765102879479665	-0.00557475794816687	-0.0211789046743734
2012-02-01	-0.00633926970963393	-0.0685515847410079	0.0669563213267942	0.110073348812815	0.0379995868945797	0.088264368474568	0.152644741459659	0.0475159548120425	0.0590770778857803	0.0134287839009574	0.130654843064804	0.073565816	0.0369787629550394	0.0301755072636863	0.00982409580713457	0.115501816561081	0.085318405670062	-0.0297692709593363	0.0910815839436749	0.0274169895731997	-0.0158903078361536	0.0129715815093458	0.147858537330633	0.0106122188262208	0.0304348417530993	0.0849592607845467	0.0145165256091169	0.020403763027228	0.0415685677850833	0.0514243634360853	0.0330655398465222	0.0215108514705435	-0.0672293840917302	0.0725079710586313	0.0401200159955094	0.00816090938636364	0.0348409169166076	0.00124893129470926	0.0461435303119991	-0.00737901248957118	0.058733232027402
2012-03-01	0.0334883922310842	0.0335102264835995	-0.0301620334805761	-0.0055279348457046	-0.00516751806939663	0.0855021001980944	-0.0161231715819278	-0.0188304993113347	0.171446046731962	0.0837954294395384	0.155317433363209	0.020552409	0.0137299474876445	0.072285936794111	0.0113007335685145	0.0873920758843215	1.46796481145509e-05	0.12770440360615	0.124065267770045	0.0115038848841502	0.0195787040455643	0.0257166733432487	0.137253377800665	0.0277441747364361	-0.0107032457616747	0.124867546004558	0.172340548702133	-0.00306397149809528	0.0596340736329649	0.0400317297350469	0.00577241436789741	0.0313803057433407	0.0336648544500895	0.0352662756740741	0.0049535545405112	0.0385031766478323	0.0972325382665856	0.141082985887705	0.0730812051429851	0.00969634368194517	0.0718106201153224
2012-04-01	-0.010595965472014	-0.0045521699626515	0.0236294171245464	-0.0130949849061553	-0.00490621884958814	0.0223935670454275	0.0677476049837744	-0.0351058400895239	0.0419638616487433	0.0389931910044453	-0.148781469937713	-0.089051525	0.0129377645432996	0.0216046139927109	0.0253723281359353	0.0129201580048337	0.0638335372424254	0.130259219791084	0.097059375618914	0.0731796399464157	0.00585009188040602	0.00427350546415204	-0.00980756800053401	0.00784625491239422	0.0914679799691455	0.0693580043273285	0.0672001825379312	0.0214755655586729	0.0383338866348997	0.113663942731207	0.0442665068594116	0.0783917824396152	0.0959182483311854	0.0153077131236247	0.00882674478327439	0.0208441263238208	0.056844246731443	0.00576738163859338	0.0487644232987469	0.0688695796495365	0.0285596519295423
2012-05-01	0.0401314135973925	0.0633917949814155	-0.0255622549692276	-0.00708042244636617	-0.0604122998202817	0.0107433936702584	-0.107552139767882	0.0835157310598155	-0.0326655977486401	0.0241505793733849	0.0405254257400464	-0.022538553	0.00540924573889495	0.0118825495773589	0.0177063683064441	-0.0180695936024196	-0.00925283433073028	-0.0110581769241783	0.0203654079441723	0.0312204822761496	0.0606643829004537	0.0484796493681479	-0.0368654527643839	0.0772737755680561	0.00972894638682077	-0.00405916514288862	0.0596788618228054	0.0326612988187676	-0.00498730080896511	-0.0958587869908992	0.0489988262328803	0.0136507601132142	0.0162811614911225	0.0648352066367547	0.0300373859205046	0.0686425981675256	0.00294349146471759	-0.0185719516551576	0.0284876698610344	0.015796361581315	0.0153369802556127
2012-06-01	-0.00720709830740117	-0.0955918674882092	-0.0641697205078035	-0.131278346090184	-0.176767792616889	-0.119603002285289	-0.16997799306346	-0.0147488135081586	-0.138175805732192	-0.00187944377608713	-0.0945499237743305	-0.030781112	0.0218031271538285	-0.086759558364138	-0.0399924402716789	-0.19970683566947	-0.0543383125109951	-0.135372530582769	-0.0739683575230639	-0.0823886564937547	-0.00502541081230403	-0.0370705866485633	-0.152001348998575	0.0110897499427127	-0.00212621268348048	-0.124656076733239	-0.0812708349936854	-0.0569943578788353	-0.0775943474561614	0.055142994845627	-0.0890572836648997	-0.091240229764856	-0.0892446228178716	-0.00911754765712627	-0.00168642331596515	-0.0694547032549871	-0.042403657565558	-0.0259646708733945	-0.0153650321789405	0.0181796483021642	-0.0710504388665663
2012-07-01	0.0353616895458259	-0.066898553307684	0.0172703664733075	-0.00345405066366976	-0.0230277215358608	-0.0279418385079441	0.00425639945800974	0.0142955371294853	0.0364731609333751	0.028004023481431	-0.0808487848319037	-0.103187251	0.0836812998590003	0.025335484189925	-0.0364026785957259	-0.083886653683091	0.0517293653138253	-0.084583573969654	0.0171775403161702	0.0235218389217904	0.00230283541302974	-0.000621377637890728	0.0681318179679848	0.0135320665122556	-0.0117645587000233	-0.0139099948456	-0.0178600392407425	0.0287908370343259	-0.00236856959097379	0.0488636364887719	0.0643802006694386	0.00955958106067516	0.0744442375363872	0.0399194418173305	0.00775759035722197	0.00663282865838854	0.00248896685695926	-0.00643044014426986	0.00301136184430145	0.0415302575360094	-0.00927820419731105
2012-08-01	-0.0455149071585378	-0.0199145824547241	-0.0384964738740008	-0.0235771608412893	-0.0858709158942371	0.0165118505709322	-0.0978837349137127	0.0632278743656827	0.017700482482191	0.0298788096845594	0.0532744212226745	-0.044234309	0.00256544047218526	0.0231381497097537	0.046401697707544	-0.164521713493191	-0.0193188287708979	0.0246313328211258	0.115857159653329	0.0345879101620176	0.0133962072863344	0.0622270374265518	0.122955222004136	0.0769316217502606	0.0612290583051582	-0.0193324797922354	0.0586683338520304	0.0970651199183041	0.0365619640225045	0.12117296570602	0.0716346550467238	0.00832932821263646	0.0444877926340556	0.0420826255573792	0.0454180546084956	0.0119785961715878	0.00814805868514203	0.0225714159817499	0.0328073711444983	0.0320983778920641	0.0388074351685592
2012-09-01	0.118576375553264	0.00520494084055507	0.15347802243693	0.00142819301539447	0.000411443349166408	0.0390523047818711	0.0940602650234895	-0.0240033060748824	-0.0110018764049124	0.0145181228164305	0.18001821695149	-0.003984064	0.0364249669643152	-0.0210655097073614	0.0161781115659918	0.112576325192947	-0.00944250035678397	0.067405008152398	-0.0020889717183435	0.0205411444985853	0.0614434768291847	0.0153418878958963	0.103394435392965	-0.0265935167637541	0.00500887044894503	0.0851741611051562	0.0201105463333637	0.0780524967079211	-0.0246365035070953	0.108184161302995	0.0342090456832893	0.0753824712925498	0.0422487667643917	0.0120392238987122	0.0112147604290266	0.0666872573733379	0.107473524833816	0.11234903693851	0.00872981272345738	0.0760706372301991	0.036208079918151
2012-10-01	0.0596537250219645	0.0184765731140851	0.0261759194743652	0.0881524363405053	0.0281496750352184	-0.0062623019631625	0.113017644099274	0.0324273299421181	-0.0281219026202533	0.0225100179625581	-0.017838107031134	-0.028866667	0.0325431330557634	0.0366468104499589	0.0535144003734443	0.120741367158971	-0.0109601702707495	0.014685250948263	0.0067092576289998	0.0359431496024298	0.0340590131664839	-0.000768111273528168	0.0260642421179661	0.00233351054795253	-0.0177264202344235	-0.0265909524901462	0.000464460032306344	-0.031100847970555	0.117916336759273	-0.0179004578132882	0.0104788435963835	0.0110840410835026	0.0212459861170717	0.00725798033983144	0.0128821391886668	0.0220685071530313	0.0177953601188588	0.0179604358441453	-0.0241144417968076	-0.000411512739247059	0.0187515152002656
2012-11-01	0.0201833438627698	0.0721766288836149	0.0468440556515096	0.0200910190945734	0.0234190773452443	0.0137438578532137	-0.0226284810770636	0.0414081399990032	-0.0269194507085523	-0.0105916858100809	-0.013725973731453	0.12871559	-0.0196206478404107	0.017778115723038	0.00367257022269467	0.0616930209379252	0.0442788055884323	0.000685199295038798	0.0455263397430058	0.07700127278787	0.024907988859522	-0.000386991852384413	0.119236671699758	0.0569416170382267	0.00510895146667785	0.0223039831232904	0.210785287369679	0.0184089709625459	0.0800255646941195	0.122913327933217	0.0149104216000681	0.0568032006293376	0.00220530313257609	0.048153297022315	0.048720551097062	0.0673613492420433	0.020192689946081	0.101241146319206	-0.00962801930922869	-0.0145154293383099	0.0228973540792435
2012-12-01	-0.0366185235972804	0.0694191161762487	-0.0395188788022356	-0.00235277713898126	-0.056926406125518	-0.00335734493297826	-0.0664145558690808	-0.00676073012388503	-0.0111591584884459	0.0526559974686058	0.00262653998340309	0.035093054	0.0466843631076968	-0.00247696921790941	0.058554474435736	0.0365834585230011	-0.0200345975401776	-0.0189617326064318	-0.0234665004509527	-0.00500619112904042	0.0283220308874821	0.0271378595938713	0.029389875631646	0.0753072599724068	0.0226993394254849	0.0504383801270054	0.0168295559799419	0.054296829471201	0.0302798059963647	0.17494625995192	0.0166432459892332	0.0427486794184291	-0.0172902343424135	0.00377407762672268	0.0197596370358717	0.0347376024252275	0.0281242572586805	0.00578268534845528	0.0612562777522283	0.0721701102692026	0.0544366420978431
2013-01-01	0.0260038860386233	-0.0161278692638288	-0.0289425672033015	0.0669380745896457	0.0804238672903729	0.0143026328790523	-0.0278167336825789	0.0406746429239771	0.127784440148064	-0.0313587770707519	0.0508721948883456	-0.067806569	0.0126582892212721	0.0332685437976	0.0234897552799173	0.0547463560105839	0.25810708133785	0.107809617286183	0.0761851477526199	0.0231452410637256	0.0332516562539697	0.00699082162114711	0.000597769766707245	0.0147706934422754	0.0438735434233794	0.0962103518647693	0.0315468885691891	0.0261254922125501	0.0206824231939203	0.127408095133833	0.0252091948288652	0.0558190095127066	0.0218120391127546	0.0107933768310967	0.0425984910992605	0.029270862854721	0.0249121439570133	0.0770711368414607	0.0113604999785446	0.0200101513416142	0.0347944968613903
2013-02-01	0.0503129942661762	0.0474129220375568	0.09382129741286	0.0286488124381041	0.0403258116812048	0.0743493465661508	0.0785499600737942	0.0299504813665054	0.0174819284676591	0.0373742072015702	0.172266982504965	0.181846833	0.111417237990404	0.0284250362459023	0.0670445494581992	0.111354331856056	0.107378291760061	0.0541835402435246	0.000225778508759476	0.0870116462656966	0.0784389236178428	0.0312340085650091	0.129731079436736	0.0785821273892861	0.039109206376147	0.0964008667529841	-0.000876522547797761	0.0354492074453227	0.116927972882221	-0.0233872183376671	0.0812638817190903	0.136613487123558	0.0841485038654245	0.0653271056813443	0.0554057507888329	0.101920976164502	0.113793356663866	0.143961041628643	0.0889410006504728	0.0765091681093961	0.0771341110264139
2013-03-01	0.014964417265412	0.116261015233028	0.0639238665114718	-0.0373499340689756	-0.0713804542639607	0.047695476326586	-0.0167801673495436	0.055292273265692	0.0220778727088904	0.0739636344020777	0.108343081352118	0.1496	0.0472627910586923	0.020336590987849	0.0577752908862735	0.155407051598267	0.057602951541091	-0.0799070446980135	-0.103543747292284	0.0751637031046077	-0.0600939944480073	0.0136565990228433	0.0592346370120274	-0.00891493337446678	0.021322217514243	0.0946596123287357	-0.00836860210573175	0.106874767846278	0.0801968614933893	0.201761004827304	0.0834274057378505	0.0103836501998694	0.103997756374872	-0.00259179072755548	0.0121686477240688	0.0298942811953024	0.0892167787447662	-0.0144271287139834	0.0113678720990365	0.0371318473186896	0.0686834022076754
2013-04-01	0.0280060109302484	0.0450349647459014	0.030753622482556	-0.0965535290639695	-0.0862217774933713	-0.0240744998241626	-0.0242311609952165	-0.00653853773279167	-0.055489696442251	0.016968898822333	0.0706147056910272	-0.054790072	0.0242608253826324	-0.0510413419588791	0.0177859581016313	-0.032429850242283	0.00945847775172146	-0.062803588366764	0.00719594416561741	0.00697419329971487	-0.00829287942897935	0.0422423065472183	0.0453927289504143	0.00789698609736494	0.0143469422504501	-0.00889392330306113	-0.0127984722736389	-0.022945743859303	0.0682714694558532	0.0971134042679736	0.00464949531167958	-0.0110389503289734	0.0171242490530774	-0.00833849774692273	0.0148239458655843	0.0592339471450188	0.0215543007335452	0.0812409373477056	-0.0130351286081618	0.0335358332567921	-0.036929043592767
2013-05-01	0.0373392314381627	0.0195123377737478	-0.0337094692480241	-0.0644506952873955	-0.0787979468318902	-0.0160307810732432	-0.00610445288368812	0.0606837603164343	-0.0595103040869414	0.0404096311898417	0.0239258731283733	0.00726416	0.0358923902508287	-0.0506860830535918	0.0279512941217185	-0.0705078687956303	-0.0131793868028533	0.0206673542215844	0.0377906456555181	-0.0175057638399146	-0.0102737139911085	0.0419241438988741	0.121667873021933	0.115496298631924	0.0359883692185691	-0.0351758232712806	0.0359531914703093	0.0679069555387501	0.0263569196568004	-0.0770339531450672	0.0988128823487367	0.0334147051495924	0.038943310121143	0.0805893754733901	0.0379007357432369	0.0379519391799378	0.0433459783678969	0.0997158797337614	0.0471284014113308	-0.00469274931059019	0.00279382207079879
2013-06-01	-0.0117209792459183	-0.00858414775526435	-0.0625692705315002	0.0271570316726287	0.0548612743869332	0.0127907371739986	0.0040569718686578	-0.0719485328424148	-0.0955580071596648	-0.0849473657238462	-0.143761406903442	0.043124452	0.104260429654952	-0.00361689885026028	-0.0138231982276372	0.0263857132098717	-0.10215861862028	0.23785793284753	0.140266583457663	-0.0416766193887706	-0.0415253988613438	0.00252754683068366	0.00895672646711241	-0.0651669579909085	-0.0315558828329693	-0.0985057291151531	0.00778151273996462	-0.0864301712645924	-0.167415160491567	-0.169822365609805	-0.116227578772983	0.0146206124990236	0.0485214735778085	-0.0379137539077082	0.00307127367422692	-0.0298281025884578	-0.0433257172530742	-0.0142195697551226	-0.0449156799149232	0.050974571244764	-0.0483104953865786
2013-07-01	0.00569940255498662	0.12492080651467	0.057904561695144	-0.104139054912275	-0.048749580494632	-0.05104683983706	-0.0279184581760561	-0.0419988556514266	-0.0758718784451476	-0.0256771165151513	-0.0319023661224859	-0.05516887	0.04529486518534	-0.0616081428069491	0.0113967074518456	-0.0641252677152072	-0.0152065699055895	0.0182313865379555	-0.0576389980426249	-0.0381068472651878	0.079099666900322	-0.0342669124667067	-0.0193254971321709	0.0090916602549291	-0.0439877830297134	-0.0171072449432006	-0.0281353093088634	-0.0154034286887137	-0.0237910131616247	0.0168561678089178	-0.00544878955056778	-0.0720296756661824	-0.0383947824319725	-0.0142768923032326	-0.01149084522057	-0.0587740614668271	-0.0361040057535898	0.0620536965476605	-0.0095788393994353	0.0084313112738141	-0.0136110063732838
2013-08-01	0.0551775845858881	0.12992586964383	0.0622019975468635	0.159175720583553	0.0448435577482011	0.117684802713576	0.200009036144572	0.0597661030156704	0.165568323836728	0.0131665066930469	0.109715636239039	0.138732325	0.0749159493567382	-0.0146646359932526	0.0465327148559686	0.119139762472536	0.178924562981575	0.177653194349378	0.188897452106962	0.193695087207691	0.0306677931727069	0.0603836389108696	0.194893461867333	0.0816762454951733	0.0824923111333084	0.0631443380393969	0.0565989516263352	0.0632797859051115	0.106564401705247	0.113145400962891	0.0820105679607934	0.073742667409028	0.0813422054794728	0.0106188815959953	0.07100262257087	0.126291540960727	0.120444371527648	0.0719214357152806	0.0326776420860813	0.0533025185425736	0.0769771854548441
2013-09-01	0.0839439929709302	0.0731559526926326	-0.0204581212515956	0.0488276843705337	0.0678305116609546	0.0531132853118141	0.0401596225865173	0.0450161531926115	0.288048852964426	-0.017202415148256	0.0244299251408449	-0.015760681	0.069536549678933	0.0237305986665006	-0.00726344569639578	0.035929434715445	0.0577560152534559	0.0987466646929702	0.0941479547314336	-0.0335053664755703	0.0230204050517447	0.0129404580898762	0.0392246009627942	-0.00198033335566462	-0.00236469559274419	0.0604490911564082	0.04102748563222	0.0251407683035882	0.0403147730651048	0.0165805378529694	0.0405950743317138	0.0249477230892986	-0.0025194564232013	-0.00567898971887543	0.00892930571696033	0.108841802060352	0.0867243717593389	0.0524885688646603	0.0391663781053944	0.0436009450176338	0.0439738259192383
2013-10-01	0.0287842851216359	0.139484058164265	0.00864779508580214	0.00284777291128829	-0.0120851020378401	-0.00205962228467524	0.0591098999665806	0.0346642207739442	0.0570459397333532	0.000622078788275288	-0.0142215925846179	0.10666549	-0.0138735881224629	0.0471880667002014	0.0484027299373125	-0.028022634095798	0.0465871829657508	-0.0513869990172396	0.0140607998363091	0.021711405207408	0.0323322292991261	0.019652187466351	0.019583777182002	0.0289343152084334	0.0114929949833274	0.0495146623044645	-0.0413583742584983	-0.0117910262528055	0.0246405566191265	0.0925935418142877	0.0160575051521818	0.0246528200667199	0.000554275273007073	0.00612716405987677	0.0230873926277005	0.0205486219495221	0.04950834183662	0.0297190066566889	-0.0199090641740816	-0.010948218933886	0.0158066512755835
2013-11-01	0.100076951253986	0.12564363482137	0.087033258162023	0.0430679457809184	-0.00845006556983884	0.0229534699979763	0.0538053687675405	0.0286204710935495	0.068631873809675	0.0783635749412956	-0.0459458645691065	-0.012038107	0.0290358349034197	0.0252284208162458	0.0258737309244014	0.0692540924628455	-0.00531030639558354	0.121117578663747	0.0366138050070658	-0.0618999535083946	-0.0132209974707556	0.0438709475039161	0.0828531492599037	0.0591641701148049	0.0106438358350923	0.0407033099257608	0.0258265708692841	0.0496474555714426	-0.044870287139422	0.0657366126047112	0.0686549819134473	0.0774169279095617	0.0317832887931652	0.0143062737503799	0.0355910812081419	0.103162480878111	0.0396760767504899	0.138539445881402	0.0469095749577636	0.0417948456076758	0.027022885030516
2013-12-01	0.106954708683517	-0.0626212741594106	0.0797594696534734	-0.0136294280834058	-0.0362323504265937	-0.053027814116769	-0.0283206131162769	-0.0549548801545968	-0.0509145144068788	-0.0236279449836745	-0.0718224362712762	0.012184789	-0.000284129566798099	0.0657867442147156	0.00477142376431988	0.0634909696587103	-0.0771904353616283	-0.0505561547906012	-0.00858234905639901	0.0268600197921294	0.0290012903853758	-0.00810383948271481	-0.0554177014889131	-0.0267875309920418	-0.0337422931438732	0.00885516559418807	-0.180468472402387	0.00467980649177166	0.0263469890195464	-0.0511357198550345	-0.0266022266281892	6.42788388952854e-05	0.0138058363597129	-0.0404984225302326	5.5024125689873e-05	-0.0174138621590819	-0.00612227664913388	0.0520526868709292	-0.0241091277294788	0.0266819437196667	-0.0292272531236448
2014-01-01	0.0488903847405828	0.1214700553922	0.0766708251929318	0.0360445682947387	0.0359686022030143	0.0341863687358148	0.0839831854728619	0.00448881710184562	0.0238719676239997	-0.00440445657396007	-0.0193138520118576	0.024116076	0.0688888473734793	0.0201425496882494	0.0406792351164026	0.0848454869444187	0.0612839688470622	-0.0649581458081113	0.0703911879968954	0.0160747337334013	0.00506943820310065	0.0097646616494233	-0.0127381155882408	0.0562601586283177	0.0277406560871328	0.0480934435716516	0.0650157180097355	0.0298309000365881	0.036833402002463	0.129708223495215	0.0117303293661935	0.0276739226573498	-0.0734331301283619	-0.00337218994563449	0.0287243065238533	0.0121456925503253	0.00447464213801424	-0.00961479506262145	0.0108585287431185	0.0441931149088152	0.0303819269761074
2014-02-01	0.0667828973973691	0.0649971895288368	-0.0325948193988038	-0.0223581613715994	0.0186326953034094	-0.0253032048763969	0.0166634716257214	0.00736298342179894	-0.0140599872621634	-0.0510297723665416	0.0440039029655991	0.103430701588705	-0.046019199775718	0.0282666884088195	0.0305231254442148	0.00369482535394698	0.00371605721317009	0.158576794795206	-0.00790224664450422	-0.0109432822743932	-0.0267891727380736	0.00220312752560736	0.00198973295218114	-0.00973311939665092	0.0172418951998635	-0.0192344635259458	-0.0452755628159134	-0.0414534559520818	-0.00957150153381004	-0.0906754063795394	-0.0476283040901376	-0.0135725001697999	-0.0473330760577053	0.0144433444781841	-0.00191322778166565	0.00550017764893866	0.00205069959607427	-0.0346607549610466	-0.0412170399566248	0.00480059352057089	-0.00428229632055426
2014-03-01	0.0736977947421092	0.0536847953789809	-0.0100824517490448	0.0468062404353941	0.0125044996296822	0.051814560211397	0.0844526908811287	0.0506981988033722	0.105644157425671	0.0167186944660066	-0.0427281991971322	-0.00410114477633721	0.101442606466047	0.0438301090749463	0.0120600361815068	-0.00408750298818091	-0.0712845265893589	-0.0151365518277593	0.113363826710819	-0.00582036135803213	-0.0294634142394212	0.0379683757434328	0.10330815225766	0.00537316552278866	0.0464374402297262	-0.00820081449141625	0.0467569204197758	0.0201596172891006	0.416246775274334	0.112159051580087	0.0546589160235995	0.0708779468598096	0.0577664104400696	0.0341122537708191	-0.00361473046061778	0.0346644078691209	0.132832879197544	0.000139369692982043	0.0776549131046963	0.0584578753776741	0.0328072434189798
2014-04-01	0.0141168002197393	0.0778139513987749	0.0344978250105303	-0.0211868280957597	-0.058169442140543	-0.0159612783030726	-0.0194775002931407	-0.0224406459091783	-0.0634348114782921	-0.0352102303392242	-0.0318184678638533	0.10050639339977	-0.0588022625748808	-0.0538020266329163	0.0257235602535592	-0.0062302516029648	-0.0484324398999308	-0.0329690031193602	0.0108017699143125	0.0372091052128716	-0.00751984882684496	0.0167759260376868	-0.00530768109783351	0.00418733554383774	-0.0194653603931808	-0.0164499616469867	0.0134455686097647	-0.0358253238777333	0.319894857393316	0.0930617816255088	0.0372206510343183	0.0382238520976341	0.0261892716923093	-0.0125243419249051	0.0036296083611084	-0.0165131820630682	0.0131443689883148	-0.0392983164190502	-0.00205825393040433	0.00283721356511573	0.00461595764540513
2014-05-01	-0.109656723384435	0.045742171150443	-0.0184577316559856	-0.000273018326101137	-0.0429960785021969	0.0412996358902958	-0.0409887174128387	0.0401664228051679	0.0652122134023746	-0.0562878179385252	-0.0195152611022549	-0.045708394	0.0573883685116948	-0.00446936355679409	-0.0155503033673505	0.00652933256568049	-0.045532504782168	0.0240496935853449	-0.019428897355534	0.0268208504911121	0.00438163732552688	-0.00281804911838924	0.0126833360487332	0.0199326228373573	0.0382271085813033	-0.00618179579241638	0.047159983136061	0.0493934561552051	-0.105940297236335	-0.00103742389816062	0.0122768681331139	-0.0102847157143412	0.00182855390655325	0.0537372619779839	-0.00601179914507621	-0.0282341224975491	-0.0315869393792663	0.00910591490009839	0.0512327416471852	-0.0374823250383144	-0.00100288259364441
2014-06-01	-0.0155890647550047	-0.0566527129383586	0.0775923314825623	-0.0185715382805778	0.0361482071681728	0.0460136829185955	0.0820780205238592	0.027630691256619	0.0735129454393678	0.104992894854223	0.0348843410532728	0.0543914483338101	0.0301334961212691	-0.0444214245138714	0.00593528653082598	0.000883011732645498	0.00938741279706049	0.0183446977473651	-0.00972348221265191	0.0639182582994077	0.0661288592762769	0.0505387248303062	-0.0420011593330759	0.036553210803417	0.044733242147317	-0.0445167871759315	0.0352784753565973	0.0216547147446776	0.0405891846187521	-0.0191397023138614	0.0105531680381697	0.0359672063950417	0.0185116650634322	0.0157875506199403	0.0147313453384017	0.0175921595889199	0.0143800810498184	0.159820150183007	0.00870229370352572	0.0533473226154131	0.0444882898815722
2014-07-01	-0.109871352745331	-0.00509662897421641	0.020334084239856	0.00650263326095429	-0.0353947836757535	0.00511354552401989	-0.0128071465411763	-0.0200926090536692	-0.028557390975181	-0.0267536743873451	-0.0302258744328399	-0.00193982128827619	-0.0690974147845369	0.00672809895273302	-0.0115196245324386	-0.0617214505531547	0.0205995398916093	-0.0463717435626344	0.0192758534987923	0.0042891628997307	-0.00382304071161497	0.00215256585217271	-0.0810878188657059	-0.0326952634259775	-0.00470264957154177	0.00492554827672682	-0.0305649106238672	-0.0417421456721463	0.181224344851564	0.018886293060438	-0.0286225382674441	-0.0197536775823947	-0.016556939078409	0.0375246645275549	0.00355752310472414	-0.0537814963469685	-0.029771804804159	-0.101473766586416	0.0477645584076727	-0.0265021274207304	-0.0382783694406324
2014-08-01	0.217639849542536	0.0592819298962705	0.0535767426154167	0.0758101123348776	0.0933209403786397	0.0158398646752106	0.0875678933829223	0.0323341025010096	0.0758320706143095	-0.00210006539244561	0.0898106397088038	0.0397651991190664	-0.0284803679255712	0.0673923697616873	0.0185342999396074	0.141796511596563	0.0351317142385436	-0.0246999093604535	0.0728251499817376	-0.0152781726020162	0.0263447947979828	0.0145211617842338	0.0299132420467115	0.0465566142226885	0.00909046171754263	0.0610469291140243	0.0438392520038338	0.0495324043218103	0.113957229240964	0.0264252275300397	0.0407217514474116	0.0116055646122091	0.0526875296873201	0.0394251677472199	0.0319179507566953	0.0451983464409987	0.0568917816837414	0.0505119016571099	0.0335110051960787	0.0434311777448294	0.00666505872454553
2014-09-01	0.0746925021365765	0.0325894675174594	-0.0242197020512822	-0.0358927883343928	0.0461029339150908	0.0528478622739161	0.0677312223459688	0.0470990224364878	0.0794804796377185	0.0119519663901539	-0.0437188696764385	0.131749851446327	0.0354794818221146	0.0185915110383254	0.0687927246727733	-0.0324283744826076	0.00226329374581601	-0.0536155702835172	0.125400729554805	0.133786310684882	0.108665622802315	0.0469202177614267	0.0332387930055177	0.0324318647669194	0.0341755401130301	0.0320882913499607	0.046310117488871	0.00418180970449905	-0.021440653048866	-0.0176273977150488	0.0144301074655039	0.0398903641968566	0.0641659144222414	0.0487849948089299	-0.0014093246215375	-0.0117736381603349	0.0594695808755217	-0.0250120720095315	0.00914347960875027	0.0318233793522942	0.0789025311650758
2014-10-01	-0.0406934351898343	0.00411067864735102	0.0306597302769326	-0.0825581421467945	-0.0747290926532614	-0.0576730039100156	-0.0668095429170162	-0.0531112722562665	-0.0952718532888769	-0.0485650911202453	-0.0487402704776023	-0.025449878307771	-0.0499778795479891	-0.0537308951505063	-0.0428576570832171	-0.00134042931459976	-0.0521381817108407	-0.0404788299948954	-0.0426805656792502	-0.0341434504943567	-0.0153491917789484	-0.0351694548161609	-0.0662402179710466	-0.0162570122362001	-0.0334700488230813	-0.0450746720466291	0.0155437721779524	-0.0226981407963331	0.0240465175083758	-0.0720255287073026	-0.0624749130991919	-0.0253619686606617	-0.0275921018588351	-0.0367314365188842	-0.00297412676665667	-0.0722096803991158	-0.0537930766263258	-0.0630984765335407	0.0213008485464233	0.00270562663895753	-0.0194536273293916
2014-11-01	-0.0471294051377205	0.0387817593248214	-0.0497124725470239	-0.0203394810171147	-0.0745487185773882	-0.0337266281537036	-0.0205098371308299	0.0599454368283335	0.0674342008379674	0.0586867226424201	-0.0230136490297951	0.0578086489777456	0.0112862760115829	0.0371223532652285	0.0361057220823371	-0.0452333572253259	-0.0285996344679979	-0.00803068453934591	-0.0265530192843629	0.0159376650291624	0.0632157969097316	0.0430567736962615	0.00910196052021931	0.0525258732400876	0.0304756808024336	-0.0398557046967999	0.0190089925567776	0.0452801826854634	0.0443181507064719	-0.0703345179675533	0.0651818208925486	0.0446884110821711	0.0309109600161792	0.0552130048209956	0.0155693455936519	0.0319509654491364	0.0196855273325784	0.00261625377825171	0.10214571090749	0.0440742602201709	0.0406843984770011
2014-12-01	0.0422937695955065	0.0184563855963543	0.00661907209855182	-0.107189868389368	-0.0426289926563429	-0.184129516838991	-0.0813921315433406	-0.0243464515670993	-0.0367111557260966	-0.00489859129246239	0.0893542266456048	-0.00990401905488292	-0.0704298489570545	-0.0685070375251771	0.0249978449857748	-0.0708674845121781	0.01765601988365	0.00664115090017792	-0.0553102099656744	-0.122817565598055	-0.0218211600276533	0.00950179625128028	-0.0149140215257453	-0.00465552123727856	-0.0195808448824965	-0.0439143246766678	-0.043854697985077	-0.0694933338509862	-0.039920416661093	-0.0985428419713164	-0.044043694639848	-0.0283501308762448	-0.0481859537613839	0.00732467106656413	0.0129807151960234	0.00404870906428301	-0.0243948199222159	0.0230526535686672	-0.0277639349014055	-0.0168661080392183	-0.00536154301071998
2015-01-01	0.0802642477495763	0.00837433686284677	-0.00400604519863102	0.0371443101856136	0.0477797307048346	0.0536219825805682	0.0658992882889312	0.0138577054820411	0.011831212032844	0.0248493856017314	0.0064077244627236	0.0362346747604561	0.157524626804061	0.104072224807266	0.0934518295107709	0.145599106445366	0.0325523233425255	-0.0835373669313229	0.0872033203210581	0.112898834790003	0.113486502854971	0.041634432877523	-0.134357307803096	0.0512985856488792	0.0227480439719832	0.0586429440126366	0.0226432567839613	0.019585748808284	-0.0213425829574446	0.0885104848191108	0.0463434628193752	0.0259053277733876	0.0266163836910652	0.0484596794498214	0.0278839481485253	-0.0732853515476448	0.0309361593560573	-0.150878664269557	0.0297567352823766	0.0733099133345654	0.0775685781289818
2015-02-01	0.0352618223745779	-0.0179206647794291	0.0769669608223467	0.0360655933564371	-0.0537873608943623	-0.0398482512098632	0.0176430361784755	0.082953271697467	-0.0850373546264986	0.0336317570715853	-0.0802310677730806	0.0635246471072958	0.019731858384804	0.0702793664855251	-0.0073137591016296	-0.00812443678220091	-0.120740109315268	15.5019255346034	0.0639555352777962	0.0282195417299485	0.0464179952836062	0.0668359127954461	0.121250731482469	0.0788010443303883	0.0825382497472807	-0.00816635331002197	0.0873670549089308	0.059277621095933	0.0474056943555598	0.0539996686622249	0.0525472614231022	0.0698978432863505	0.008406250056896	0.0915196028004932	0.00972568400134591	0.0674429117418459	0.046364691979523	0.0203523854720108	0.0865505678141168	0.0283211915323494	-0.00449893567180229
2015-03-01	0.0872304510811183	0.00959091100115658	0.0319867325036829	0.137104433002109	0.130174625121323	0.0549563417530495	-0.00371957831274983	0.0825774048091724	0.0454458902024564	0.0728128374701101	-0.0308093421941678	0.069894203910817	0.0624428266090038	0.132781634799512	0.0842282272195892	0.0094407330457983	-0.0461253986522218	0.0133312353677496	0.0873658499842701	0.0484737176718375	0.103042361941805	0.027065007520477	0.162481068396236	0.0103501752587443	0.078317896245277	0.142623941132327	0.0781101992936361	-0.00944361254654895	0.0974530354156683	-0.0432224873490226	0.0757099484903796	0.141729680894823	0.0573400123185224	0.02774423623263	0.0251432316507638	0.105791798263322	0.0491019780833072	-0.0648084352507271	0.0708321828454152	0.0935517164833506	0.0828209506272655
2015-04-01	0.112666552974674	-0.0568947382074582	-0.0558708520430207	-0.0995173560938288	-0.0148255189520204	-0.0757646138373188	0.198851158871667	-0.0511896348216012	-0.0221409842270298	0.01941002847396	-0.00282879947999018	0.015695016989908	0.0356976816481873	-0.0116994326303843	0.0215201184613982	-0.129405306963681	-0.0170461723846667	0.0361002681574921	0.0369669995441757	0.0717806709534187	0.0625464826604135	0.035395962149684	-0.0570557299305515	0.0146498892109468	-0.0224734818106196	0.0223564227776595	0.0783468190071172	0.00718932337420709	0.099791799840048	-0.011215380748748	0.0156643026775773	0.00724647876593735	-0.0138804269733155	-0.0232348169683177	0.00281707007958985	-0.0958725659701614	0.0148765835657321	0.0109749769924003	0.0389444483608197	0.0248467267065141	-0.0051285635589931
2015-05-01	0.0710990941569746	-0.0431136433786194	-0.0781493091855966	0.0818531768219698	0.023988404702478	0.137937699574656	0.118598178081218	0.00499770524582468	0.0610178355411593	0.00912172373378071	-0.0291209090104545	-0.0186770805023798	0.0905827115038366	0.0431109076727265	-0.0189953675813626	-0.0169199305238553	-0.00936294379073601	0.0767912993807259	-0.00422361506545399	0.0486420554388565	-0.0727530777946385	0.037326470083298	0.0548261783548577	-0.00376985092434197	0.028880579001678	0.0248736960452371	0.0267862684951015	0.00698762102156973	0.00871810254261762	0.098689322305434	-0.0494655369821151	0.0052067370076391	-0.00521192377658624	-0.00519720201673914	-0.000337719079976273	0.000803060584594641	0.00482776151910631	0.0384184669915733	-0.00262934119389252	-0.0482509862479306	-0.00414500261000505
2015-06-01	0.208713681464903	-0.028455009651975	-0.068720296937695	-0.0096329679814031	-0.00299353832188732	0.00702545140615563	-0.0220077652030243	-0.0116307130187786	0.00848087683736083	-0.0123363367130889	-0.0382861556865627	0.0214884007315573	-0.0179254529973953	0.0433464018557575	0.0492059422046001	0.0449566025377437	0.104627533375992	0.147825322821184	0.0699299724128188	0.0696736994547237	0.0398478440584994	0.0175447933318269	0.0823286701929221	-0.00300412434059082	0.0259143340203419	0.0276803091107364	-0.0147764121955356	-0.0112145705009573	0.108237993980882	-0.0670222051084719	-0.0588089725387087	0.0230121064306296	0.0208350832377601	0.0390157531885995	0.00886556355432006	0.0157050850096478	0.0136429915943619	0.116365523091588	0.0146290200162362	0.0136770659209298	0.0566241378341959
2015-07-01	-0.221855768022027	0.0123776632255715	-0.117129593129678	-0.0792594965705287	-0.0578679479168479	-0.0610294297545992	-0.0232349690009381	-0.0520674222116094	-0.0231576611270959	-0.0299712951265943	-0.141905663087097	-0.0387250607407992	-0.117067376133836	-0.0329042791793989	-0.0518529830236139	-0.149287777938596	-0.0691614199948535	-0.0568985636440095	-0.0685690593336809	-0.0371152432981909	-0.0636594754551136	-0.046221391301551	-0.221380699185986	-0.0169652784575214	-0.068071548392731	-0.0604267572247047	-0.0655711236644004	-0.083284540531692	-0.0584815856037101	-0.0302757702270086	-0.00105899151612679	-0.0355418115785494	-0.00548644084487642	-0.0355825760389564	-0.00802773719275326	-0.0216211771686371	-0.0287486218601661	-0.00134209330213911	-0.0539229923696781	0.00892522534618925	-0.0505789409184062
2015-08-01	0.0938265520975948	0.0177323317390447	0.0989003698706724	-0.0256166351734461	-0.0117991305475574	-0.0219445659070361	0.00983221279424644	0.0332862011620567	-0.00129539655935835	0.0780635117643566	0.20683562100439	0.0480397432089328	0.0381808628936831	-0.0105253664556641	0.0722046423748406	-0.0206187532266255	0.045121922775506	-0.0644614720517276	0.0626481870422759	0.080885111044391	0.095464740903748	0.0216536454424202	0.0451935865227516	0.0480985772784178	0.0401229134149834	-0.0451432030314204	0.0572757171349503	0.0843290759745679	0.029831104009491	-0.0096086616778515	0.0368937792325671	0.0379215544716257	0.0466798909107294	0.0454002225356272	0.0275373354187865	0.0433694643098509	0.0855744400324969	0.01731149802806	0.0918183380296595	0.0118791224684937	0.0625513493281048
2015-09-01	-0.150099644382436	-0.016487009070524	-0.0804120500487528	-0.0469499892586578	-0.0585197855509865	-0.14761167581504	0.0390782171115467	-0.0860638328306863	-0.0490107130535852	-0.0581738630550782	0.460664408325672	0.0185148695090669	-0.00324600651920524	-0.0556384381166462	-0.0778964202353509	-0.0201138421390351	0.0351443983996569	-0.0906513981644432	-0.0710727981357272	-0.00656503650402705	-0.104087624231445	-0.0543183284941315	0.0252272222773028	-0.10463851214225	-0.0174822385675073	0.00837672451827616	-0.068836392037547	-0.0507445088280116	-0.0473809949028986	-0.145024455892459	-0.135393305117954	-0.103262007964451	-0.0833892708983548	-0.0473319435731361	-0.0476822047276347	-0.142102820318449	-0.0518415646416589	0.0792710497808422	-0.0516988427314173	-0.0464679730771549	-0.0854432946621774
2015-10-01	-0.00685806672497197	0.138130735083321	0.172591373704393	-0.0179846529193567	0.112745344314758	-0.0479395946968952	0.0202010976024559	0.0119815811111087	0.123409861409367	0.1089126912059	0.0993964801535686	0.0291545487630596	0.0589312705056391	0.10002365198383	-0.0058646544992467	-0.113723246095492	-0.00334759808056961	0.12638456390409	0.0468011323111229	0.134667121943046	-0.0441914747423784	0.0449414486555864	-0.0129206297787155	0.0399480980396233	0.0173835430177408	-0.0104158995679672	0.103691753295441	-0.00189626783412176	0.0548287390707846	0.0787951915769362	0.0129701278475574	0.0351305951939271	0.00292207765720033	0.039551030048868	-3.13509191621261e-05	-0.0230341689020773	0.0772638701677872	-0.00195356590963252	0.0622564951216234	-0.0442033111273578	0.0171047084498627
2015-11-01	-0.0310244297290011	0.0269163221069542	0.0540596506638379	0.038291985004909	0.0203389124454256	0.077364934667067	0.115719320360882	0.0288977235947742	0.0348905979026828	0.0373059856638552	0.0358020720883191	-0.0250434374610034	0.0295057688974918	0.0443521830513788	-0.00643012377562328	0.0645189001933793	-0.142290952175307	0.144122193668982	0.0263828939782848	0.0490838323937609	0.0667324800373145	0.0506660590290321	0.0495197245227098	-0.0492177723416318	0.0481229747353464	0.0226091922290832	0.066384876468135	-0.0166347556185103	0.0678770466255452	-0.0119300629213581	-0.000609517746481377	0.0616227065943443	0.0550680943424048	0.0228793309970611	0.0307673655571057	0.119288146064433	0.0667847095023361	0.0628245253369373	0.0154500875258546	0.0410579934860548	0.0462689562088332
2015-12-01	-0.0523136577071566	0.0658153412587962	-0.0132868357670448	-0.116407688499154	-0.0271247883037538	0.00949539262699817	-0.00553231232883331	0.0380621289552316	0.00957511804323857	0.088541238340109	-0.0517077974333571	-0.0162120699167689	-0.00210498525731826	0.0411104221641278	0.0403664601648801	-0.121668799181317	-0.0593529734125852	-0.17116628435845	0.181373219716307	0.0791529193058994	0.0881362700308011	-0.000942305423020133	0.0081414422546183	0.0373846553655642	0.00106376495204804	0.0545916647197174	-0.0162611724064928	0.00915965948719181	0.0884450366731835	0.0925101583256749	0.0607790957934429	0.0516282852489034	0.0257585052257412	0.00380504419201786	-0.00199694117044071	0.0349098799940856	0.0561618148073747	-0.0618683959229629	0.0375089921113526	0.0717908360348667	0.0460932283171694
2016-01-01	0.0231763978111336	0.119213261647524	0.00889656550428891	-0.00543779455257305	0.0401458155131393	-0.105894788510398	0.142207941266603	0.0243209043549878	0.0945102578770619	0.0590399940580027	0.0980439884296032	-0.0238667507067287	0.0252542966072797	0.0380735959414611	0.00550445479474945	-0.0217205712987108	-0.0273010801634362	-0.00936628512483367	0.0316809147049872	-0.0779502289790686	0.0119786178900742	0.0272048961329474	0.0915706254029291	0.0184024844144632	0.0150634536291371	0.0270842750116911	0.00848691468354724	0.072125858457123	0.00820735985965548	0.042428463064473	0.032453375783937	-0.000985639079681523	-0.0438035080837214	0.00479985522338693	0.0337290912656799	0.069232468537169	0.0510061220131537	0.0723656709680676	0.0313622868800628	-0.0428824344575389	0.0339046493079328
2016-02-01	0.025769900121414	0.0490354941371766	0.0216838221920446	-0.0815221496866345	-0.0674666054855048	-0.0562701490742468	0.102635886115598	-0.00400310932229317	0.000732538645582105	-0.0217620770794129	0.00521556052810136	-0.000273673583138565	-0.0269502024839668	-0.128931001520748	-0.00733979640070422	-0.0424169699223667	0.0117100209214928	0.00874265411050634	-0.13739660680717	-0.0541760128598551	-0.0243982060624579	0.0329367217843814	-0.0133941683676247	0.0166560906755395	0.0186397627495917	-0.0686762110642418	-0.00856528517812453	0.0254019645745048	-0.0541808080477598	-0.190803722850149	-0.0869417553067371	-0.0926799657468955	-0.0423954053827883	0.027202971203842	-0.0383250418908849	-0.0188978614628115	-0.0201757644093774	-0.0466509154051929	0.00861192323282355	-0.0450471537070075	-0.00295943067749713
2016-03-01	-0.15977422	-0.136882496506001	0.0489722001972583	0.161495380746461	-0.0118238915310227	0.0251485765381222	0.10837616564777	-0.00622351595922285	0.113989925075748	-0.0112404955251384	0.169783893010273	0.0462205629111779	-0.149867859761635	-0.0226167579495377	0.0328619255044288	0.241095561742982	0.0686571571813357	-0.0912726520020935	0.0864362104949761	-0.0418204776926875	-0.00326904938990213	0.043636805162041	0.0348212792916644	-0.0785721485751645	-0.00455953428737585	0.0283114660000034	-0.0557608963871739	-0.0731311242639015	-0.0205095201394134	0.0249920384803581	-0.0584072194103639	-0.0649612534525804	-0.0136500214991773	0.0298284167990956	-0.0222623695869284	-0.0566498533273359	-0.0209616453554807	-0.252038482877722	-0.0395929005616849	0.0448096022541472	0.0423956917008841
2016-04-01	0.0576467806086787	-0.0466123471851067	0.0766305509724191	0.0395179348424559	0.0499255635896015	0.0453943087357637	0.119312268105668	0.0128287580902228	-0.00599060860277371	0.0191768295007068	0.0770356258892323	0.0841315094861878	0.0806547503865476	0.0678207404489508	0.0368696901424229	0.100099023895546	-0.0237499376513858	0.218863155977687	0.0722627236394329	0.0559034222544	0.0178489927028908	-0.0122317791916271	0.0360213281889081	0.0528028632440199	-0.00902037886336913	0.010358374193772	0.0522542804288539	0.0458907199458817	0.20770656776624	0.0078401172960229	0.0206826368423034	0.0298882155382141	0.0519297821044181	-0.00226245352780645	0.0178634971509356	0.0560834453415722	0.0285968510363517	0.0175924087677394	0.0169605127487475	-0.0113108898450465	0.0113916642838386
2016-05-01	-0.0598772275702707	0.056336175080459	0.147532554072517	0.234929687946308	0.060106477641647	0.124705273675757	0.265309484557526	0.0236187460889225	0.0924956766896509	0.0122121268680389	0.101167203768893	0.0600122299906417	0.000364153776885621	0.0334074546180907	0.0672564050008573	0.132207967426075	0.019538551721467	0.252146687169308	0.0999691298237876	0.0508061294557335	0.10389846335626	0.0579308784561508	-0.0463253201606866	0.0440334098480334	0.0286573131316191	0.0923133068854973	0.0684115095235076	0.0557321102841989	-0.0452991305624738	-0.0687931355009394	0.0178341150981337	0.0186863150861821	0.0725554745531821	0.056870732955391	0.020600470456406	-0.0499278058819794	0.023350680535951	0.024840986929693	-0.00376385536859978	0.0708029363022645	0.0427530500761424
2016-06-01	0.0394775551647561	0.0129913345453257	0.0795624773248887	-0.0813084647513157	0.0347380538214006	-0.0378238510267997	0.250421279231797	0.0448864759625641	0.0342903732620523	0.0614951694213843	-0.00534626211463817	0.042937490175845	0.119793946738652	-0.00918112481495212	0.0448109570401671	-0.0837153223788504	0.0162512756927905	0.52056094080716	0.104982029080289	0.058446332578085	0.0625010107745011	0.00688402896566791	-0.090440674637543	0.0224677045171788	0.0201230430317879	0.0408470642630254	0.0362430830575316	-0.0516973129987632	-0.045266536354224	-0.134283092931872	0.0412590700712924	0.0687337804902384	0.0463758006565261	0.0236189482139607	0.0149368646505642	0.021538301123598	0.0592297134802922	0.0121930809576335	0.123536405105548	0.0821801172769832	0.0652040790803084
2016-07-01	0.0407290276764412	0.0216594769159215	-0.0981352503441042	0.114638273622813	0.11512503425012	0.0150408556938722	0.0206922472553387	0.054975512046293	-0.00229684883774891	-0.0512184921925909	0.0599434130288223	0.00979128536419296	-0.0189180745909048	-0.011092194536081	-0.0468751342142007	0.0244300515892708	-0.0175072710408856	0.0238503700006144	0.0353220949495725	-0.0172989350346563	-0.00129270842609652	-0.000403553018412837	0.0134805252481406	0.00339990902598456	0.061412562733824	0.00726531335590475	-0.0534695731277618	-0.00165474609369893	-0.0252446221866537	0.0181198736627225	-0.0383326884809056	-0.0547082246180925	-0.0807565977627823	0.0365407439269367	0.001662032648548	0.019515305574082	-0.00123353997019646	0.0104551929509853	0.000364936376540561	-0.0181228626504275	-0.0341338977032548
2016-08-01	0.0956996318605553	0.0807241560841344	0.00913610365029999	0.0904740105380051	0.256117666796455	0.0212633675730517	-0.0014482050796483	0.0852972056717068	0.16003717412206	0.0729059487387679	0.00529327257181934	-0.0139530307795923	0.121671309235661	0.0897988084149092	0.0413814364855814	0.177412709054224	0.0750427980512717	-0.044740791221547	0.139895250678556	0.058061236886676	0.0963620244027224	0.0627248350505426	0.0346053625030478	0.0382911825618734	0.0788795234926804	0.102060782829668	0.0623613225273263	0.0758006363794073	0.164665441088042	0.141066227268069	0.0647488198697935	0.0908887803885271	0.0927551957913204	0.0478629549733588	0.0390873948796037	0.0583212742836453	0.0811934294391531	0.0117188686874987	0.123475438509416	0.0898798255049616	0.0500423521282254
2016-09-01	-0.0139990032767798	-0.0587479466321882	-0.0683450077808499	-0.0291011906210239	0.192661983882981	-0.0155900121874109	-0.0948579720928618	-0.00894297093978034	-0.042157412727865	0.0962239987035073	-0.0516462730154873	0.078266211637195	-0.0406297735386014	-0.0380352658425798	0.0104799336290436	0.0191272822190654	0.117348555424299	0.204638755975343	-0.0213849235532109	0.0501894353307416	0.102496338436451	-0.0482106436596026	0.143400819338101	-0.0702685770126896	-0.0589312193934046	0.133524454602707	-0.0634901026085436	-0.00693391513670078	-0.0088395646630131	0.0112869226218717	-0.0104231061428898	0.0274494212404858	-0.0677282152262826	-0.043628642481484	-0.0157525165125683	-0.010777142845486	0.0069741966326687	-0.124406943528173	-0.0133827966988651	0.0296663529362601	-0.045784135793985
2016-10-01	-0.0743221338643934	0.0114486478441551	0.0105266757978173	0.10227171411715	0.134233762765803	0.031902365163951	-0.00946955952239239	-0.0126569582840945	-0.061394603133356	0.0177884572842719	-0.0145397150441187	0.0305976511981827	0.0020948407347176	0.0556908484053653	-0.0157135109104399	0.168728655204867	0.0703117748348826	0.136232199820679	0.0419083007398842	0.0468965063291313	0.0212316316818602	-0.024451196290299	0.0401858205490095	-0.0355962132211094	-0.0206611837376142	0.0193161463460501	0.0702311248497051	0.0432641307103021	-0.0136412675525209	0.0160939258507821	0.0299788555651965	0.00649308227610659	-0.0199817306829636	-0.0291331762941018	0.00785628238563417	0.00936898404215087	0.0253269942314189	0.0964404233327846	0.0287650748044867	-0.0311592149749668	0.00808731915760152
2016-11-01	0.0603663841504463	-0.0305806224757444	-0.00136941955992358	0.0131684645421273	0.144836809453847	-0.0255028851070939	-0.029983094389708	-0.0734377872889417	-0.0508744090023114	-0.0557424319063178	0.0217055682395792	-0.0719631417897038	-0.0623527091707388	-0.00430616578386334	-0.0355577604848065	0.0547566378140901	-0.0680873822788982	-0.123300950842583	-0.0159301594077086	-0.0339819351768585	-0.0567331475124061	-0.0554610337536636	-0.029259913465318	-0.0588337796025386	-0.0352469052867458	-0.0163218847688306	-0.0251766240474699	-0.0816392336500106	-0.0848406963340714	-0.0127184061318496	-0.00107548315041648	-0.0433739114230224	0.0306271828365491	-0.077370514119738	0.0086324811759507	-0.106389402231693	-0.0749542902851526	0.0294230784425311	-0.0466199419062755	-0.0967196893936999	-0.0314165841261424
2016-12-01	0.0961854878773878	0.00504489059512939	-0.0395158584097313	0.0681901232518817	-0.0663436699286166	0.141857639029286	0.192256894344671	-0.0303364237055602	0.000699922618535215	0.0246292745180915	0.00587689633895053	-0.0027633381055573	-0.0327009570916096	0.0460381442879487	-0.0295485526814896	0.123687514890006	0.0764450322856153	0.0596774897251349	-0.0404867808493837	0.0768828636556439	-0.0175505883749473	-0.00769486184612608	-0.0303075244890714	0.00516448461686668	0.0356958164567377	0.00947458502804473	0.0255877697559302	0.0292720476577564	-0.0529076882220414	-0.0454071989389232	0.0653522249807304	0.0718962452719513	0.0705178422375867	-0.00899562585241191	-0.000429432066033573	0.0814636672396266	-0.00382856859956192	-0.119441834210348	0.0320813586542899	0.00522594460159747	0.0204873078774617
2017-01-01	0.0147796068935214	0.0331590781985896	0.0026853538464966	0.00402695164122945	-0.00899359468950326	-0.00462670255774528	0.0289854721731016	0.078191385303187	0.115786827950925	-0.00978902151235235	0.0633162638172263	0.0381234598868063	0.047315960910387	0.0100331763971857	0.059943020631131	-0.00261513795024017	0.0373839493903627	-0.0400777502508469	-0.0519328813054041	-0.000511453826848476	0.0289898033499413	0.0264515227380638	-0.0295377005133435	0.0217312339464687	0.087308509973253	0.0181496789125614	0.0708603577055869	0.0204162394447157	0.0634014498768223	0.0681745476574003	0.0443967922628346	0.0356172769551271	0.0643841881129265	0.0825058435189017	0.0170386299310644	-0.0253584927029306	0.0322378858754006	0.0496079836524124	0.022085906391919	-0.005480138937624	0.0339894404766696
2017-02-01	0.0163501244017319	0.10660575713023	-0.0691794661498374	0.106435926399724	0.0693218894395697	0.0272404191593547	0.0382078980110504	-0.0365506588868642	0.0348381252230149	0.0216045122018451	0.0119468577438407	-0.0304362972307112	0.010383764739487	0.0434549229483419	-0.0230431022075189	0.0523154125515653	-0.0859812596104258	0.0631181388400005	-0.0291681409686919	-0.037767208340687	-0.0220134741099841	-0.00855765150370563	-0.0379887296215949	-0.00716713056634843	0.0377358767999261	-0.0225501000427837	-0.0271357315438626	-0.028657631485643	-0.0958313216696194	0.0609113153758567	-0.0110545109796927	-0.0120760983114741	-0.0153396285836303	-0.0382744132282714	0.0115338648025688	-0.00588631560640258	-0.031991530016959	-0.0636082963851147	-0.0373333280887728	-0.0311007047806057	0.0381923220393437
2017-03-01	0.0308723014304432	0.0345708701566033	0.0587743855132039	-0.0414565150437028	-0.00402503109970199	-0.0448496105197864	-0.077154757288266	0.069062874008133	-0.0225337463180887	0.0393955137449007	0.0836050469044324	0.0573214313095492	0.0291982181425811	0.000581254508034519	0.00436946920073134	-0.0205975008085954	-0.0382433806947831	0.18583116150556	0.0629554726643385	0.0122637006174994	0.00899949452256749	0.066592317676902	0.00828879212332093	-0.0650637406378735	0.0148257306568692	0.0621675997791345	0.0138431156235876	0.051971029430773	-0.00761366087411139	-0.0233357314836896	0.0502254770963286	0.0193584607675132	0.0248105443379025	0.0251439898958358	-0.00104158620226053	-0.00533060212735835	0.0197426872627969	-0.111368895597284	0.020725769862923	0.0313109481309186	0.0340451603900709
2017-04-01	0.00395369555094423	-0.0326529627588718	0.0698623359850339	-0.0194817600027211	0.0804621192699389	0.0638617339568337	-0.0290668806217451	0.0117530516664403	0.0551528186543177	0.0299543126723198	-0.0104889155064075	-0.00598327480750007	0.066895221916237	0.0496135955388173	0.0615603745667561	0.0482103134663787	0.0449332535839393	0.0700389658132685	0.0718851189988988	0.010956627700404	0.0785331774791713	0.0571653374027091	0.0446459337071349	0.0304572446062023	0.0563705583653781	0.0125816471292698	0.0575977503176451	0.0567092413918421	0.048266080759952	-0.055455855636244	0.0418920991861398	0.0321760418926199	0.0289793826324293	0.0241410142046743	0.00571221053726302	0.0342409492584406	0.0449427553873002	0.173423856989499	0.0997503718758952	0.0138779316627862	0.0407508814877856
2017-05-01	-0.0664861651381726	0.0156514875233961	-0.01197782006053	-0.0248031788585762	-0.0223381673242183	-0.00162556845204118	0.0330458974540775	0.0475319348450468	0.0625493237490986	-0.0329438166240789	0.00822157366011334	0.051301802743239	0.0249012532174464	0.0175053921962198	0.056224617589892	-0.0136299072054474	0.0662411147570715	-0.132012643012763	-0.00342152492953535	0.0372046075457167	0.0146984580411052	0.0546228358367661	0.0594007861021456	-0.0857247265423184	0.0512966296858934	-0.00354077175353266	0.0312199591881233	-0.0318902872598209	-0.0983906757231572	0.0410535074080416	0.0179271548543071	0.047581284161445	0.0508674508945842	0.024704574540282	0.0145994557695387	0.0485397244298485	0.0292015351046909	-0.0328940348405547	0.0580220684061989	0.0114334952981679	0.054517724927777
2017-06-01	-0.0439599696678552	-0.0127068727153207	0.00997019177786035	0.00469371002973822	-0.0717633998298659	-0.000384902753509009	0.0243888297648245	-0.0182042806597832	0.0605703615679126	0.0458205469194832	0.000937739596590173	-0.0953651236602221	0.150446276152465	-0.0123640683901327	0.0133872069897453	-0.00231752776399011	0.034105268377833	-0.0181659347476415	-0.000452813262236931	0.00419240703659131	0.0274800143924071	0.0133193614298739	0.126363257528725	0.0260345110761714	0.0156510879563662	-0.0260757880587866	-0.0234110816908092	-0.0502441812909739	-0.0421057246152049	0.0234367572619255	-0.11805642179848	-0.0259733401858818	-0.00948966659435198	-0.00018484823837164	0.00259126549614032	0.0418501498656688	0.0204409273895628	0.0427170581299583	0.0170789816476482	0.0215602869642314	0.0113382961871435
2017-07-01	0.028300486800145	-0.0560732891129078	-0.00787649605470372	0.00181191668057647	0.0575310064646097	-0.0624599142636146	-0.11668711531126	-0.0775729707856528	-0.0491897143046229	0.00889205851157551	-0.0140313584219347	0.0238853093413696	-0.121941684635388	0.00363109396265164	0.00620176308684138	0.0735137936541758	0.0287024170089996	-0.00548437566380791	0.05438337334392	-0.00931265466219322	0.00915944882397574	-0.0386294711463576	0.0361767140402145	-0.00867121831443318	-0.0567771475397654	0.0168444251030712	-0.00206185272242727	-0.0251857835475638	0.0598038857165986	0.0979478290749132	0.0192633477979528	0.021662265231258	0.010926214315483	-0.0688367305873645	0.00980989778752845	-0.0495822835408513	0.0144482973783725	0.142373437548279	-0.0188760504541433	0.0225588658063451	0.00869336569163122
2017-08-01	0.0254253737688326	-0.00355724570828402	-0.0404842704802229	0.0879333874145974	0.0825433338416564	0.0199634635598393	0.0579779816442381	0.0220282276833937	0.0167381884311688	-0.0214619428841467	0.0251842966049062	-0.0295543600628449	0.0169419408346345	-0.0439597170299913	-0.0295129868101079	0.0510540856595223	0.0313276828264842	0.0804575588361748	-0.0050906361771687	0.00596521234693775	-0.0592865668726046	-0.0127180002813162	0.101392714295731	-0.0167841379107299	-0.0133667345972313	0.0504037509071747	-0.0122534813559946	0.021361766166243	0.0883970314629225	0.147151193261972	0.0381137705355122	0.011765052296068	0.00222161786573073	0.0296313269362652	0.027569030896075	0.0319252473635654	0.0353237381928582	0.108024996205571	-0.0321113052247768	-0.0367665264855337	-0.0175278239200833
2017-09-01	0.116723341803204	0.025722769676374	-0.0123183151087328	0.0676182931250642	-0.0345727342500793	0.0204384348138838	0.13617526945768	0.0538475930895792	0.0713598210981589	0.0698260345685062	0.123898022574523	0.127056773375633	-0.0494596563741583	0.0384149407263219	0.0358476377282494	-0.0165458431451006	0.0301642252564812	0.0613102059623107	0.0195591693723868	0.0248356239874159	0.07426959066015	0.0558834158867966	0.0407550915175173	-0.0965146304493648	0.0182167412805982	0.0501095322462701	-0.00938183938734353	0.0408539575836106	-0.0614360963670625	0.118798970989676	-0.0258999196093653	0.00636254673711157	-0.0432587320601252	-0.00535684668275134	-0.0146339860004995	-0.0770650036629069	0.0152076315652983	-0.0772177522040902	0.0265704630865989	-0.0403566941624914	0.0247575930832584
2017-10-01	-0.0314229911830471	0.0115416235891987	-0.0363891905859288	-0.0307911051104349	-0.0142100862688578	0.0312308240608217	0.274872443865354	-0.0182025214988926	-0.00635377267682827	-0.0336036042936823	-0.00801154985515273	0.0110846674755418	0.0228531903117329	0.0194866557771422	-0.00316150759207777	0.0988088373549361	0.0526153272235027	0.0971863057783168	0.00132405650561369	0.00912080852979671	0.0350796400328905	-0.0180255230260291	-0.0219947359788658	-0.0454121846937318	-0.039133256140451	0.00345992794706032	-0.00268748644444736	-0.0209690989189913	0.01478337800713	0.133981162719334	0.0265583696332592	0.022914978771394	-0.00668007514726548	0.0133680559311521	0.0120007689999676	0.0108716288583757	0.0255512625928256	0.0724718900325273	0.0126219888295369	-0.0475262690930778	0.0333711770950097
2017-11-01	0.132862615371175	0.0300385865765494	0.0115112186125377	0.0482190920616746	0.0270092267132893	0.0744845274388586	0.191287612005852	0.056641285701596	0.0994002574812814	0.119195557589435	0.155483985714115	0.0529876638640233	0.129825588505227	0.0962963537745952	0.021812042660207	0.0522072798835528	-0.00713234545026757	0.402567820092664	0.105834223446718	0.055042285471553	0.0753145770559726	0.0282915824146057	0.0483331360519425	0.0491823606064149	0.0497035573780403	0.05685603228221	0.0598712610684396	0.026393584315834	0.0141443591769388	0.0445244696288182	0.0247620392050979	0.0519784722723379	0.0522418135777581	0.021811443838495	0.0337365174424336	0.0521582373766004	0.0891999980188126	0.40018689235224	0.0813444542865609	0.058884358059249	0.0385961487614588
2017-12-01	0.192854746936361	-0.0560775691438819	-0.0192637609678078	0.0425243730693231	0.0569442592954406	0.0733082594527818	0.215216513467498	0.0267716059678852	0.00272780915890265	0.0158370667363569	0.0934152024562964	-0.00147046399842698	-0.0465311797570717	-0.0111368813964812	0.0397677947668364	-0.0274458009115356	0.043330546918569	-0.0149497789921201	0.00983514786003899	0.044512368369045	0.037628733926451	0.0368776031604816	-0.0809419270208279	-0.00298634200297186	0.0411481784076587	0.0460793734326353	0.0152150289339698	0.0439540096351048	0.097416388064525	0.117894418858618	-0.0307741164912731	0.0236922476803556	0.0462016409148467	0.0598863297021804	0.0375217612049401	0.0318058585955893	0.0498254086944307	0.140684042792682	0.00228549981229664	0.0599090505784807	0.0393065573679277
2018-01-01	-0.0286242680322319	-0.00735411479085293	0.0243705839076935	0.0709185458929057	0.0817128037390206	0.0608138616432127	0.024944896628841	-0.0342768633384183	0.0485726804706731	0.0179844372271298	0.0695216574328126	0.0205308410083664	0.202305215452644	0.0244056501301883	0.00533523081833627	0.10098113372425	0.0386066641583811	-0.00865600664607218	-0.00868560039371026	0.0108796127715085	-0.0253258943337524	0.00862026563324645	0.0206689257751143	0.0598990738720477	-0.0462038031370853	0.0607490414896673	0.0879398246061549	0.0147098189854168	0.00255184710407485	0.320999762081502	0.0073108186950608	0.0131825865431804	-0.000201820741505105	0.00441818899447986	0.0288568722018345	0.0495955360837781	0.0495637526140262	-0.042213289414871	0.0879801162525735	0.00507475961421873	-0.0111380109821251
2018-02-01	0.0501228467686219	0.00934322442308545	0.0223337170157969	0.0272078581966881	0.136987942734804	0.011234214479901	-0.00414342772332326	-0.0497328882458031	-0.0773700573105283	0.0646979713330435	-0.00248993670862336	-0.0198930080953953	-0.0905444522167423	0.00288640285712415	-0.00603500326415917	0.0583215357519097	0.0549438060559377	0.0132073394000479	0.0424644766066281	0.0255098605674188	0.0183003438627358	-0.0215951758748399	0.108458378369175	0.00721616562607726	-0.0313697699617031	0.0697830721937482	-0.0512747150668758	-0.00115736632892959	0.0335199080856229	0.1231447655581	0.00294268602922561	0.0401351616563147	0.0107177424787312	-0.0196467649031265	0.00986979747116	0.0348868685051826	0.0200762378417726	-0.0635088945497558	-0.00456501310490134	0.0013925776033189	0.016917771256102
2018-03-01	0.0568983495243631	-0.027452290095809	-0.083734627459075	-0.00457007790672637	-0.0532033208171572	-0.0811814645865415	-0.0583182145733219	-0.0378251914509046	-0.000913430278854395	0.0392460074774769	0.0922648299890377	0.00414121186279419	0.0227793561119068	-0.0244461514156443	-0.0201839546133818	-0.0516320272036705	0.0237022993772581	-0.0633724562547639	-0.0346485753878182	0.020466262858899	0.0238061783077768	-0.0236267394877407	0.136773830699623	-0.0568050582997767	-0.043051946643605	0.0351393380314148	0.065004072589396	-0.0564384753573114	-0.0203610629960649	0.171422885961443	-0.00637319929621262	-0.00884731650794767	0.00148726707526901	-0.0333692444996318	-0.0236031520653985	0.00970551218623618	-0.0130987697808404	0.0221474598784276	-0.0558723222042136	-0.0235961543456531	0.0650476940445185
2018-04-01	0.00461592383355908	0.0145430457396586	0.0401917633145367	-0.0432527180986698	0.000614942076739899	0.00537695626824224	-0.0460387546982119	0.0126981468480833	0.0118733405475399	-0.00929355249704285	0.00208890922324146	-0.0143050645571766	-0.0355305478239608	-0.0202751449523173	-0.0074997747846952	-0.0335172023313004	0.0319924030778502	0.00210188863477066	-0.0350902424499071	0.0101983367230021	-0.00367838038065517	-0.02192709221462	-0.0211700304528379	-0.0494189181463243	0.0121558860541523	0.00469848309599365	-0.0190844675002638	0.00454115206697643	0.169651890062233	0.00924853254726659	-0.0565530966344265	-0.0242788316017431	-0.0554536323330253	0.000259564368425845	0.00255811634503232	-0.0351861299287075	-0.0123828994389688	-0.0783876147847964	-0.0141271356061377	-0.0210003476019745	-0.0189194164572407
2018-05-01	0.0806843570757932	0.0410927290594832	0.0578505706888038	0.087324783016595	-0.0234341382894208	0.135211453167973	0.0190680827487781	0.0444342603248479	0.111445720956905	0.0773285520417187	0.0129344193537755	0.0177027104806027	0.0598057788747792	0.0548398776904663	-0.0215407116241607	0.134752860745141	0.0819631152380317	-0.0932277551752676	0.00761128626910907	-0.0137720769358276	0.0386781898546065	0.0389755377677493	-0.00107090087386189	0.0335077965266086	0.0254674725909385	0.0270037872941767	0.0155558716648154	0.0531762985588627	0.0110636442120027	-0.0718925846770993	0.0224457930628608	-0.00550750588581843	0.030397153771497	0.0571689147943468	0.0118366548265905	0.0199024955857949	0.0284808977614566	-0.292799981249165	0.062721597094228	0.0492786886137633	0.0734053296245969
2018-06-01	0.00811799624857963	0.055598227756408	0.00257303470856162	0.0381930004846241	0.0931002688311346	-0.00206037126775538	0.0350539312538671	0.00499957406611838	0.0221639458244574	-0.0479012375444331	0.0380532847984388	0.0346105859990316	0.109527977261667	0.000982884757119446	-0.0144521439626212	0.0347671672655355	0.164801771736665	0.12978105585628	0.06080836335205	0.0236576119028977	0.0440318505426074	0.00469149578660784	0.0588621169630972	-0.0758844069355756	-0.00493393958144346	0.093852503808421	-0.0117617276702356	0.0399713349476446	0.106548146545117	0.142101637145834	-0.0493974681030732	0.0188671632676294	0.0016715335411856	0.0356341675666059	-0.00252196814092026	0.0184057778187916	0.0625158042000494	0.117109877788096	0.0535727879055684	-0.00619204048754733	0.0459749181361139
