# Supplementary material for: Relative Entropy and Minimum-Variance Pricing Kernel in Asset Pricing Model Evaluation
Source: Entropy (Basel). 2020 Jun 30;22(7):721. doi: 10.3390/e22070721 (PMC7517259; doi:10.3390/e22070721)
Supplement: Supplementary file 1 [file entropy-22-00721-s001.zip › Research data/Australia_RF_M.txt]

Date	Australia
1980-01-01	10.03
1980-02-01	10.06
1980-03-01	11.47
1980-04-01	13.28
1980-05-01	13.83
1980-06-01	13.83
1980-07-01	12.87
1980-08-01	12.33
1980-09-01	11.69
1980-10-01	11.22
1980-11-01	11.27
1980-12-01	12.45
1981-01-01	12.61
1981-02-01	13.36
1981-03-01	14.63
1981-04-01	16.69
1981-05-01	16.28
1981-06-01	15.58
1981-07-01	15.39
1981-08-01	15.72
1981-09-01	15.35
1981-10-01	14.69
1981-11-01	14.62
1981-12-01	15.54
1982-01-01	16.21
1982-02-01	17.12
1982-03-01	18.89
1982-04-01	21.39
1982-05-01	18.45
1982-06-01	18.57
1982-07-01	17.29
1982-08-01	17.17
1982-09-01	15.46
1982-10-01	14.57
1982-11-01	14.76
1982-12-01	12.13
1983-01-01	10.65
1983-02-01	13.77
1983-03-01	15.26
1983-04-01	13.92
1983-05-01	12.15
1983-06-01	14.24
1983-07-01	12.8
1983-08-01	12.16
1983-09-01	11.06
1983-10-01	10.94
1983-11-01	10.55
1983-12-01	8.89
1984-01-01	9.76
1984-02-01	12.04
1984-03-01	13.77
1984-04-01	13.88
1984-05-01	13.78
1984-06-01	12.81
1984-07-01	12.3
1984-08-01	11.56
1984-09-01	10.53
1984-10-01	11.17
1984-11-01	11.26
1984-12-01	12.34
1985-01-01	13.35
1985-02-01	13.81
1985-03-01	15.29
1985-04-01	15.79
1985-05-01	15.53
1985-06-01	15.75
1985-07-01	15.14
1985-08-01	16.25
1985-09-01	16.78
1985-10-01	16.36
1985-11-01	18.18
1985-12-01	19.56
1986-01-01	18.97
1986-02-01	18.29
1986-03-01	16.44
1986-04-01	15.76
1986-05-01	14.73
1986-06-01	14.68
1986-07-01	14.85
1986-08-01	17.37
1986-09-01	18.08
1986-10-01	16.82
1986-11-01	15.9
1986-12-01	15.53
1987-01-01	15.86
1987-02-01	16.7
1987-03-01	16.41
1987-04-01	15.08
1987-05-01	14.14
1987-06-01	13.68
1987-07-01	12.99
1987-08-01	12.54
1987-09-01	11.7
1987-10-01	11.99
1987-11-01	12.45
1987-12-01	11.46
1988-01-01	11.05
1988-02-01	10.95
1988-03-01	10.95
1988-04-01	11.39
1988-05-01	12.28
1988-06-01	13.1
1988-07-01	13.08
1988-08-01	13.32
1988-09-01	13.64
1988-10-01	14
1988-11-01	14.73
1988-12-01	15.11
1989-01-01	15.56
1989-02-01	16.54
1989-03-01	17.25
1989-04-01	17.46
1989-05-01	17.52
1989-06-01	18.37
1989-07-01	18.06
1989-08-01	17.96
1989-09-01	18.12
1989-10-01	18.36
1989-11-01	18.25
1989-12-01	17.89
1990-01-01	17.33
1990-02-01	16.2
1990-03-01	15.84
1990-04-01	15.14
1990-05-01	15.05
1990-06-01	15.02
1990-07-01	14.83
1990-08-01	13.92
1990-09-01	13.52
1990-10-01	13.07
1990-11-01	12.41
1990-12-01	12.19
1991-01-01	11.93
1991-02-01	11.62
1991-03-01	11.49
1991-04-01	11.36
1991-05-01	10.72
1991-06-01	10.39
1991-07-01	10.34
1991-08-01	10.13
1991-09-01	9.58
1991-10-01	8.97
1991-11-01	8.34
1991-12-01	7.84
1992-01-01	7.45
1992-02-01	7.52
1992-03-01	7.51
1992-04-01	7.18
1992-05-01	6.56
1992-06-01	6.42
1992-07-01	5.64
1992-08-01	5.73
1992-09-01	5.94
1992-10-01	5.86
1992-11-01	5.88
1992-12-01	5.9
1993-01-01	5.88
1993-02-01	5.82
1993-03-01	5.38
1993-04-01	5.27
1993-05-01	5.15
1993-06-01	5.22
1993-07-01	5.05
1993-08-01	4.78
1993-09-01	4.86
1993-10-01	4.81
1993-11-01	4.78
1993-12-01	4.82
1994-01-01	4.81
1994-02-01	4.8
1994-03-01	4.88
1994-04-01	4.92
1994-05-01	4.85
1994-06-01	5.12
1994-07-01	5.41
1994-08-01	5.6
1994-09-01	5.93
1994-10-01	6.45
1994-11-01	7.16
1994-12-01	7.95
1995-01-01	8.37
1995-02-01	8.08
1995-03-01	8.13
1995-04-01	7.89
1995-05-01	7.7
1995-06-01	7.55
1995-07-01	7.56
1995-08-01	7.58
1995-09-01	7.49
1995-10-01	7.47
1995-11-01	7.46
1995-12-01	7.43
1996-01-01	7.46
1996-02-01	7.47
1996-03-01	7.53
1996-04-01	7.57
1996-05-01	7.55
1996-06-01	7.57
1996-07-01	7.56
1996-08-01	6.92
1996-09-01	6.91
1996-10-01	6.7
1996-11-01	6.45
1996-12-01	6.13
1997-01-01	5.82
1997-02-01	5.91
1997-03-01	6.05
1997-04-01	6.04
1997-05-01	5.87
1997-06-01	5.35
1997-07-01	5.19
1997-08-01	4.9
1997-09-01	4.77
1997-10-01	4.83
1997-11-01	4.95
1997-12-01	5.07
1998-01-01	4.99
1998-02-01	4.97
1998-03-01	4.96
1998-04-01	4.92
1998-05-01	4.96
1998-06-01	5.32
1998-07-01	5.17
1998-08-01	5.19
1998-09-01	5.03
1998-10-01	4.83
1998-11-01	4.88
1998-12-01	4.8
1999-01-01	4.79
1999-02-01	4.77
1999-03-01	4.81
1999-04-01	4.76
1999-05-01	4.86
1999-06-01	4.93
1999-07-01	4.89
1999-08-01	4.92
1999-09-01	5.01
1999-10-01	5.31
1999-11-01	5.44
1999-12-01	5.65
2000-01-01	5.66
2000-02-01	5.8
2000-03-01	5.89
2000-04-01	6.04
2000-05-01	6.31
2000-06-01	6.23
2000-07-01	6.2
2000-08-01	6.49
2000-09-01	6.57
2000-10-01	6.41
2000-11-01	6.33
2000-12-01	6.2
2001-01-01	5.91
2001-02-01	5.59
2001-03-01	5.14
2001-04-01	4.86
2001-05-01	4.89
2001-06-01	4.97
2001-07-01	5.04
2001-08-01	4.95
2001-09-01	4.55
2001-10-01	4.36
2001-11-01	4.28
2001-12-01	4.25
2002-01-01	4.26
2002-02-01	4.31
2002-03-01	4.46
2002-04-01	4.59
2002-05-01	4.84
2002-06-01	5.07
2002-07-01	4.98
2002-08-01	4.96
2002-09-01	4.92
2002-10-01	4.9
2002-11-01	4.84
2002-12-01	4.83
2003-01-01	4.8
2003-02-01	4.75
2003-03-01	4.76
2003-04-01	4.79
2003-05-01	4.78
2003-06-01	4.67
2003-07-01	4.72
2003-08-01	4.82
2003-09-01	4.91
2003-10-01	4.97
2003-11-01	5.31
2003-12-01	5.47
2004-01-01	5.55
2004-02-01	5.57
2004-03-01	5.51
2004-04-01	5.54
2004-05-01	5.51
2004-06-01	5.49
2004-07-01	5.46
2004-08-01	5.44
2004-09-01	5.42
2004-10-01	5.41
2004-11-01	5.43
2004-12-01	5.41
2005-01-01	5.42
2005-02-01	5.63
2005-03-01	5.81
2005-04-01	5.75
2005-05-01	5.68
2005-06-01	5.66
2005-07-01	5.65
2005-08-01	5.62
2005-09-01	5.62
2005-10-01	5.63
2005-11-01	5.63
2005-12-01	5.63
2006-01-01	5.63
2006-02-01	5.61
2006-03-01	5.61
2006-04-01	5.69
2006-05-01	5.87
2006-06-01	5.96
2006-07-01	6.05
2006-08-01	6.19
2006-09-01	6.21
2006-10-01	6.28
2006-11-01	6.37
2006-12-01	6.39
2007-01-01	6.43
2007-02-01	6.37
2007-03-01	6.43
2007-04-01	6.48
2007-05-01	6.37
2007-06-01	6.42
2007-07-01	6.47
2007-08-01	6.75
2007-09-01	6.94
2007-10-01	6.91
2007-11-01	7.15
2007-12-01	7.29
2008-01-01	7.18
2008-02-01	7.69
2008-03-01	7.9
2008-04-01	7.84
2008-05-01	7.75
2008-06-01	7.81
2008-07-01	7.75
2008-08-01	7.31
2008-09-01	7.27
2008-10-01	6.03
2008-11-01	4.76
2008-12-01	4.39
2009-01-01	3.74
2009-02-01	3.16
2009-03-01	3.16
2009-04-01	3.1
2009-05-01	3.13
2009-06-01	3.25
2009-07-01	3.14
2009-08-01	3.3
2009-09-01	3.37
2009-10-01	3.78
2009-11-01	3.95
2009-12-01	4.13
2010-01-01	4.2
2010-02-01	4.16
2010-03-01	4.33
2010-04-01	4.55
2010-05-01	4.81
2010-06-01	4.89
2010-07-01	4.84
2010-08-01	4.74
2010-09-01	4.82
2010-10-01	4.81
2010-11-01	5.02
2010-12-01	5.03
2011-01-01	4.96
2011-02-01	4.92
2011-03-01	4.92
2011-04-01	4.9
2011-05-01	5
2011-06-01	4.99
2011-07-01	4.96
2011-08-01	4.86
2011-09-01	4.81
2011-10-01	4.73
2011-11-01	4.62
2011-12-01	4.51
2012-01-01	4.41
2012-02-01	4.37
2012-03-01	4.44
2012-04-01	4.2
2012-05-01	3.66
2012-06-01	3.49
2012-07-01	3.55
2012-08-01	3.62
2012-09-01	3.49
2012-10-01	3.16
2012-11-01	3.24
2012-12-01	3.11
2013-01-01	3
2013-02-01	2.95
2013-03-01	3.05
2013-04-01	3.02
2013-05-01	2.82
2013-06-01	2.8
2013-07-01	2.76
2013-08-01	2.6
2013-09-01	2.58
2013-10-01	2.58
2013-11-01	2.59
2013-12-01	2.61
2014-01-01	2.62
2014-02-01	2.63
2014-03-01	2.66
2014-04-01	2.68
2014-05-01	2.69
2014-06-01	2.7
2014-07-01	2.65
2014-08-01	2.63
2014-09-01	2.66
2014-10-01	2.72
2014-11-01	2.75
2014-12-01	2.75
2015-01-01	2.7
2015-02-01	2.36
2015-03-01	2.3
2015-04-01	2.25
2015-05-01	2.15
2015-06-01	2.15
2015-07-01	2.14
2015-08-01	2.14
2015-09-01	2.17
2015-10-01	2.15
2015-11-01	2.22
2015-12-01	2.34
2016-01-01	2.3
2016-02-01	2.28
2016-03-01	2.31
2016-04-01	2.26
2016-05-01	2.01
2016-06-01	1.99
2016-07-01	1.93
2016-08-01	1.76
2016-09-01	1.73
2016-10-01	1.75
2016-11-01	1.76
2016-12-01	1.78
2017-01-01	1.78
2017-02-01	1.78
2017-03-01	1.79
2017-04-01	1.77
2017-05-01	1.73
2017-06-01	1.72
2017-07-01	1.7
2017-08-01	1.7
2017-09-01	1.72
2017-10-01	1.7
2017-11-01	1.72
2017-12-01	1.77
2018-01-01	1.79
2018-02-01	1.77
2018-03-01	1.93
2018-04-01	2.06
2018-05-01	1.96
2018-06-01	2.07
2018-07-01	2.02
2018-08-01	1.96
2018-09-01	1.93
2018-10-01	1.93
2018-11-01	1.94
2018-12-01	2.02
2019-01-01	2.07
2019-02-01	1.96
2019-03-01	1.83
2019-04-01	1.68
2019-05-01	1.54
2019-06-01	1.29
2019-07-01	1.11
2019-08-01	0.98
2019-09-01	0.98
2019-10-01	0.88
2019-11-01	0.91
2019-12-01	0.9
2020-01-01	0.89
